# Supplementary material for: Investigation of Specificity Determinants in Bacterial tRNA-Guanine Transglycosylase Reveals Queuine, the Substrate of Its Eucaryotic Counterpart, as Inhibitor
Source: PLoS One. 2013 May 21;8(5):e64240. doi: 10.1371/journal.pone.0064240 (PMC3660597; doi:10.1371/journal.pone.0064240)
Supplement: Coordinates S1 — Coordinates of the homology model of the human Tgt catalytic subunit. (PDB) [file pone.0064240.s001.pdb]

EXPDTA    MODEL, MODELLER Version  6a 2007/08/27  16:35:01.711                  
ATOM      1  N   MET    17      10.774  -6.759  31.147  1.00  0.00      1MOD N+2
ATOM      2  CA  MET    17      12.021  -6.357  30.463  1.00  0.00      1MOD C+3
ATOM      3  CB  MET    17      12.561  -5.063  31.102  1.00  0.00      1MOD C+4
ATOM      4  CG  MET    17      12.551  -5.053  32.637  1.00  0.00      1MOD C+5
ATOM      5  SD  MET    17      13.897  -5.938  33.481  1.00  0.00      1MOD S+6
ATOM      6  CE  MET    17      13.188  -5.742  35.142  1.00  0.00      1MOD C+7
ATOM      7  C   MET    17      13.052  -7.438  30.503  1.00  0.00      1MOD C+8
ATOM      8  O   MET    17      13.376  -7.980  31.557  1.00  0.00      1MOD O+9
ATOM      9  N   ARG    18      13.559  -7.819  29.318  1.00  0.00      1MOD N+1
ATOM     10  CA  ARG    18      14.571  -8.829  29.270  1.00  0.00      1MOD C+1
ATOM     11  CB  ARG    18      13.992 -10.242  29.087  1.00  0.00      1MOD C+1
ATOM     12  CG  ARG    18      13.065 -10.671  30.224  1.00  0.00      1MOD C+1
ATOM     13  CD  ARG    18      12.471 -12.066  30.033  1.00  0.00      1MOD C+1
ATOM     14  NE  ARG    18      13.592 -13.037  30.143  1.00  0.00      1MOD N+1
ATOM     15  CZ  ARG    18      13.985 -13.476  31.373  1.00  0.00      1MOD C+1
ATOM     16  NH1 ARG    18      13.337 -13.037  32.492  1.00  0.00      1MOD N+1
ATOM     17  NH2 ARG    18      15.027 -14.351  31.488  1.00  0.00      1MOD N+1
ATOM     18  C   ARG    18      15.399  -8.553  28.059  1.00  0.00      1MOD C+1
ATOM     19  O   ARG    18      14.867  -8.399  26.962  1.00  0.00      1MOD O+2
ATOM     20  N   LEU    19      16.733  -8.478  28.220  1.00  0.00      1MOD N+2
ATOM     21  CA  LEU    19      17.564  -8.277  27.070  1.00  0.00      1MOD C+2
ATOM     22  CB  LEU    19      18.529  -7.085  27.158  1.00  0.00      1MOD C+2
ATOM     23  CG  LEU    19      19.388  -6.956  25.883  1.00  0.00      1MOD C+2
ATOM     24  CD2 LEU    19      20.573  -5.999  26.079  1.00  0.00      1MOD C+2
ATOM     25  CD1 LEU    19      18.526  -6.615  24.659  1.00  0.00      1MOD C+2
ATOM     26  C   LEU    19      18.429  -9.484  26.926  1.00  0.00      1MOD C+2
ATOM     27  O   LEU    19      19.005  -9.963  27.903  1.00  0.00      1MOD O+2
ATOM     28  N   VAL    20      18.533 -10.019  25.692  1.00  0.00      1MOD N+2
ATOM     29  CA  VAL    20      19.367 -11.168  25.484  1.00  0.00      1MOD C+3
ATOM     30  CB  VAL    20      18.590 -12.424  25.212  1.00  0.00      1MOD C+3
ATOM     31  CG1 VAL    20      17.791 -12.226  23.913  1.00  0.00      1MOD C+3
ATOM     32  CG2 VAL    20      19.569 -13.609  25.160  1.00  0.00      1MOD C+3
ATOM     33  C   VAL    20      20.218 -10.910  24.284  1.00  0.00      1MOD C+3
ATOM     34  O   VAL    20      19.756 -10.339  23.297  1.00  0.00      1MOD O+3
ATOM     35  N   ALA    21      21.501 -11.322  24.341  1.00  0.00      1MOD N+3
ATOM     36  CA  ALA    21      22.361 -11.112  23.213  1.00  0.00      1MOD C+3
ATOM     37  CB  ALA    21      23.758 -10.597  23.599  1.00  0.00      1MOD C+3
ATOM     38  C   ALA    21      22.545 -12.435  22.541  1.00  0.00      1MOD C+3
ATOM     39  O   ALA    21      23.078 -13.375  23.129  1.00  0.00      1MOD O+4
ATOM     40  N   GLU    22      22.041 -12.546  21.294  1.00  0.00      1MOD N+4
ATOM     41  CA  GLU    22      22.145 -13.755  20.529  1.00  0.00      1MOD C+4
ATOM     42  CB  GLU    22      21.118 -13.817  19.386  1.00  0.00      1MOD C+4
ATOM     43  CG  GLU    22      19.682 -13.893  19.910  1.00  0.00      1MOD C+4
ATOM     44  CD  GLU    22      18.731 -13.987  18.726  1.00  0.00      1MOD C+4
ATOM     45  OE1 GLU    22      19.227 -14.060  17.571  1.00  0.00      1MOD O+4
ATOM     46  OE2 GLU    22      17.493 -13.992  18.963  1.00  0.00      1MOD O+4
ATOM     47  C   GLU    22      23.518 -13.952  19.953  1.00  0.00      1MOD C+4
ATOM     48  O   GLU    22      24.052 -15.060  19.986  1.00  0.00      1MOD O+4
ATOM     49  N   CYS    23      24.138 -12.885  19.406  1.00  0.00      1MOD N+5
ATOM     50  CA  CYS    23      25.414 -13.089  18.772  1.00  0.00      1MOD C+5
ATOM     51  CB  CYS    23      25.297 -13.372  17.264  1.00  0.00      1MOD C+5
ATOM     52  SG  CYS    23      26.901 -13.668  16.462  1.00  0.00      1MOD S+5
ATOM     53  C   CYS    23      26.241 -11.852  18.938  1.00  0.00      1MOD C+5
ATOM     54  O   CYS    23      25.717 -10.769  19.201  1.00  0.00      1MOD O+5
ATOM     55  N   SER    24      27.576 -11.994  18.795  1.00  0.00      1MOD N+5
ATOM     56  CA  SER    24      28.438 -10.861  18.954  1.00  0.00      1MOD C+5
ATOM     57  CB  SER    24      29.037 -10.772  20.370  1.00  0.00      1MOD C+5
ATOM     58  OG  SER    24      29.881  -9.636  20.480  1.00  0.00      1MOD O+5
ATOM     59  C   SER    24      29.576 -10.978  17.990  1.00  0.00      1MOD C+6
ATOM     60  O   SER    24      29.953 -12.069  17.568  1.00  0.00      1MOD O+6
ATOM     61  N   ARG    25      30.118  -9.817  17.577  1.00  0.00      1MOD N+6
ATOM     62  CA  ARG    25      31.282  -9.751  16.745  1.00  0.00      1MOD C+6
ATOM     63  CB  ARG    25      30.970  -9.455  15.269  1.00  0.00      1MOD C+6
ATOM     64  CG  ARG    25      32.204  -9.024  14.471  1.00  0.00      1MOD C+6
ATOM     65  CD  ARG    25      33.255 -10.118  14.294  1.00  0.00      1MOD C+6
ATOM     66  NE  ARG    25      34.437  -9.489  13.642  1.00  0.00      1MOD N+6
ATOM     67  CZ  ARG    25      35.375 -10.268  13.028  1.00  0.00      1MOD C+6
ATOM     68  NH1 ARG    25      35.201 -11.620  12.966  1.00  0.00      1MOD N+6
ATOM     69  NH2 ARG    25      36.484  -9.696  12.474  1.00  0.00      1MOD N+7
ATOM     70  C   ARG    25      32.042  -8.580  17.253  1.00  0.00      1MOD C+7
ATOM     71  O   ARG    25      31.605  -7.442  17.081  1.00  0.00      1MOD O+7
ATOM     72  N   SER    26      33.204  -8.813  17.889  1.00  0.00      1MOD N+7
ATOM     73  CA  SER    26      33.883  -7.672  18.413  1.00  0.00      1MOD C+7
ATOM     74  CB  SER    26      34.193  -6.586  17.366  1.00  0.00      1MOD C+7
ATOM     75  OG  SER    26      35.080  -7.091  16.379  1.00  0.00      1MOD O+7
ATOM     76  C   SER    26      32.968  -7.093  19.441  1.00  0.00      1MOD C+7
ATOM     77  O   SER    26      32.311  -7.811  20.193  1.00  0.00      1MOD O+7
ATOM     78  N   ARG    27      32.950  -5.755  19.515  1.00  0.00      1MOD N+7
ATOM     79  CA  ARG    27      32.131  -5.005  20.422  1.00  0.00      1MOD C+8
ATOM     80  CB  ARG    27      32.501  -3.514  20.455  1.00  0.00      1MOD C+8
ATOM     81  CG  ARG    27      33.958  -3.281  20.856  1.00  0.00      1MOD C+8
ATOM     82  CD  ARG    27      34.275  -1.836  21.240  1.00  0.00      1MOD C+8
ATOM     83  NE  ARG    27      35.753  -1.733  21.401  1.00  0.00      1MOD N+8
ATOM     84  CZ  ARG    27      36.353  -2.161  22.550  1.00  0.00      1MOD C+8
ATOM     85  NH1 ARG    27      35.609  -2.731  23.542  1.00  0.00      1MOD N+8
ATOM     86  NH2 ARG    27      37.704  -2.025  22.700  1.00  0.00      1MOD N+8
ATOM     87  C   ARG    27      30.677  -5.111  20.044  1.00  0.00      1MOD C+8
ATOM     88  O   ARG    27      29.806  -4.952  20.897  1.00  0.00      1MOD O+8
ATOM     89  N   ALA    28      30.370  -5.328  18.748  1.00  0.00      1MOD N+9
ATOM     90  CA  ALA    28      29.008  -5.317  18.278  1.00  0.00      1MOD C+9
ATOM     91  CB  ALA    28      28.898  -5.322  16.744  1.00  0.00      1MOD C+9
ATOM     92  C   ALA    28      28.230  -6.493  18.789  1.00  0.00      1MOD C+9
ATOM     93  O   ALA    28      28.767  -7.588  18.953  1.00  0.00      1MOD O+9
ATOM     94  N   ARG    29      26.916  -6.282  19.062  1.00  0.00      1MOD N+9
ATOM     95  CA  ARG    29      26.095  -7.377  19.495  1.00  0.00      1MOD C+9
ATOM     96  CB  ARG    29      25.797  -7.469  21.003  1.00  0.00      1MOD C+9
ATOM     97  CG  ARG    29      27.001  -7.361  21.932  1.00  0.00      1MOD C+9
ATOM     98  CD  ARG    29      27.219  -5.946  22.459  1.00  0.00      1MOD C+9
ATOM     99  NE  ARG    29      26.519  -5.922  23.774  1.00  0.00      1MOD N  
ATOM    100  CZ  ARG    29      26.000  -4.773  24.286  1.00  0.00      1MOD C+1
ATOM    101  NH1 ARG    29      26.077  -3.612  23.573  1.00  0.00      1MOD N+2
ATOM    102  NH2 ARG    29      25.401  -4.798  25.513  1.00  0.00      1MOD N+3
ATOM    103  C   ARG    29      24.743  -7.267  18.857  1.00  0.00      1MOD C+4
ATOM    104  O   ARG    29      24.279  -6.180  18.515  1.00  0.00      1MOD O+5
ATOM    105  N   ALA    30      24.075  -8.423  18.677  1.00  0.00      1MOD N+6
ATOM    106  CA  ALA    30      22.744  -8.434  18.147  1.00  0.00      1MOD C+7
ATOM    107  CB  ALA    30      22.630  -9.117  16.774  1.00  0.00      1MOD C+8
ATOM    108  C   ALA    30      21.926  -9.230  19.110  1.00  0.00      1MOD C+9
ATOM    109  O   ALA    30      22.408 -10.210  19.675  1.00  0.00      1MOD O+1
ATOM    110  N   GLY    31      20.658  -8.831  19.326  1.00  0.00      1MOD N+1
ATOM    111  CA  GLY    31      19.865  -9.551  20.280  1.00  0.00      1MOD C+1
ATOM    112  C   GLY    31      18.488  -8.974  20.297  1.00  0.00      1MOD C+1
ATOM    113  O   GLY    31      18.054  -8.351  19.330  1.00  0.00      1MOD O+1
ATOM    114  N   GLU    32      17.755  -9.191  21.412  1.00  0.00      1MOD N+1
ATOM    115  CA  GLU    32      16.402  -8.722  21.461  1.00  0.00      1MOD C+1
ATOM    116  CB  GLU    32      15.402  -9.820  21.058  1.00  0.00      1MOD C+1
ATOM    117  CG  GLU    32      13.968  -9.340  20.838  1.00  0.00      1MOD C+1
ATOM    118  CD  GLU    32      13.191 -10.526  20.284  1.00  0.00      1MOD C+1
ATOM    119  OE1 GLU    32      12.976 -11.503  21.051  1.00  0.00      1MOD O+2
ATOM    120  OE2 GLU    32      12.810 -10.477  19.084  1.00  0.00      1MOD O+2
ATOM    121  C   GLU    32      16.057  -8.262  22.847  1.00  0.00      1MOD C+2
ATOM    122  O   GLU    32      16.620  -8.725  23.839  1.00  0.00      1MOD O+2
ATOM    123  N   LEU    33      15.120  -7.291  22.928  1.00  0.00      1MOD N+2
ATOM    124  CA  LEU    33      14.606  -6.789  24.173  1.00  0.00      1MOD C+2
ATOM    125  CB  LEU    33      14.619  -5.252  24.260  1.00  0.00      1MOD C+2
ATOM    126  CG  LEU    33      14.056  -4.689  25.578  1.00  0.00      1MOD C+2
ATOM    127  CD2 LEU    33      13.845  -3.168  25.488  1.00  0.00      1MOD C+2
ATOM    128  CD1 LEU    33      14.919  -5.102  26.781  1.00  0.00      1MOD C+2
ATOM    129  C   LEU    33      13.172  -7.207  24.208  1.00  0.00      1MOD C+3
ATOM    130  O   LEU    33      12.429  -6.964  23.259  1.00  0.00      1MOD O+3
ATOM    131  N   TRP    34      12.735  -7.851  25.307  1.00  0.00      1MOD N+3
ATOM    132  CA  TRP    34      11.377  -8.303  25.323  1.00  0.00      1MOD C+3
ATOM    133  CB  TRP    34      11.242  -9.771  25.766  1.00  0.00      1MOD C+3
ATOM    134  CG  TRP    34       9.915 -10.415  25.438  1.00  0.00      1MOD C+3
ATOM    135  CD2 TRP    34       8.805 -10.537  26.340  1.00  0.00      1MOD C+3
ATOM    136  CD1 TRP    34       9.533 -11.013  24.273  1.00  0.00      1MOD C+3
ATOM    137  NE1 TRP    34       8.254 -11.499  24.390  1.00  0.00      1MOD N+3
ATOM    138  CE2 TRP    34       7.794 -11.215  25.658  1.00  0.00      1MOD C+3
ATOM    139  CE3 TRP    34       8.642 -10.122  27.631  1.00  0.00      1MOD C+4
ATOM    140  CZ2 TRP    34       6.598 -11.490  26.258  1.00  0.00      1MOD C+4
ATOM    141  CZ3 TRP    34       7.434 -10.400  28.233  1.00  0.00      1MOD C+4
ATOM    142  CH2 TRP    34       6.433 -11.070  27.559  1.00  0.00      1MOD C+4
ATOM    143  C   TRP    34      10.646  -7.437  26.291  1.00  0.00      1MOD C+4
ATOM    144  O   TRP    34      11.064  -7.261  27.435  1.00  0.00      1MOD O+4
ATOM    145  N   LEU    35       9.533  -6.847  25.824  1.00  0.00      1MOD N+4
ATOM    146  CA  LEU    35       8.761  -5.961  26.641  1.00  0.00      1MOD C+4
ATOM    147  CB  LEU    35       8.809  -4.504  26.138  1.00  0.00      1MOD C+4
ATOM    148  CG  LEU    35      10.222  -3.878  26.119  1.00  0.00      1MOD C+4
ATOM    149  CD2 LEU    35      10.909  -3.985  27.490  1.00  0.00      1MOD C+5
ATOM    150  CD1 LEU    35      10.193  -2.429  25.603  1.00  0.00      1MOD C+5
ATOM    151  C   LEU    35       7.341  -6.423  26.545  1.00  0.00      1MOD C+5
ATOM    152  O   LEU    35       7.000  -7.234  25.684  1.00  0.00      1MOD O+5
ATOM    153  N   PRO    36       6.494  -5.947  27.414  1.00  0.00      1MOD N+5
ATOM    154  CA  PRO    36       5.124  -6.371  27.375  1.00  0.00      1MOD C+5
ATOM    155  CD  PRO    36       6.906  -5.553  28.751  1.00  0.00      1MOD C+5
ATOM    156  CB  PRO    36       4.484  -5.800  28.638  1.00  0.00      1MOD C+5
ATOM    157  CG  PRO    36       5.659  -5.741  29.634  1.00  0.00      1MOD C+5
ATOM    158  C   PRO    36       4.437  -6.010  26.091  1.00  0.00      1MOD C+5
ATOM    159  O   PRO    36       3.599  -6.784  25.632  1.00  0.00      1MOD O+6
ATOM    160  N   HIS    37       4.750  -4.837  25.513  1.00  0.00      1MOD N+6
ATOM    161  CA  HIS    37       4.166  -4.384  24.280  1.00  0.00      1MOD C+6
ATOM    162  ND1 HIS    37       3.383  -1.694  26.122  1.00  0.00      1MOD N+6
ATOM    163  CG  HIS    37       3.238  -2.115  24.820  1.00  0.00      1MOD C+6
ATOM    164  CB  HIS    37       4.278  -2.870  24.047  1.00  0.00      1MOD C+6
ATOM    165  NE2 HIS    37       1.344  -1.078  25.474  1.00  0.00      1MOD N+6
ATOM    166  CD2 HIS    37       1.989  -1.730  24.438  1.00  0.00      1MOD C+6
ATOM    167  CE1 HIS    37       2.221  -1.080  26.463  1.00  0.00      1MOD C+6
ATOM    168  C   HIS    37       4.730  -5.100  23.097  1.00  0.00      1MOD C+6
ATOM    169  O   HIS    37       4.091  -5.137  22.046  1.00  0.00      1MOD O+7
ATOM    170  N   GLY    38       5.971  -5.620  23.182  1.00  0.00      1MOD N+7
ATOM    171  CA  GLY    38       6.468  -6.311  22.025  1.00  0.00      1MOD C+7
ATOM    172  C   GLY    38       7.934  -6.550  22.178  1.00  0.00      1MOD C+7
ATOM    173  O   GLY    38       8.540  -6.205  23.191  1.00  0.00      1MOD O+7
ATOM    174  N   THR    39       8.543  -7.150  21.135  1.00  0.00      1MOD N+7
ATOM    175  CA  THR    39       9.941  -7.469  21.162  1.00  0.00      1MOD C+7
ATOM    176  CB  THR    39      10.251  -8.822  20.592  1.00  0.00      1MOD C+7
ATOM    177  OG1 THR    39       9.909  -8.857  19.215  1.00  0.00      1MOD O+7
ATOM    178  CG2 THR    39       9.444  -9.877  21.365  1.00  0.00      1MOD C+7
ATOM    179  C   THR    39      10.646  -6.472  20.301  1.00  0.00      1MOD C+8
ATOM    180  O   THR    39      10.111  -6.028  19.286  1.00  0.00      1MOD O+8
ATOM    181  N   VAL    40      11.865  -6.074  20.708  1.00  0.00      1MOD N+8
ATOM    182  CA  VAL    40      12.610  -5.124  19.940  1.00  0.00      1MOD C+8
ATOM    183  CB  VAL    40      12.923  -3.880  20.719  1.00  0.00      1MOD C+8
ATOM    184  CG1 VAL    40      13.728  -2.919  19.831  1.00  0.00      1MOD C+8
ATOM    185  CG2 VAL    40      11.603  -3.300  21.266  1.00  0.00      1MOD C+8
ATOM    186  C   VAL    40      13.910  -5.760  19.549  1.00  0.00      1MOD C+8
ATOM    187  O   VAL    40      14.678  -6.204  20.402  1.00  0.00      1MOD O+8
ATOM    188  N   ALA    41      14.182  -5.836  18.227  1.00  0.00      1MOD N+8
ATOM    189  CA  ALA    41      15.409  -6.415  17.752  1.00  0.00      1MOD C+9
ATOM    190  CB  ALA    41      15.343  -6.883  16.290  1.00  0.00      1MOD C+9
ATOM    191  C   ALA    41      16.480  -5.372  17.843  1.00  0.00      1MOD C+9
ATOM    192  O   ALA    41      16.243  -4.199  17.554  1.00  0.00      1MOD O+9
ATOM    193  N   THR    42      17.707  -5.782  18.222  1.00  0.00      1MOD N+9
ATOM    194  CA  THR    42      18.783  -4.836  18.346  1.00  0.00      1MOD C+9
ATOM    195  CB  THR    42      19.280  -4.691  19.754  1.00  0.00      1MOD C+9
ATOM    196  OG1 THR    42      19.834  -5.917  20.207  1.00  0.00      1MOD O+9
ATOM    197  CG2 THR    42      18.097  -4.284  20.650  1.00  0.00      1MOD C+9
ATOM    198  C   THR    42      19.929  -5.325  17.515  1.00  0.00      1MOD C+9
ATOM    199  O   THR    42      20.102  -6.533  17.354  1.00  0.00      1MOD O  
ATOM    200  N   PRO    43      20.733  -4.436  16.976  1.00  0.00      1MOD N+1
ATOM    201  CA  PRO    43      20.589  -3.013  17.153  1.00  0.00      1MOD C+2
ATOM    202  CD  PRO    43      22.078  -4.796  16.567  1.00  0.00      1MOD C+3
ATOM    203  CB  PRO    43      21.884  -2.382  16.635  1.00  0.00      1MOD C+4
ATOM    204  CG  PRO    43      22.610  -3.521  15.895  1.00  0.00      1MOD C+5
ATOM    205  C   PRO    43      19.337  -2.485  16.525  1.00  0.00      1MOD C+6
ATOM    206  O   PRO    43      18.918  -3.004  15.490  1.00  0.00      1MOD O+7
ATOM    207  N   VAL    44      18.730  -1.444  17.136  1.00  0.00      1MOD N+8
ATOM    208  CA  VAL    44      17.476  -0.947  16.647  1.00  0.00      1MOD C+9
ATOM    209  CB  VAL    44      16.322  -1.253  17.566  1.00  0.00      1MOD C+1
ATOM    210  CG1 VAL    44      16.588  -0.597  18.930  1.00  0.00      1MOD C+1
ATOM    211  CG2 VAL    44      15.015  -0.791  16.899  1.00  0.00      1MOD C+1
ATOM    212  C   VAL    44      17.528   0.539  16.447  1.00  0.00      1MOD C+1
ATOM    213  O   VAL    44      18.268   1.260  17.116  1.00  0.00      1MOD O+1
ATOM    214  N   PHE    45      16.731   1.017  15.467  1.00  0.00      1MOD N+1
ATOM    215  CA  PHE    45      16.608   2.416  15.170  1.00  0.00      1MOD C+1
ATOM    216  CB  PHE    45      16.832   2.727  13.681  1.00  0.00      1MOD C+1
ATOM    217  CG  PHE    45      16.678   4.194  13.476  1.00  0.00      1MOD C+1
ATOM    218  CD1 PHE    45      17.690   5.067  13.811  1.00  0.00      1MOD C+1
ATOM    219  CD2 PHE    45      15.517   4.697  12.931  1.00  0.00      1MOD C+2
ATOM    220  CE1 PHE    45      17.539   6.420  13.616  1.00  0.00      1MOD C+2
ATOM    221  CE2 PHE    45      15.362   6.049  12.736  1.00  0.00      1MOD C+2
ATOM    222  CZ  PHE    45      16.374   6.914  13.079  1.00  0.00      1MOD C+2
ATOM    223  C   PHE    45      15.200   2.803  15.508  1.00  0.00      1MOD C+2
ATOM    224  O   PHE    45      14.250   2.149  15.075  1.00  0.00      1MOD O+2
ATOM    225  N   MET    46      15.027   3.890  16.292  1.00  0.00      1MOD N+2
ATOM    226  CA  MET    46      13.709   4.283  16.715  1.00  0.00      1MOD C+2
ATOM    227  CB  MET    46      13.636   4.571  18.226  1.00  0.00      1MOD C+2
ATOM    228  CG  MET    46      14.016   3.379  19.106  1.00  0.00      1MOD C+2
ATOM    229  SD  MET    46      14.023   3.737  20.890  1.00  0.00      1MOD S+3
ATOM    230  CE  MET    46      15.535   4.746  20.874  1.00  0.00      1MOD C+3
ATOM    231  C   MET    46      13.319   5.562  16.026  1.00  0.00      1MOD C+3
ATOM    232  O   MET    46      13.973   6.591  16.193  1.00  0.00      1MOD O+3
ATOM    233  N   PRO    47      12.245   5.541  15.273  1.00  0.00      1MOD N+3
ATOM    234  CA  PRO    47      11.790   6.747  14.631  1.00  0.00      1MOD C+3
ATOM    235  CD  PRO    47      11.873   4.355  14.519  1.00  0.00      1MOD C+3
ATOM    236  CB  PRO    47      10.725   6.310  13.629  1.00  0.00      1MOD C+3
ATOM    237  CG  PRO    47      11.147   4.874  13.264  1.00  0.00      1MOD C+3
ATOM    238  C   PRO    47      11.295   7.688  15.683  1.00  0.00      1MOD C+3
ATOM    239  O   PRO    47      10.797   7.226  16.709  1.00  0.00      1MOD O+4
ATOM    240  N   VAL    48      11.413   9.011  15.457  1.00  0.00      1MOD N+4
ATOM    241  CA  VAL    48      11.030   9.946  16.477  1.00  0.00      1MOD C+4
ATOM    242  CB  VAL    48      11.969  11.113  16.582  1.00  0.00      1MOD C+4
ATOM    243  CG1 VAL    48      11.430  12.092  17.637  1.00  0.00      1MOD C+4
ATOM    244  CG2 VAL    48      13.380  10.581  16.886  1.00  0.00      1MOD C+4
ATOM    245  C   VAL    48       9.667  10.494  16.180  1.00  0.00      1MOD C+4
ATOM    246  O   VAL    48       9.365  10.878  15.051  1.00  0.00      1MOD O+4
ATOM    247  N   GLY    49       8.797  10.542  17.212  1.00  0.00      1MOD N+4
ATOM    248  CA  GLY    49       7.481  11.095  17.034  1.00  0.00      1MOD C+4
ATOM    249  C   GLY    49       7.325  12.185  18.047  1.00  0.00      1MOD C+5
ATOM    250  O   GLY    49       6.875  11.952  19.167  1.00  0.00      1MOD O+5
ATOM    251  N   THR    50       7.653  13.426  17.636  1.00  0.00      1MOD N+5
ATOM    252  CA  THR    50       7.695  14.545  18.532  1.00  0.00      1MOD C+5
ATOM    253  CB  THR    50       8.176  15.795  17.858  1.00  0.00      1MOD C+5
ATOM    254  OG1 THR    50       9.480  15.596  17.335  1.00  0.00      1MOD O+5
ATOM    255  CG2 THR    50       8.186  16.936  18.886  1.00  0.00      1MOD C+5
ATOM    256  C   THR    50       6.367  14.861  19.148  1.00  0.00      1MOD C+5
ATOM    257  O   THR    50       6.248  14.873  20.373  1.00  0.00      1MOD O+5
ATOM    258  N   GLN    51       5.318  15.097  18.334  1.00  0.00      1MOD N+5
ATOM    259  CA  GLN    51       4.071  15.509  18.915  1.00  0.00      1MOD C+6
ATOM    260  CB  GLN    51       3.460  16.716  18.182  1.00  0.00      1MOD C+6
ATOM    261  CG  GLN    51       4.317  17.982  18.261  1.00  0.00      1MOD C+6
ATOM    262  CD  GLN    51       3.727  19.010  17.307  1.00  0.00      1MOD C+6
ATOM    263  OE1 GLN    51       3.142  20.008  17.724  1.00  0.00      1MOD O+6
ATOM    264  NE2 GLN    51       3.882  18.758  15.979  1.00  0.00      1MOD N+6
ATOM    265  C   GLN    51       3.092  14.388  18.790  1.00  0.00      1MOD C+6
ATOM    266  O   GLN    51       2.014  14.559  18.223  1.00  0.00      1MOD O+6
ATOM    267  N   ALA    52       3.420  13.228  19.386  1.00  0.00      1MOD N+6
ATOM    268  CA  ALA    52       2.553  12.086  19.350  1.00  0.00      1MOD C+6
ATOM    269  CB  ALA    52       1.189  12.340  20.014  1.00  0.00      1MOD C+7
ATOM    270  C   ALA    52       2.312  11.656  17.937  1.00  0.00      1MOD C+7
ATOM    271  O   ALA    52       1.249  11.125  17.623  1.00  0.00      1MOD O+7
ATOM    272  N   THR    53       3.286  11.893  17.038  1.00  0.00      1MOD N+7
ATOM    273  CA  THR    53       3.136  11.401  15.699  1.00  0.00      1MOD C+7
ATOM    274  CB  THR    53       2.249  12.262  14.849  1.00  0.00      1MOD C+7
ATOM    275  OG1 THR    53       2.142  11.718  13.542  1.00  0.00      1MOD O+7
ATOM    276  CG2 THR    53       2.835  13.683  14.797  1.00  0.00      1MOD C+7
ATOM    277  C   THR    53       4.485  11.365  15.055  1.00  0.00      1MOD C+7
ATOM    278  O   THR    53       5.323  12.228  15.308  1.00  0.00      1MOD O+7
ATOM    279  N   MET    54       4.735  10.346  14.209  1.00  0.00      1MOD N+8
ATOM    280  CA  MET    54       5.949  10.351  13.450  1.00  0.00      1MOD C+8
ATOM    281  CB  MET    54       6.418   8.956  13.006  1.00  0.00      1MOD C+8
ATOM    282  CG  MET    54       7.833   8.949  12.425  1.00  0.00      1MOD C+8
ATOM    283  SD  MET    54       8.031   9.913  10.898  1.00  0.00      1MOD S+8
ATOM    284  CE  MET    54       6.988   8.807   9.905  1.00  0.00      1MOD C+8
ATOM    285  C   MET    54       5.548  11.126  12.241  1.00  0.00      1MOD C+8
ATOM    286  O   MET    54       4.660  10.714  11.498  1.00  0.00      1MOD O+8
ATOM    287  N   LYS    55       6.213  12.267  12.001  1.00  0.00      1MOD N+8
ATOM    288  CA  LYS    55       5.739  13.198  11.020  1.00  0.00      1MOD C+8
ATOM    289  CB  LYS    55       6.641  14.441  10.880  1.00  0.00      1MOD C+9
ATOM    290  CG  LYS    55       6.494  15.373  12.088  1.00  0.00      1MOD C+9
ATOM    291  CD  LYS    55       7.579  16.440  12.250  1.00  0.00      1MOD C+9
ATOM    292  CE  LYS    55       7.259  17.422  13.380  1.00  0.00      1MOD C+9
ATOM    293  NZ  LYS    55       8.458  18.200  13.762  1.00  0.00      1MOD N+9
ATOM    294  C   LYS    55       5.508  12.583   9.675  1.00  0.00      1MOD C+9
ATOM    295  O   LYS    55       6.374  11.938   9.089  1.00  0.00      1MOD O+9
ATOM    296  N   GLY    56       4.267  12.775   9.176  1.00  0.00      1MOD N+9
ATOM    297  CA  GLY    56       3.855  12.413   7.851  1.00  0.00      1MOD C+9
ATOM    298  C   GLY    56       3.552  10.951   7.714  1.00  0.00      1MOD C+9
ATOM    299  O   GLY    56       3.299  10.492   6.600  1.00  0.00      1MOD O  
ATOM    300  N   ILE    57       3.563  10.162   8.807  1.00  0.00      1MOD N+1
ATOM    301  CA  ILE    57       3.282   8.770   8.588  1.00  0.00      1MOD C+2
ATOM    302  CB  ILE    57       4.509   7.898   8.573  1.00  0.00      1MOD C+3
ATOM    303  CG2 ILE    57       4.075   6.424   8.553  1.00  0.00      1MOD C+4
ATOM    304  CG1 ILE    57       5.389   8.281   7.369  1.00  0.00      1MOD C+5
ATOM    305  CD1 ILE    57       6.699   7.499   7.281  1.00  0.00      1MOD C+6
ATOM    306  C   ILE    57       2.313   8.237   9.599  1.00  0.00      1MOD C+7
ATOM    307  O   ILE    57       2.284   8.650  10.757  1.00  0.00      1MOD O+8
ATOM    308  N   THR    58       1.458   7.298   9.149  1.00  0.00      1MOD N+9
ATOM    309  CA  THR    58       0.523   6.657  10.023  1.00  0.00      1MOD C+1
ATOM    310  CB  THR    58      -0.598   5.966   9.304  1.00  0.00      1MOD C+1
ATOM    311  OG1 THR    58      -0.088   4.921   8.490  1.00  0.00      1MOD O+1
ATOM    312  CG2 THR    58      -1.337   7.003   8.442  1.00  0.00      1MOD C+1
ATOM    313  C   THR    58       1.295   5.613  10.758  1.00  0.00      1MOD C+1
ATOM    314  O   THR    58       2.380   5.214  10.339  1.00  0.00      1MOD O+1
ATOM    315  N   THR    59       0.740   5.133  11.882  1.00  0.00      1MOD N+1
ATOM    316  CA  THR    59       1.416   4.166  12.696  1.00  0.00      1MOD C+1
ATOM    317  CB  THR    59       0.603   3.791  13.905  1.00  0.00      1MOD C+1
ATOM    318  OG1 THR    59       1.348   2.933  14.754  1.00  0.00      1MOD O+1
ATOM    319  CG2 THR    59      -0.694   3.099  13.454  1.00  0.00      1MOD C+2
ATOM    320  C   THR    59       1.641   2.928  11.886  1.00  0.00      1MOD C+2
ATOM    321  O   THR    59       2.684   2.284  11.994  1.00  0.00      1MOD O+2
ATOM    322  N   GLU    60       0.663   2.572  11.037  1.00  0.00      1MOD N+2
ATOM    323  CA  GLU    60       0.723   1.366  10.266  1.00  0.00      1MOD C+2
ATOM    324  CB  GLU    60      -0.497   1.223   9.352  1.00  0.00      1MOD C+2
ATOM    325  CG  GLU    60      -1.811   1.232  10.123  1.00  0.00      1MOD C+2
ATOM    326  CD  GLU    60      -2.937   1.275   9.105  1.00  0.00      1MOD C+2
ATOM    327  OE1 GLU    60      -2.652   1.030   7.903  1.00  0.00      1MOD O+2
ATOM    328  OE2 GLU    60      -4.095   1.557   9.513  1.00  0.00      1MOD O+2
ATOM    329  C   GLU    60       1.913   1.429   9.367  1.00  0.00      1MOD C+3
ATOM    330  O   GLU    60       2.639   0.449   9.210  1.00  0.00      1MOD O+3
ATOM    331  N   GLN    61       2.138   2.596   8.739  1.00  0.00      1MOD N+3
ATOM    332  CA  GLN    61       3.229   2.714   7.819  1.00  0.00      1MOD C+3
ATOM    333  CB  GLN    61       3.182   4.008   6.990  1.00  0.00      1MOD C+3
ATOM    334  CG  GLN    61       1.958   4.033   6.066  1.00  0.00      1MOD C+3
ATOM    335  CD  GLN    61       2.086   5.186   5.083  1.00  0.00      1MOD C+3
ATOM    336  OE1 GLN    61       1.136   5.512   4.373  1.00  0.00      1MOD O+3
ATOM    337  NE2 GLN    61       3.289   5.817   5.033  1.00  0.00      1MOD N+3
ATOM    338  C   GLN    61       4.530   2.598   8.552  1.00  0.00      1MOD C+3
ATOM    339  O   GLN    61       5.480   2.001   8.047  1.00  0.00      1MOD O+4
ATOM    340  N   LEU    62       4.605   3.153   9.776  1.00  0.00      1MOD N+4
ATOM    341  CA  LEU    62       5.823   3.074  10.535  1.00  0.00      1MOD C+4
ATOM    342  CB  LEU    62       5.700   3.716  11.924  1.00  0.00      1MOD C+4
ATOM    343  CG  LEU    62       5.604   5.247  11.904  1.00  0.00      1MOD C+4
ATOM    344  CD2 LEU    62       6.793   5.857  11.141  1.00  0.00      1MOD C+4
ATOM    345  CD1 LEU    62       5.483   5.808  13.330  1.00  0.00      1MOD C+4
ATOM    346  C   LEU    62       6.128   1.632  10.777  1.00  0.00      1MOD C+4
ATOM    347  O   LEU    62       7.272   1.196  10.655  1.00  0.00      1MOD O+4
ATOM    348  N   ASP    63       5.098   0.847  11.136  1.00  0.00      1MOD N+4
ATOM    349  CA  ASP    63       5.310  -0.535  11.444  1.00  0.00      1MOD C+5
ATOM    350  CB  ASP    63       4.051  -1.219  11.995  1.00  0.00      1MOD C+5
ATOM    351  CG  ASP    63       4.507  -2.436  12.784  1.00  0.00      1MOD C+5
ATOM    352  OD1 ASP    63       5.528  -2.314  13.515  1.00  0.00      1MOD O+5
ATOM    353  OD2 ASP    63       3.855  -3.507  12.660  1.00  0.00      1MOD O+5
ATOM    354  C   ASP    63       5.735  -1.273  10.204  1.00  0.00      1MOD C+5
ATOM    355  O   ASP    63       6.581  -2.165  10.265  1.00  0.00      1MOD O+5
ATOM    356  N   ALA    64       5.170  -0.900   9.038  1.00  0.00      1MOD N+5
ATOM    357  CA  ALA    64       5.426  -1.570   7.789  1.00  0.00      1MOD C+5
ATOM    358  CB  ALA    64       4.656  -0.947   6.613  1.00  0.00      1MOD C+5
ATOM    359  C   ALA    64       6.887  -1.477   7.471  1.00  0.00      1MOD C+6
ATOM    360  O   ALA    64       7.475  -2.405   6.919  1.00  0.00      1MOD O+6
ATOM    361  N   LEU    65       7.502  -0.334   7.813  1.00  0.00      1MOD N+6
ATOM    362  CA  LEU    65       8.888  -0.071   7.562  1.00  0.00      1MOD C+6
ATOM    363  CB  LEU    65       9.297   1.361   7.936  1.00  0.00      1MOD C+6
ATOM    364  CG  LEU    65       8.570   2.409   7.074  1.00  0.00      1MOD C+6
ATOM    365  CD2 LEU    65       8.700   2.080   5.577  1.00  0.00      1MOD C+6
ATOM    366  CD1 LEU    65       9.016   3.837   7.413  1.00  0.00      1MOD C+6
ATOM    367  C   LEU    65       9.722  -1.044   8.340  1.00  0.00      1MOD C+6
ATOM    368  O   LEU    65      10.849  -1.330   7.938  1.00  0.00      1MOD O+6
ATOM    369  N   GLY    66       9.202  -1.564   9.477  1.00  0.00      1MOD N+7
ATOM    370  CA  GLY    66       9.948  -2.540  10.232  1.00  0.00      1MOD C+7
ATOM    371  C   GLY    66      10.302  -2.040  11.605  1.00  0.00      1MOD C+7
ATOM    372  O   GLY    66      10.997  -2.726  12.354  1.00  0.00      1MOD O+7
ATOM    373  N   CYS    67       9.837  -0.833  11.970  1.00  0.00      1MOD N+7
ATOM    374  CA  CYS    67      10.084  -0.233  13.254  1.00  0.00      1MOD C+7
ATOM    375  CB  CYS    67       9.513   1.194  13.264  1.00  0.00      1MOD C+7
ATOM    376  SG  CYS    67       9.541   2.002  14.878  1.00  0.00      1MOD S+7
ATOM    377  C   CYS    67       9.413  -1.024  14.351  1.00  0.00      1MOD C+7
ATOM    378  O   CYS    67       8.211  -1.274  14.305  1.00  0.00      1MOD O+7
ATOM    379  N   ARG    68      10.213  -1.521  15.323  1.00  0.00      1MOD N+8
ATOM    380  CA  ARG    68       9.767  -2.217  16.504  1.00  0.00      1MOD C+8
ATOM    381  CB  ARG    68      10.826  -3.202  17.022  1.00  0.00      1MOD C+8
ATOM    382  CG  ARG    68      10.955  -4.401  16.076  1.00  0.00      1MOD C+8
ATOM    383  CD  ARG    68      12.159  -5.305  16.329  1.00  0.00      1MOD C+8
ATOM    384  NE  ARG    68      12.093  -6.418  15.338  1.00  0.00      1MOD N+8
ATOM    385  CZ  ARG    68      12.554  -6.238  14.066  1.00  0.00      1MOD C+8
ATOM    386  NH1 ARG    68      13.041  -5.021  13.681  1.00  0.00      1MOD N+8
ATOM    387  NH2 ARG    68      12.525  -7.272  13.176  1.00  0.00      1MOD N+8
ATOM    388  C   ARG    68       9.334  -1.287  17.609  1.00  0.00      1MOD C+8
ATOM    389  O   ARG    68       8.487  -1.651  18.426  1.00  0.00      1MOD O+9
ATOM    390  N   ILE    69       9.971  -0.096  17.726  1.00  0.00      1MOD N+9
ATOM    391  CA  ILE    69       9.595   0.829  18.765  1.00  0.00      1MOD C+9
ATOM    392  CB  ILE    69      10.349   0.671  20.056  1.00  0.00      1MOD C+9
ATOM    393  CG2 ILE    69      10.208  -0.787  20.499  1.00  0.00      1MOD C+9
ATOM    394  CG1 ILE    69      11.818   1.076  19.936  1.00  0.00      1MOD C+9
ATOM    395  CD1 ILE    69      12.504   1.100  21.303  1.00  0.00      1MOD C+9
ATOM    396  C   ILE    69       9.845   2.232  18.284  1.00  0.00      1MOD C+9
ATOM    397  O   ILE    69      10.703   2.463  17.435  1.00  0.00      1MOD O+9
ATOM    398  N   CYS    70       9.097   3.217  18.829  1.00  0.00      1MOD N+9
ATOM    399  CA  CYS    70       9.254   4.599  18.443  1.00  0.00      1MOD C  
ATOM    400  CB  CYS    70       7.963   5.281  17.964  1.00  0.00      1MOD C+1
ATOM    401  SG  CYS    70       7.308   4.613  16.418  1.00  0.00      1MOD S+2
ATOM    402  C   CYS    70       9.623   5.385  19.662  1.00  0.00      1MOD C+3
ATOM    403  O   CYS    70       9.513   4.903  20.789  1.00  0.00      1MOD O+4
ATOM    404  N   LEU    71      10.066   6.644  19.453  1.00  0.00      1MOD N+5
ATOM    405  CA  LEU    71      10.449   7.486  20.550  1.00  0.00      1MOD C+6
ATOM    406  CB  LEU    71      11.913   7.964  20.414  1.00  0.00      1MOD C+7
ATOM    407  CG  LEU    71      12.478   8.851  21.545  1.00  0.00      1MOD C+8
ATOM    408  CD2 LEU    71      11.790  10.222  21.613  1.00  0.00      1MOD C+9
ATOM    409  CD1 LEU    71      13.998   9.014  21.386  1.00  0.00      1MOD C+1
ATOM    410  C   LEU    71       9.509   8.656  20.617  1.00  0.00      1MOD C+1
ATOM    411  O   LEU    71       9.086   9.192  19.593  1.00  0.00      1MOD O+1
ATOM    412  N   GLY    72       9.149   9.073  21.853  1.00  0.00      1MOD N+1
ATOM    413  CA  GLY    72       8.270  10.195  22.063  1.00  0.00      1MOD C+1
ATOM    414  C   GLY    72       8.976  11.166  22.963  1.00  0.00      1MOD C+1
ATOM    415  O   GLY    72       9.831  10.780  23.758  1.00  0.00      1MOD O+1
ATOM    416  N   ASN    73       8.624  12.467  22.876  1.00  0.00      1MOD N+1
ATOM    417  CA  ASN    73       9.303  13.456  23.674  1.00  0.00      1MOD C+1
ATOM    418  CB  ASN    73       9.723  14.715  22.891  1.00  0.00      1MOD C+1
ATOM    419  CG  ASN    73      10.930  14.415  22.017  1.00  0.00      1MOD C+2
ATOM    420  OD1 ASN    73      10.849  14.484  20.793  1.00  0.00      1MOD O+2
ATOM    421  ND2 ASN    73      12.086  14.094  22.656  1.00  0.00      1MOD N+2
ATOM    422  C   ASN    73       8.399  13.954  24.767  1.00  0.00      1MOD C+2
ATOM    423  O   ASN    73       7.277  14.394  24.525  1.00  0.00      1MOD O+2
ATOM    424  N   THR    74       8.893  13.919  26.020  1.00  0.00      1MOD N+2
ATOM    425  CA  THR    74       8.143  14.375  27.160  1.00  0.00      1MOD C+2
ATOM    426  CB  THR    74       8.800  14.068  28.474  1.00  0.00      1MOD C+2
ATOM    427  OG1 THR    74       8.894  12.665  28.652  1.00  0.00      1MOD O+2
ATOM    428  CG2 THR    74       7.971  14.687  29.610  1.00  0.00      1MOD C+2
ATOM    429  C   THR    74       7.923  15.853  27.092  1.00  0.00      1MOD C+3
ATOM    430  O   THR    74       6.855  16.343  27.451  1.00  0.00      1MOD O+3
ATOM    431  N   TYR    75       8.932  16.601  26.619  1.00  0.00      1MOD N+3
ATOM    432  CA  TYR    75       8.902  18.033  26.614  1.00  0.00      1MOD C+3
ATOM    433  CB  TYR    75      10.230  18.525  26.028  1.00  0.00      1MOD C+3
ATOM    434  CG  TYR    75      10.218  19.991  25.877  1.00  0.00      1MOD C+3
ATOM    435  CD1 TYR    75      10.432  20.804  26.963  1.00  0.00      1MOD C+3
ATOM    436  CD2 TYR    75      10.014  20.535  24.634  1.00  0.00      1MOD C+3
ATOM    437  CE1 TYR    75      10.430  22.165  26.805  1.00  0.00      1MOD C+3
ATOM    438  CE2 TYR    75      10.011  21.892  24.470  1.00  0.00      1MOD C+3
ATOM    439  CZ  TYR    75      10.220  22.697  25.559  1.00  0.00      1MOD C+4
ATOM    440  OH  TYR    75      10.219  24.085  25.387  1.00  0.00      1MOD O+4
ATOM    441  C   TYR    75       7.755  18.544  25.790  1.00  0.00      1MOD C+4
ATOM    442  O   TYR    75       6.939  19.330  26.270  1.00  0.00      1MOD O+4
ATOM    443  N   HIS    76       7.636  18.086  24.533  1.00  0.00      1MOD N+4
ATOM    444  CA  HIS    76       6.598  18.576  23.672  1.00  0.00      1MOD C+4
ATOM    445  ND1 HIS    76       8.026  20.123  21.194  1.00  0.00      1MOD N+4
ATOM    446  CG  HIS    76       8.010  18.815  21.622  1.00  0.00      1MOD C+4
ATOM    447  CB  HIS    76       6.803  18.150  22.212  1.00  0.00      1MOD C+4
ATOM    448  NE2 HIS    76      10.071  19.322  20.855  1.00  0.00      1MOD N+4
ATOM    449  CD2 HIS    76       9.268  18.339  21.407  1.00  0.00      1MOD C+5
ATOM    450  CE1 HIS    76       9.281  20.375  20.746  1.00  0.00      1MOD C+5
ATOM    451  C   HIS    76       5.238  18.135  24.129  1.00  0.00      1MOD C+5
ATOM    452  O   HIS    76       4.300  18.929  24.144  1.00  0.00      1MOD O+5
ATOM    453  N   LEU    77       5.102  16.859  24.531  1.00  0.00      1MOD N+5
ATOM    454  CA  LEU    77       3.826  16.312  24.915  1.00  0.00      1MOD C+5
ATOM    455  CB  LEU    77       3.892  14.805  25.211  1.00  0.00      1MOD C+5
ATOM    456  CG  LEU    77       4.206  13.953  23.967  1.00  0.00      1MOD C+5
ATOM    457  CD2 LEU    77       3.226  14.259  22.824  1.00  0.00      1MOD C+5
ATOM    458  CD1 LEU    77       4.263  12.458  24.308  1.00  0.00      1MOD C+5
ATOM    459  C   LEU    77       3.315  17.001  26.140  1.00  0.00      1MOD C+6
ATOM    460  O   LEU    77       2.111  17.213  26.286  1.00  0.00      1MOD O+6
ATOM    461  N   GLY    78       4.216  17.352  27.071  1.00  0.00      1MOD N+6
ATOM    462  CA  GLY    78       3.788  17.996  28.276  1.00  0.00      1MOD C+6
ATOM    463  C   GLY    78       3.149  19.303  27.917  1.00  0.00      1MOD C+6
ATOM    464  O   GLY    78       2.184  19.722  28.553  1.00  0.00      1MOD O+6
ATOM    465  N   LEU    79       3.722  20.014  26.930  1.00  0.00      1MOD N+6
ATOM    466  CA  LEU    79       3.189  21.285  26.525  1.00  0.00      1MOD C+6
ATOM    467  CB  LEU    79       4.111  22.010  25.531  1.00  0.00      1MOD C+6
ATOM    468  CG  LEU    79       5.510  22.303  26.112  1.00  0.00      1MOD C+6
ATOM    469  CD2 LEU    79       5.413  23.024  27.467  1.00  0.00      1MOD C+7
ATOM    470  CD1 LEU    79       6.394  23.048  25.099  1.00  0.00      1MOD C+7
ATOM    471  C   LEU    79       1.859  21.089  25.864  1.00  0.00      1MOD C+7
ATOM    472  O   LEU    79       0.880  21.751  26.205  1.00  0.00      1MOD O+7
ATOM    473  N   ARG    80       1.790  20.163  24.886  1.00  0.00      1MOD N+7
ATOM    474  CA  ARG    80       0.541  19.896  24.234  1.00  0.00      1MOD C+7
ATOM    475  CB  ARG    80       0.292  20.739  22.973  1.00  0.00      1MOD C+7
ATOM    476  CG  ARG    80       1.299  20.461  21.858  1.00  0.00      1MOD C+7
ATOM    477  CD  ARG    80       1.067  21.293  20.597  1.00  0.00      1MOD C+7
ATOM    478  NE  ARG    80       1.958  22.481  20.688  1.00  0.00      1MOD N+7
ATOM    479  CZ  ARG    80       2.224  23.225  19.575  1.00  0.00      1MOD C+8
ATOM    480  NH1 ARG    80       1.623  22.916  18.389  1.00  0.00      1MOD N+8
ATOM    481  NH2 ARG    80       3.094  24.274  19.644  1.00  0.00      1MOD N+8
ATOM    482  C   ARG    80       0.619  18.479  23.772  1.00  0.00      1MOD C+8
ATOM    483  O   ARG    80       1.672  18.051  23.299  1.00  0.00      1MOD O+8
ATOM    484  N   PRO    81      -0.438  17.717  23.866  1.00  0.00      1MOD N+8
ATOM    485  CA  PRO    81      -1.704  18.115  24.427  1.00  0.00      1MOD C+8
ATOM    486  CD  PRO    81      -0.532  16.481  23.109  1.00  0.00      1MOD C+8
ATOM    487  CB  PRO    81      -2.716  17.070  23.948  1.00  0.00      1MOD C+8
ATOM    488  CG  PRO    81      -1.859  15.853  23.557  1.00  0.00      1MOD C+8
ATOM    489  C   PRO    81      -1.667  18.230  25.924  1.00  0.00      1MOD C+9
ATOM    490  O   PRO    81      -2.623  18.754  26.494  1.00  0.00      1MOD O+9
ATOM    491  N   GLY    82      -0.607  17.731  26.587  1.00  0.00      1MOD N+9
ATOM    492  CA  GLY    82      -0.551  17.771  28.024  1.00  0.00      1MOD C+9
ATOM    493  C   GLY    82      -0.569  16.354  28.512  1.00  0.00      1MOD C+9
ATOM    494  O   GLY    82      -1.289  15.505  27.990  1.00  0.00      1MOD O+9
ATOM    495  N   PRO    83       0.249  16.085  29.499  1.00  0.00      1MOD N+9
ATOM    496  CA  PRO    83       0.385  14.762  30.045  1.00  0.00      1MOD C+9
ATOM    497  CD  PRO    83       1.405  16.914  29.773  1.00  0.00      1MOD C+9
ATOM    498  CB  PRO    83       1.597  14.812  30.973  1.00  0.00      1MOD C+9
ATOM    499  CG  PRO    83       2.440  15.971  30.412  1.00  0.00      1MOD C  
ATOM    500  C   PRO    83      -0.852  14.255  30.713  1.00  0.00      1MOD C+1
ATOM    501  O   PRO    83      -1.214  13.098  30.505  1.00  0.00      1MOD O+2
ATOM    502  N   GLU    84      -1.525  15.105  31.506  1.00  0.00      1MOD N+3
ATOM    503  CA  GLU    84      -2.687  14.672  32.221  1.00  0.00      1MOD C+4
ATOM    504  CB  GLU    84      -3.253  15.739  33.181  1.00  0.00      1MOD C+5
ATOM    505  CG  GLU    84      -2.439  15.950  34.465  1.00  0.00      1MOD C+6
ATOM    506  CD  GLU    84      -1.308  16.938  34.206  1.00  0.00      1MOD C+7
ATOM    507  OE1 GLU    84      -0.993  17.187  33.012  1.00  0.00      1MOD O+8
ATOM    508  OE2 GLU    84      -0.744  17.461  35.204  1.00  0.00      1MOD O+9
ATOM    509  C   GLU    84      -3.757  14.340  31.230  1.00  0.00      1MOD C+1
ATOM    510  O   GLU    84      -4.490  13.367  31.396  1.00  0.00      1MOD O+1
ATOM    511  N   LEU    85      -3.861  15.150  30.161  1.00  0.00      1MOD N+1
ATOM    512  CA  LEU    85      -4.888  14.981  29.174  1.00  0.00      1MOD C+1
ATOM    513  CB  LEU    85      -4.849  16.083  28.099  1.00  0.00      1MOD C+1
ATOM    514  CG  LEU    85      -5.948  15.947  27.029  1.00  0.00      1MOD C+1
ATOM    515  CD2 LEU    85      -5.690  16.888  25.842  1.00  0.00      1MOD C+1
ATOM    516  CD1 LEU    85      -7.347  16.132  27.641  1.00  0.00      1MOD C+1
ATOM    517  C   LEU    85      -4.711  13.662  28.486  1.00  0.00      1MOD C+1
ATOM    518  O   LEU    85      -5.675  12.931  28.269  1.00  0.00      1MOD O+1
ATOM    519  N   ILE    86      -3.464  13.311  28.131  1.00  0.00      1MOD N+2
ATOM    520  CA  ILE    86      -3.232  12.076  27.441  1.00  0.00      1MOD C+2
ATOM    521  CB  ILE    86      -1.806  11.894  27.002  1.00  0.00      1MOD C+2
ATOM    522  CG2 ILE    86      -1.627  10.448  26.509  1.00  0.00      1MOD C+2
ATOM    523  CG1 ILE    86      -1.456  12.948  25.936  1.00  0.00      1MOD C+2
ATOM    524  CD1 ILE    86       0.032  13.007  25.588  1.00  0.00      1MOD C+2
ATOM    525  C   ILE    86      -3.626  10.942  28.335  1.00  0.00      1MOD C+2
ATOM    526  O   ILE    86      -4.204   9.956  27.878  1.00  0.00      1MOD O+2
ATOM    527  N   GLN    87      -3.327  11.053  29.642  1.00  0.00      1MOD N+2
ATOM    528  CA  GLN    87      -3.630   9.989  30.557  1.00  0.00      1MOD C+2
ATOM    529  CB  GLN    87      -3.140  10.279  31.987  1.00  0.00      1MOD C+3
ATOM    530  CG  GLN    87      -3.376   9.123  32.962  1.00  0.00      1MOD C+3
ATOM    531  CD  GLN    87      -2.673   9.463  34.270  1.00  0.00      1MOD C+3
ATOM    532  OE1 GLN    87      -2.666  10.613  34.704  1.00  0.00      1MOD O+3
ATOM    533  NE2 GLN    87      -2.056   8.434  34.911  1.00  0.00      1MOD N+3
ATOM    534  C   GLN    87      -5.117   9.762  30.597  1.00  0.00      1MOD C+3
ATOM    535  O   GLN    87      -5.564   8.616  30.611  1.00  0.00      1MOD O+3
ATOM    536  N   LYS    88      -5.933  10.838  30.603  1.00  0.00      1MOD N+3
ATOM    537  CA  LYS    88      -7.363  10.659  30.654  1.00  0.00      1MOD C+3
ATOM    538  CB  LYS    88      -8.179  11.961  30.796  1.00  0.00      1MOD C+3
ATOM    539  CG  LYS    88      -8.057  12.937  29.626  1.00  0.00      1MOD C+4
ATOM    540  CD  LYS    88      -9.183  13.973  29.565  1.00  0.00      1MOD C+4
ATOM    541  CE  LYS    88      -9.740  14.368  30.935  1.00  0.00      1MOD C+4
ATOM    542  NZ  LYS    88      -8.746  15.170  31.681  1.00  0.00      1MOD N+4
ATOM    543  C   LYS    88      -7.797   9.968  29.395  1.00  0.00      1MOD C+4
ATOM    544  O   LYS    88      -8.759   9.200  29.385  1.00  0.00      1MOD O+4
ATOM    545  N   ALA    89      -7.066  10.248  28.304  1.00  0.00      1MOD N+4
ATOM    546  CA  ALA    89      -7.235   9.739  26.971  1.00  0.00      1MOD C+4
ATOM    547  CB  ALA    89      -6.249  10.355  25.963  1.00  0.00      1MOD C+4
ATOM    548  C   ALA    89      -7.013   8.257  26.986  1.00  0.00      1MOD C+4
ATOM    549  O   ALA    89      -7.434   7.565  26.059  1.00  0.00      1MOD O+5
ATOM    550  N   ASN    90      -6.345   7.747  28.046  1.00  0.00      1MOD N+5
ATOM    551  CA  ASN    90      -5.968   6.366  28.226  1.00  0.00      1MOD C+5
ATOM    552  CB  ASN    90      -6.946   5.359  27.592  1.00  0.00      1MOD C+5
ATOM    553  CG  ASN    90      -8.297   5.514  28.278  1.00  0.00      1MOD C+5
ATOM    554  OD1 ASN    90      -8.418   5.375  29.494  1.00  0.00      1MOD O+5
ATOM    555  ND2 ASN    90      -9.348   5.823  27.472  1.00  0.00      1MOD N+5
ATOM    556  C   ASN    90      -4.601   6.070  27.690  1.00  0.00      1MOD C+5
ATOM    557  O   ASN    90      -4.291   4.925  27.364  1.00  0.00      1MOD O+5
ATOM    558  N   GLY    91      -3.727   7.093  27.609  1.00  0.00      1MOD N+5
ATOM    559  CA  GLY    91      -2.350   6.805  27.322  1.00  0.00      1MOD C+6
ATOM    560  C   GLY    91      -1.984   7.160  25.921  1.00  0.00      1MOD C+6
ATOM    561  O   GLY    91      -2.824   7.265  25.029  1.00  0.00      1MOD O+6
ATOM    562  N   LEU    92      -0.665   7.333  25.722  1.00  0.00      1MOD N+6
ATOM    563  CA  LEU    92      -0.066   7.734  24.485  1.00  0.00      1MOD C+6
ATOM    564  CB  LEU    92       1.441   7.988  24.677  1.00  0.00      1MOD C+6
ATOM    565  CG  LEU    92       2.190   8.498  23.437  1.00  0.00      1MOD C+6
ATOM    566  CD2 LEU    92       3.689   8.655  23.746  1.00  0.00      1MOD C+6
ATOM    567  CD1 LEU    92       1.575   9.803  22.907  1.00  0.00      1MOD C+6
ATOM    568  C   LEU    92      -0.278   6.683  23.434  1.00  0.00      1MOD C+6
ATOM    569  O   LEU    92      -0.578   7.009  22.287  1.00  0.00      1MOD O+7
ATOM    570  N   HIS    93      -0.162   5.389  23.792  1.00  0.00      1MOD N+7
ATOM    571  CA  HIS    93      -0.286   4.353  22.801  1.00  0.00      1MOD C+7
ATOM    572  ND1 HIS    93       1.684   2.909  25.126  1.00  0.00      1MOD N+7
ATOM    573  CG  HIS    93       1.185   2.563  23.891  1.00  0.00      1MOD C+7
ATOM    574  CB  HIS    93      -0.182   2.934  23.391  1.00  0.00      1MOD C+7
ATOM    575  NE2 HIS    93       3.266   1.720  24.113  1.00  0.00      1MOD N+7
ATOM    576  CD2 HIS    93       2.164   1.836  23.285  1.00  0.00      1MOD C+7
ATOM    577  CE1 HIS    93       2.931   2.379  25.207  1.00  0.00      1MOD C+7
ATOM    578  C   HIS    93      -1.631   4.443  22.146  1.00  0.00      1MOD C+7
ATOM    579  O   HIS    93      -1.731   4.450  20.920  1.00  0.00      1MOD O+8
ATOM    580  N   GLY    94      -2.705   4.517  22.952  1.00  0.00      1MOD N+8
ATOM    581  CA  GLY    94      -4.042   4.555  22.429  1.00  0.00      1MOD C+8
ATOM    582  C   GLY    94      -4.261   5.823  21.661  1.00  0.00      1MOD C+8
ATOM    583  O   GLY    94      -4.903   5.824  20.612  1.00  0.00      1MOD O+8
ATOM    584  N   PHE    95      -3.732   6.945  22.180  1.00  0.00      1MOD N+8
ATOM    585  CA  PHE    95      -3.960   8.234  21.596  1.00  0.00      1MOD C+8
ATOM    586  CB  PHE    95      -3.219   9.310  22.422  1.00  0.00      1MOD C+8
ATOM    587  CG  PHE    95      -3.407  10.690  21.889  1.00  0.00      1MOD C+8
ATOM    588  CD1 PHE    95      -4.623  11.328  22.003  1.00  0.00      1MOD C+8
ATOM    589  CD2 PHE    95      -2.353  11.366  21.317  1.00  0.00      1MOD C+9
ATOM    590  CE1 PHE    95      -4.789  12.606  21.524  1.00  0.00      1MOD C+9
ATOM    591  CE2 PHE    95      -2.514  12.645  20.838  1.00  0.00      1MOD C+9
ATOM    592  CZ  PHE    95      -3.736  13.266  20.937  1.00  0.00      1MOD C+9
ATOM    593  C   PHE    95      -3.461   8.239  20.176  1.00  0.00      1MOD C+9
ATOM    594  O   PHE    95      -4.205   8.568  19.253  1.00  0.00      1MOD O+9
ATOM    595  N   MET    96      -2.181   7.876  19.980  1.00  0.00      1MOD N+9
ATOM    596  CA  MET    96      -1.483   7.830  18.718  1.00  0.00      1MOD C+9
ATOM    597  CB  MET    96       0.047   7.934  18.877  1.00  0.00      1MOD C+9
ATOM    598  CG  MET    96       0.700   6.813  19.684  1.00  0.00      1MOD C+9
ATOM    599  SD  MET    96       2.438   7.138  20.114  1.00  0.00      1MOD S  
ATOM    600  CE  MET    96       3.025   7.273  18.400  1.00  0.00      1MOD C+1
ATOM    601  C   MET    96      -1.837   6.645  17.863  1.00  0.00      1MOD C+2
ATOM    602  O   MET    96      -1.670   6.696  16.644  1.00  0.00      1MOD O+3
ATOM    603  N   ASN    97      -2.329   5.544  18.470  1.00  0.00      1MOD N+4
ATOM    604  CA  ASN    97      -2.626   4.333  17.746  1.00  0.00      1MOD C+5
ATOM    605  CB  ASN    97      -3.413   4.584  16.448  1.00  0.00      1MOD C+6
ATOM    606  CG  ASN    97      -4.810   5.035  16.849  1.00  0.00      1MOD C+7
ATOM    607  OD1 ASN    97      -5.449   4.417  17.700  1.00  0.00      1MOD O+8
ATOM    608  ND2 ASN    97      -5.299   6.141  16.229  1.00  0.00      1MOD N+9
ATOM    609  C   ASN    97      -1.385   3.557  17.409  1.00  0.00      1MOD C+1
ATOM    610  O   ASN    97      -1.287   2.957  16.339  1.00  0.00      1MOD O+1
ATOM    611  N   TRP    98      -0.400   3.555  18.332  1.00  0.00      1MOD N+1
ATOM    612  CA  TRP    98       0.783   2.741  18.211  1.00  0.00      1MOD C+1
ATOM    613  CB  TRP    98       2.070   3.586  18.291  1.00  0.00      1MOD C+1
ATOM    614  CG  TRP    98       3.378   2.827  18.349  1.00  0.00      1MOD C+1
ATOM    615  CD2 TRP    98       4.103   2.336  17.211  1.00  0.00      1MOD C+1
ATOM    616  CD1 TRP    98       4.109   2.482  19.448  1.00  0.00      1MOD C+1
ATOM    617  NE1 TRP    98       5.245   1.810  19.066  1.00  0.00      1MOD N+1
ATOM    618  CE2 TRP    98       5.254   1.712  17.693  1.00  0.00      1MOD C+1
ATOM    619  CE3 TRP    98       3.837   2.398  15.874  1.00  0.00      1MOD C+2
ATOM    620  CZ2 TRP    98       6.157   1.139  16.842  1.00  0.00      1MOD C+2
ATOM    621  CZ3 TRP    98       4.748   1.820  15.018  1.00  0.00      1MOD C+2
ATOM    622  CH2 TRP    98       5.887   1.203  15.493  1.00  0.00      1MOD C+2
ATOM    623  C   TRP    98       0.768   1.784  19.376  1.00  0.00      1MOD C+2
ATOM    624  O   TRP    98       0.923   2.183  20.530  1.00  0.00      1MOD O+2
ATOM    625  N   PRO    99       0.508   0.533  19.079  1.00  0.00      1MOD N+2
ATOM    626  CA  PRO    99       0.457  -0.507  20.090  1.00  0.00      1MOD C+2
ATOM    627  CD  PRO    99      -0.458   0.289  18.019  1.00  0.00      1MOD C+2
ATOM    628  CB  PRO    99      -0.409  -1.620  19.501  1.00  0.00      1MOD C+2
ATOM    629  CG  PRO    99      -1.312  -0.898  18.490  1.00  0.00      1MOD C+3
ATOM    630  C   PRO    99       1.762  -1.047  20.614  1.00  0.00      1MOD C+3
ATOM    631  O   PRO    99       1.734  -1.754  21.620  1.00  0.00      1MOD O+3
ATOM    632  N   HIS   100       2.899  -0.782  19.943  1.00  0.00      1MOD N+3
ATOM    633  CA  HIS   100       4.166  -1.349  20.334  1.00  0.00      1MOD C+3
ATOM    634  ND1 HIS   100       5.512  -3.085  17.176  1.00  0.00      1MOD N+3
ATOM    635  CG  HIS   100       4.832  -2.751  18.326  1.00  0.00      1MOD C+3
ATOM    636  CB  HIS   100       5.154  -1.559  19.174  1.00  0.00      1MOD C+3
ATOM    637  NE2 HIS   100       3.962  -4.651  17.474  1.00  0.00      1MOD N+3
ATOM    638  CD2 HIS   100       3.887  -3.718  18.493  1.00  0.00      1MOD C+3
ATOM    639  CE1 HIS   100       4.952  -4.228  16.708  1.00  0.00      1MOD C+4
ATOM    640  C   HIS   100       4.850  -0.480  21.342  1.00  0.00      1MOD C+4
ATOM    641  O   HIS   100       4.328   0.550  21.765  1.00  0.00      1MOD O+4
ATOM    642  N   ASN   101       6.058  -0.904  21.765  1.00  0.00      1MOD N+4
ATOM    643  CA  ASN   101       6.828  -0.225  22.772  1.00  0.00      1MOD C+4
ATOM    644  CB  ASN   101       8.190  -0.896  23.025  1.00  0.00      1MOD C+4
ATOM    645  CG  ASN   101       7.947  -2.341  23.438  1.00  0.00      1MOD C+4
ATOM    646  OD1 ASN   101       7.007  -2.645  24.167  1.00  0.00      1MOD O+4
ATOM    647  ND2 ASN   101       8.820  -3.264  22.951  1.00  0.00      1MOD N+4
ATOM    648  C   ASN   101       7.136   1.183  22.348  1.00  0.00      1MOD C+4
ATOM    649  O   ASN   101       7.321   1.470  21.166  1.00  0.00      1MOD O+5
ATOM    650  N   LEU   102       7.168   2.109  23.335  1.00  0.00      1MOD N+5
ATOM    651  CA  LEU   102       7.520   3.476  23.063  1.00  0.00      1MOD C+5
ATOM    652  CB  LEU   102       6.295   4.413  23.016  1.00  0.00      1MOD C+5
ATOM    653  CG  LEU   102       6.571   5.839  22.494  1.00  0.00      1MOD C+5
ATOM    654  CD2 LEU   102       7.558   6.611  23.382  1.00  0.00      1MOD C+5
ATOM    655  CD1 LEU   102       5.254   6.609  22.318  1.00  0.00      1MOD C+5
ATOM    656  C   LEU   102       8.479   3.921  24.135  1.00  0.00      1MOD C+5
ATOM    657  O   LEU   102       8.265   3.679  25.322  1.00  0.00      1MOD O+5
ATOM    658  N   LEU   103       9.585   4.571  23.721  1.00  0.00      1MOD N+5
ATOM    659  CA  LEU   103      10.575   5.070  24.634  1.00  0.00      1MOD C+6
ATOM    660  CB  LEU   103      12.012   4.715  24.183  1.00  0.00      1MOD C+6
ATOM    661  CG  LEU   103      13.169   5.198  25.084  1.00  0.00      1MOD C+6
ATOM    662  CD2 LEU   103      13.298   6.731  25.079  1.00  0.00      1MOD C+6
ATOM    663  CD1 LEU   103      14.493   4.542  24.668  1.00  0.00      1MOD C+6
ATOM    664  C   LEU   103      10.385   6.554  24.684  1.00  0.00      1MOD C+6
ATOM    665  O   LEU   103      10.219   7.207  23.657  1.00  0.00      1MOD O+6
ATOM    666  N   THR   104      10.379   7.128  25.899  1.00  0.00      1MOD N+6
ATOM    667  CA  THR   104      10.142   8.534  26.029  1.00  0.00      1MOD C+6
ATOM    668  CB  THR   104       8.914   8.789  26.856  1.00  0.00      1MOD C+6
ATOM    669  OG1 THR   104       8.670  10.173  27.011  1.00  0.00      1MOD O+7
ATOM    670  CG2 THR   104       9.056   8.090  28.210  1.00  0.00      1MOD C+7
ATOM    671  C   THR   104      11.353   9.190  26.627  1.00  0.00      1MOD C+7
ATOM    672  O   THR   104      11.931   8.709  27.600  1.00  0.00      1MOD O+7
ATOM    673  N   ASP   105      11.788  10.307  26.009  1.00  0.00      1MOD N+7
ATOM    674  CA  ASP   105      12.917  11.067  26.469  1.00  0.00      1MOD C+7
ATOM    675  CB  ASP   105      13.365  12.097  25.415  1.00  0.00      1MOD C+7
ATOM    676  CG  ASP   105      14.659  12.764  25.840  1.00  0.00      1MOD C+7
ATOM    677  OD1 ASP   105      15.364  12.212  26.726  1.00  0.00      1MOD O+7
ATOM    678  OD2 ASP   105      14.959  13.849  25.277  1.00  0.00      1MOD O+7
ATOM    679  C   ASP   105      12.446  11.816  27.683  1.00  0.00      1MOD C+8
ATOM    680  O   ASP   105      11.253  12.059  27.833  1.00  0.00      1MOD O+8
ATOM    681  N   SER   106      13.370  12.178  28.596  1.00  0.00      1MOD N+8
ATOM    682  CA  SER   106      13.036  12.845  29.830  1.00  0.00      1MOD C+8
ATOM    683  CB  SER   106      14.166  12.761  30.871  1.00  0.00      1MOD C+8
ATOM    684  OG  SER   106      15.349  13.360  30.364  1.00  0.00      1MOD O+8
ATOM    685  C   SER   106      12.682  14.287  29.622  1.00  0.00      1MOD C+8
ATOM    686  O   SER   106      12.007  14.880  30.465  1.00  0.00      1MOD O+8
ATOM    687  N   GLY   107      13.144  14.899  28.512  1.00  0.00      1MOD N+8
ATOM    688  CA  GLY   107      12.781  16.261  28.231  1.00  0.00      1MOD C+8
ATOM    689  C   GLY   107      13.864  17.211  28.640  1.00  0.00      1MOD C+9
ATOM    690  O   GLY   107      13.779  18.409  28.367  1.00  0.00      1MOD O+9
ATOM    691  N   GLY   108      14.931  16.718  29.286  1.00  0.00      1MOD N+9
ATOM    692  CA  GLY   108      15.929  17.643  29.730  1.00  0.00      1MOD C+9
ATOM    693  C   GLY   108      16.543  18.356  28.557  1.00  0.00      1MOD C+9
ATOM    694  O   GLY   108      16.691  19.579  28.572  1.00  0.00      1MOD O+9
ATOM    695  N   PHE   109      16.887  17.610  27.491  1.00  0.00      1MOD N+9
ATOM    696  CA  PHE   109      17.589  18.159  26.362  1.00  0.00      1MOD C+9
ATOM    697  CB  PHE   109      17.948  17.088  25.317  1.00  0.00      1MOD C+9
ATOM    698  CG  PHE   109      18.632  17.763  24.178  1.00  0.00      1MOD C+9
ATOM    699  CD1 PHE   109      19.952  18.142  24.271  1.00  0.00      1MOD C  
ATOM    700  CD2 PHE   109      17.952  18.007  23.008  1.00  0.00      1MOD C+1
ATOM    701  CE1 PHE   109      20.578  18.763  23.216  1.00  0.00      1MOD C+2
ATOM    702  CE2 PHE   109      18.574  18.627  21.950  1.00  0.00      1MOD C+3
ATOM    703  CZ  PHE   109      19.889  19.007  22.053  1.00  0.00      1MOD C+4
ATOM    704  C   PHE   109      16.779  19.217  25.671  1.00  0.00      1MOD C+5
ATOM    705  O   PHE   109      17.299  20.280  25.338  1.00  0.00      1MOD O+6
ATOM    706  N   GLN   110      15.480  18.954  25.443  1.00  0.00      1MOD N+7
ATOM    707  CA  GLN   110      14.627  19.841  24.696  1.00  0.00      1MOD C+8
ATOM    708  CB  GLN   110      13.215  19.262  24.504  1.00  0.00      1MOD C+9
ATOM    709  CG  GLN   110      13.205  17.873  23.864  1.00  0.00      1MOD C+1
ATOM    710  CD  GLN   110      13.891  17.956  22.512  1.00  0.00      1MOD C+1
ATOM    711  OE1 GLN   110      13.626  18.862  21.728  1.00  0.00      1MOD O+1
ATOM    712  NE2 GLN   110      14.805  16.989  22.233  1.00  0.00      1MOD N+1
ATOM    713  C   GLN   110      14.462  21.136  25.419  1.00  0.00      1MOD C+1
ATOM    714  O   GLN   110      14.393  22.203  24.810  1.00  0.00      1MOD O+1
ATOM    715  N   MET   111      14.379  21.072  26.753  1.00  0.00      1MOD N+1
ATOM    716  CA  MET   111      14.149  22.251  27.534  1.00  0.00      1MOD C+1
ATOM    717  CB  MET   111      14.138  21.914  29.031  1.00  0.00      1MOD C+1
ATOM    718  CG  MET   111      13.894  23.110  29.944  1.00  0.00      1MOD C+1
ATOM    719  SD  MET   111      13.890  22.660  31.701  1.00  0.00      1MOD S+2
ATOM    720  CE  MET   111      15.682  22.371  31.770  1.00  0.00      1MOD C+2
ATOM    721  C   MET   111      15.278  23.208  27.311  1.00  0.00      1MOD C+2
ATOM    722  O   MET   111      15.067  24.403  27.116  1.00  0.00      1MOD O+2
ATOM    723  N   VAL   112      16.523  22.707  27.332  1.00  0.00      1MOD N+2
ATOM    724  CA  VAL   112      17.641  23.589  27.175  1.00  0.00      1MOD C+2
ATOM    725  CB  VAL   112      18.971  22.945  27.461  1.00  0.00      1MOD C+2
ATOM    726  CG1 VAL   112      18.967  22.448  28.917  1.00  0.00      1MOD C+2
ATOM    727  CG2 VAL   112      19.260  21.858  26.416  1.00  0.00      1MOD C+2
ATOM    728  C   VAL   112      17.681  24.144  25.784  1.00  0.00      1MOD C+2
ATOM    729  O   VAL   112      18.049  25.300  25.590  1.00  0.00      1MOD O+3
ATOM    730  N   SER   113      17.374  23.321  24.762  1.00  0.00      1MOD N+3
ATOM    731  CA  SER   113      17.453  23.820  23.419  1.00  0.00      1MOD C+3
ATOM    732  CB  SER   113      17.483  22.702  22.360  1.00  0.00      1MOD C+3
ATOM    733  OG  SER   113      16.261  21.979  22.364  1.00  0.00      1MOD O+3
ATOM    734  C   SER   113      16.320  24.763  23.078  1.00  0.00      1MOD C+3
ATOM    735  O   SER   113      16.552  25.928  22.762  1.00  0.00      1MOD O+3
ATOM    736  N   LEU   114      15.070  24.246  23.115  1.00  0.00      1MOD N+3
ATOM    737  CA  LEU   114      13.848  24.881  22.671  1.00  0.00      1MOD C+3
ATOM    738  CB  LEU   114      12.748  23.846  22.417  1.00  0.00      1MOD C+3
ATOM    739  CG  LEU   114      13.139  22.833  21.331  1.00  0.00      1MOD C+4
ATOM    740  CD2 LEU   114      13.573  23.528  20.032  1.00  0.00      1MOD C+4
ATOM    741  CD1 LEU   114      12.021  21.814  21.102  1.00  0.00      1MOD C+4
ATOM    742  C   LEU   114      13.255  25.957  23.543  1.00  0.00      1MOD C+4
ATOM    743  O   LEU   114      12.707  26.931  23.030  1.00  0.00      1MOD O+4
ATOM    744  N   VAL   115      13.305  25.796  24.875  1.00  0.00      1MOD N+4
ATOM    745  CA  VAL   115      12.619  26.657  25.804  1.00  0.00      1MOD C+4
ATOM    746  CB  VAL   115      12.578  26.061  27.176  1.00  0.00      1MOD C+4
ATOM    747  CG1 VAL   115      11.575  26.860  27.994  1.00  0.00      1MOD C+4
ATOM    748  CG2 VAL   115      12.328  24.548  27.114  1.00  0.00      1MOD C+4
ATOM    749  C   VAL   115      13.403  27.932  25.955  1.00  0.00      1MOD C+5
ATOM    750  O   VAL   115      14.527  28.030  25.471  1.00  0.00      1MOD O+5
ATOM    751  N   SER   116      12.799  28.959  26.602  1.00  0.00      1MOD N+5
ATOM    752  CA  SER   116      13.457  30.208  26.857  1.00  0.00      1MOD C+5
ATOM    753  CB  SER   116      12.840  31.390  26.090  1.00  0.00      1MOD C+5
ATOM    754  OG  SER   116      12.996  31.199  24.692  1.00  0.00      1MOD O+5
ATOM    755  C   SER   116      13.351  30.536  28.324  1.00  0.00      1MOD C+5
ATOM    756  O   SER   116      12.573  29.932  29.063  1.00  0.00      1MOD O+5
ATOM    757  N   LEU   117      14.188  31.497  28.776  1.00  0.00      1MOD N+5
ATOM    758  CA  LEU   117      14.193  31.988  30.126  1.00  0.00      1MOD C+5
ATOM    759  CB  LEU   117      13.001  32.903  30.457  1.00  0.00      1MOD C+6
ATOM    760  CG  LEU   117      13.047  34.252  29.711  1.00  0.00      1MOD C+6
ATOM    761  CD2 LEU   117      12.037  35.251  30.294  1.00  0.00      1MOD C+6
ATOM    762  CD1 LEU   117      12.900  34.069  28.193  1.00  0.00      1MOD C+6
ATOM    763  C   LEU   117      14.243  30.852  31.092  1.00  0.00      1MOD C+6
ATOM    764  O   LEU   117      13.488  30.815  32.064  1.00  0.00      1MOD O+6
ATOM    765  N   SER   118      15.153  29.890  30.860  1.00  0.00      1MOD N+6
ATOM    766  CA  SER   118      15.224  28.761  31.737  1.00  0.00      1MOD C+6
ATOM    767  CB  SER   118      15.951  27.552  31.120  1.00  0.00      1MOD C+6
ATOM    768  OG  SER   118      17.312  27.876  30.877  1.00  0.00      1MOD O+6
ATOM    769  C   SER   118      15.953  29.131  32.991  1.00  0.00      1MOD C+7
ATOM    770  O   SER   118      16.924  29.887  32.966  1.00  0.00      1MOD O+7
ATOM    771  N   GLU   119      15.473  28.603  34.136  1.00  0.00      1MOD N+7
ATOM    772  CA  GLU   119      16.159  28.796  35.379  1.00  0.00      1MOD C+7
ATOM    773  CB  GLU   119      15.338  29.522  36.461  1.00  0.00      1MOD C+7
ATOM    774  CG  GLU   119      15.097  31.004  36.159  1.00  0.00      1MOD C+7
ATOM    775  CD  GLU   119      14.425  31.628  37.375  1.00  0.00      1MOD C+7
ATOM    776  OE1 GLU   119      13.510  30.978  37.945  1.00  0.00      1MOD O+7
ATOM    777  OE2 GLU   119      14.826  32.761  37.754  1.00  0.00      1MOD O+7
ATOM    778  C   GLU   119      16.468  27.426  35.892  1.00  0.00      1MOD C+7
ATOM    779  O   GLU   119      15.568  26.617  36.116  1.00  0.00      1MOD O+8
ATOM    780  N   VAL   120      17.764  27.131  36.102  1.00  0.00      1MOD N+8
ATOM    781  CA  VAL   120      18.136  25.812  36.521  1.00  0.00      1MOD C+8
ATOM    782  CB  VAL   120      19.294  25.241  35.755  1.00  0.00      1MOD C+8
ATOM    783  CG1 VAL   120      19.708  23.915  36.415  1.00  0.00      1MOD C+8
ATOM    784  CG2 VAL   120      18.886  25.097  34.277  1.00  0.00      1MOD C+8
ATOM    785  C   VAL   120      18.549  25.852  37.952  1.00  0.00      1MOD C+8
ATOM    786  O   VAL   120      19.132  26.826  38.424  1.00  0.00      1MOD O+8
ATOM    787  N   THR   121      18.207  24.774  38.683  1.00  0.00      1MOD N+8
ATOM    788  CA  THR   121      18.567  24.656  40.062  1.00  0.00      1MOD C+8
ATOM    789  CB  THR   121      17.537  25.211  40.998  1.00  0.00      1MOD C+9
ATOM    790  OG1 THR   121      18.041  25.238  42.325  1.00  0.00      1MOD O+9
ATOM    791  CG2 THR   121      16.278  24.330  40.921  1.00  0.00      1MOD C+9
ATOM    792  C   THR   121      18.694  23.196  40.351  1.00  0.00      1MOD C+9
ATOM    793  O   THR   121      18.474  22.352  39.484  1.00  0.00      1MOD O+9
ATOM    794  N   GLU   122      19.061  22.874  41.602  1.00  0.00      1MOD N+9
ATOM    795  CA  GLU   122      19.221  21.522  42.043  1.00  0.00      1MOD C+9
ATOM    796  CB  GLU   122      19.664  21.460  43.512  1.00  0.00      1MOD C+9
ATOM    797  CG  GLU   122      19.778  20.044  44.066  1.00  0.00      1MOD C+9
ATOM    798  CD  GLU   122      21.044  19.417  43.516  1.00  0.00      1MOD C+9
ATOM    799  OE1 GLU   122      21.535  19.875  42.450  1.00  0.00      1MOD O  
ATOM    800  OE2 GLU   122      21.536  18.462  44.170  1.00  0.00      1MOD O+1
ATOM    801  C   GLU   122      17.894  20.838  41.956  1.00  0.00      1MOD C+2
ATOM    802  O   GLU   122      17.814  19.660  41.614  1.00  0.00      1MOD O+3
ATOM    803  N   GLU   123      16.816  21.571  42.284  1.00  0.00      1MOD N+4
ATOM    804  CA  GLU   123      15.495  21.011  42.304  1.00  0.00      1MOD C+5
ATOM    805  CB  GLU   123      14.441  22.002  42.822  1.00  0.00      1MOD C+6
ATOM    806  CG  GLU   123      13.039  21.400  42.926  1.00  0.00      1MOD C+7
ATOM    807  CD  GLU   123      13.045  20.403  44.075  1.00  0.00      1MOD C+8
ATOM    808  OE1 GLU   123      14.134  20.193  44.672  1.00  0.00      1MOD O+9
ATOM    809  OE2 GLU   123      11.960  19.836  44.370  1.00  0.00      1MOD O+1
ATOM    810  C   GLU   123      15.081  20.592  40.928  1.00  0.00      1MOD C+1
ATOM    811  O   GLU   123      14.496  19.524  40.753  1.00  0.00      1MOD O+1
ATOM    812  N   GLY   124      15.375  21.414  39.903  1.00  0.00      1MOD N+1
ATOM    813  CA  GLY   124      14.943  21.065  38.578  1.00  0.00      1MOD C+1
ATOM    814  C   GLY   124      15.098  22.291  37.736  1.00  0.00      1MOD C+1
ATOM    815  O   GLY   124      15.953  23.129  38.013  1.00  0.00      1MOD O+1
ATOM    816  N   VAL   125      14.293  22.426  36.664  1.00  0.00      1MOD N+1
ATOM    817  CA  VAL   125      14.438  23.590  35.845  1.00  0.00      1MOD C+1
ATOM    818  CB  VAL   125      15.008  23.305  34.488  1.00  0.00      1MOD C+1
ATOM    819  CG1 VAL   125      15.107  24.623  33.718  1.00  0.00      1MOD C+2
ATOM    820  CG2 VAL   125      16.357  22.591  34.634  1.00  0.00      1MOD C+2
ATOM    821  C   VAL   125      13.091  24.198  35.610  1.00  0.00      1MOD C+2
ATOM    822  O   VAL   125      12.090  23.490  35.492  1.00  0.00      1MOD O+2
ATOM    823  N   ARG   126      13.031  25.545  35.533  1.00  0.00      1MOD N+2
ATOM    824  CA  ARG   126      11.798  26.227  35.255  1.00  0.00      1MOD C+2
ATOM    825  CB  ARG   126      11.469  27.361  36.240  1.00  0.00      1MOD C+2
ATOM    826  CG  ARG   126      10.148  28.067  35.917  1.00  0.00      1MOD C+2
ATOM    827  CD  ARG   126       9.887  29.313  36.767  1.00  0.00      1MOD C+2
ATOM    828  NE  ARG   126      10.670  30.430  36.169  1.00  0.00      1MOD N+2
ATOM    829  CZ  ARG   126      10.211  31.711  36.265  1.00  0.00      1MOD C+3
ATOM    830  NH1 ARG   126       9.041  31.970  36.919  1.00  0.00      1MOD N+3
ATOM    831  NH2 ARG   126      10.915  32.734  35.699  1.00  0.00      1MOD N+3
ATOM    832  C   ARG   126      11.971  26.857  33.916  1.00  0.00      1MOD C+3
ATOM    833  O   ARG   126      13.046  27.363  33.595  1.00  0.00      1MOD O+3
ATOM    834  N   PHE   127      10.916  26.833  33.079  1.00  0.00      1MOD N+3
ATOM    835  CA  PHE   127      11.104  27.381  31.772  1.00  0.00      1MOD C+3
ATOM    836  CB  PHE   127      11.806  26.373  30.854  1.00  0.00      1MOD C+3
ATOM    837  CG  PHE   127      11.023  25.105  30.719  1.00  0.00      1MOD C+3
ATOM    838  CD1 PHE   127      11.176  24.090  31.636  1.00  0.00      1MOD C+3
ATOM    839  CD2 PHE   127      10.147  24.914  29.675  1.00  0.00      1MOD C+4
ATOM    840  CE1 PHE   127      10.478  22.910  31.520  1.00  0.00      1MOD C+4
ATOM    841  CE2 PHE   127       9.444  23.737  29.550  1.00  0.00      1MOD C+4
ATOM    842  CZ  PHE   127       9.610  22.730  30.472  1.00  0.00      1MOD C+4
ATOM    843  C   PHE   127       9.803  27.833  31.181  1.00  0.00      1MOD C+4
ATOM    844  O   PHE   127       8.726  27.539  31.698  1.00  0.00      1MOD O+4
ATOM    845  N   ARG   128       9.878  28.605  30.074  1.00  0.00      1MOD N+4
ATOM    846  CA  ARG   128       8.685  29.112  29.456  1.00  0.00      1MOD C+4
ATOM    847  CB  ARG   128       8.688  30.635  29.234  1.00  0.00      1MOD C+4
ATOM    848  CG  ARG   128       8.476  31.405  30.537  1.00  0.00      1MOD C+4
ATOM    849  CD  ARG   128       8.296  32.913  30.366  1.00  0.00      1MOD C+5
ATOM    850  NE  ARG   128       7.920  33.450  31.705  1.00  0.00      1MOD N+5
ATOM    851  CZ  ARG   128       8.457  34.622  32.153  1.00  0.00      1MOD C+5
ATOM    852  NH1 ARG   128       9.338  35.313  31.373  1.00  0.00      1MOD N+5
ATOM    853  NH2 ARG   128       8.114  35.097  33.384  1.00  0.00      1MOD N+5
ATOM    854  C   ARG   128       8.493  28.446  28.133  1.00  0.00      1MOD C+5
ATOM    855  O   ARG   128       9.404  28.352  27.314  1.00  0.00      1MOD O+5
ATOM    856  N   SER   129       7.253  28.000  27.878  1.00  0.00      1MOD N+5
ATOM    857  CA  SER   129       6.931  27.270  26.687  1.00  0.00      1MOD C+5
ATOM    858  CB  SER   129       5.438  26.907  26.581  1.00  0.00      1MOD C+5
ATOM    859  OG  SER   129       5.190  26.190  25.381  1.00  0.00      1MOD O+6
ATOM    860  C   SER   129       7.289  28.062  25.474  1.00  0.00      1MOD C+6
ATOM    861  O   SER   129       7.308  29.289  25.467  1.00  0.00      1MOD O+6
ATOM    862  N   PRO   130       7.679  27.350  24.456  1.00  0.00      1MOD N+6
ATOM    863  CA  PRO   130       7.979  27.960  23.197  1.00  0.00      1MOD C+6
ATOM    864  CD  PRO   130       8.341  26.077  24.625  1.00  0.00      1MOD C+6
ATOM    865  CB  PRO   130       8.702  26.898  22.372  1.00  0.00      1MOD C+6
ATOM    866  CG  PRO   130       9.296  25.949  23.424  1.00  0.00      1MOD C+6
ATOM    867  C   PRO   130       6.716  28.406  22.540  1.00  0.00      1MOD C+6
ATOM    868  O   PRO   130       6.723  29.421  21.842  1.00  0.00      1MOD O+6
ATOM    869  N   TYR   131       5.637  27.615  22.700  1.00  0.00      1MOD N+7
ATOM    870  CA  TYR   131       4.404  27.932  22.044  1.00  0.00      1MOD C+7
ATOM    871  CB  TYR   131       3.392  26.775  22.022  1.00  0.00      1MOD C+7
ATOM    872  CG  TYR   131       2.257  27.248  21.178  1.00  0.00      1MOD C+7
ATOM    873  CD1 TYR   131       1.200  27.943  21.722  1.00  0.00      1MOD C+7
ATOM    874  CD2 TYR   131       2.268  27.010  19.822  1.00  0.00      1MOD C+7
ATOM    875  CE1 TYR   131       0.164  28.378  20.926  1.00  0.00      1MOD C+7
ATOM    876  CE2 TYR   131       1.238  27.442  19.021  1.00  0.00      1MOD C+7
ATOM    877  CZ  TYR   131       0.182  28.127  19.574  1.00  0.00      1MOD C+7
ATOM    878  OH  TYR   131      -0.876  28.570  18.752  1.00  0.00      1MOD O+7
ATOM    879  C   TYR   131       3.735  29.100  22.691  1.00  0.00      1MOD C+8
ATOM    880  O   TYR   131       3.306  30.036  22.018  1.00  0.00      1MOD O+8
ATOM    881  N   ASP   132       3.629  29.066  24.033  1.00  0.00      1MOD N+8
ATOM    882  CA  ASP   132       2.958  30.115  24.743  1.00  0.00      1MOD C+8
ATOM    883  CB  ASP   132       1.608  29.680  25.352  1.00  0.00      1MOD C+8
ATOM    884  CG  ASP   132       1.803  28.504  26.300  1.00  0.00      1MOD C+8
ATOM    885  OD1 ASP   132       2.972  28.127  26.571  1.00  0.00      1MOD O+8
ATOM    886  OD2 ASP   132       0.766  27.956  26.760  1.00  0.00      1MOD O+8
ATOM    887  C   ASP   132       3.875  30.602  25.813  1.00  0.00      1MOD C+8
ATOM    888  O   ASP   132       4.979  30.103  25.960  1.00  0.00      1MOD O+8
ATOM    889  N   GLY   133       3.462  31.641  26.551  1.00  0.00      1MOD N+9
ATOM    890  CA  GLY   133       4.234  32.253  27.597  1.00  0.00      1MOD C+9
ATOM    891  C   GLY   133       4.375  31.383  28.807  1.00  0.00      1MOD C+9
ATOM    892  O   GLY   133       5.316  31.551  29.577  1.00  0.00      1MOD O+9
ATOM    893  N   ASN   134       3.418  30.467  29.033  1.00  0.00      1MOD N+9
ATOM    894  CA  ASN   134       3.298  29.728  30.261  1.00  0.00      1MOD C+9
ATOM    895  CB  ASN   134       2.286  28.576  30.176  1.00  0.00      1MOD C+9
ATOM    896  CG  ASN   134       0.911  29.209  30.022  1.00  0.00      1MOD C+9
ATOM    897  OD1 ASN   134       0.693  30.038  29.138  1.00  0.00      1MOD O+9
ATOM    898  ND2 ASN   134      -0.042  28.821  30.909  1.00  0.00      1MOD N+9
ATOM    899  C   ASN   134       4.596  29.190  30.778  1.00  0.00      1MOD C  
ATOM    900  O   ASN   134       5.474  28.752  30.034  1.00  0.00      1MOD O+1
ATOM    901  N   GLU   135       4.728  29.264  32.121  1.00  0.00      1MOD N+2
ATOM    902  CA  GLU   135       5.869  28.803  32.855  1.00  0.00      1MOD C+3
ATOM    903  CB  GLU   135       6.062  29.571  34.172  1.00  0.00      1MOD C+4
ATOM    904  CG  GLU   135       6.358  31.059  33.975  1.00  0.00      1MOD C+5
ATOM    905  CD  GLU   135       6.112  31.767  35.301  1.00  0.00      1MOD C+6
ATOM    906  OE1 GLU   135       5.532  31.124  36.217  1.00  0.00      1MOD O+7
ATOM    907  OE2 GLU   135       6.491  32.963  35.413  1.00  0.00      1MOD O+8
ATOM    908  C   GLU   135       5.621  27.376  33.221  1.00  0.00      1MOD C+9
ATOM    909  O   GLU   135       4.477  26.953  33.375  1.00  0.00      1MOD O+1
ATOM    910  N   THR   136       6.701  26.582  33.346  1.00  0.00      1MOD N+1
ATOM    911  CA  THR   136       6.529  25.222  33.755  1.00  0.00      1MOD C+1
ATOM    912  CB  THR   136       6.282  24.291  32.611  1.00  0.00      1MOD C+1
ATOM    913  OG1 THR   136       6.089  22.966  33.083  1.00  0.00      1MOD O+1
ATOM    914  CG2 THR   136       7.476  24.365  31.656  1.00  0.00      1MOD C+1
ATOM    915  C   THR   136       7.767  24.795  34.477  1.00  0.00      1MOD C+1
ATOM    916  O   THR   136       8.840  25.355  34.267  1.00  0.00      1MOD O+1
ATOM    917  N   LEU   137       7.643  23.795  35.375  1.00  0.00      1MOD N+1
ATOM    918  CA  LEU   137       8.810  23.350  36.080  1.00  0.00      1MOD C+1
ATOM    919  CB  LEU   137       8.741  23.608  37.602  1.00  0.00      1MOD C+2
ATOM    920  CG  LEU   137      10.064  23.421  38.385  1.00  0.00      1MOD C+2
ATOM    921  CD2 LEU   137      10.720  22.047  38.165  1.00  0.00      1MOD C+2
ATOM    922  CD1 LEU   137       9.846  23.709  39.878  1.00  0.00      1MOD C+2
ATOM    923  C   LEU   137       8.948  21.883  35.830  1.00  0.00      1MOD C+2
ATOM    924  O   LEU   137       7.989  21.123  35.951  1.00  0.00      1MOD O+2
ATOM    925  N   LEU   138      10.171  21.460  35.456  1.00  0.00      1MOD N+2
ATOM    926  CA  LEU   138      10.455  20.082  35.186  1.00  0.00      1MOD C+2
ATOM    927  CB  LEU   138      11.043  19.892  33.777  1.00  0.00      1MOD C+2
ATOM    928  CG  LEU   138      11.278  18.432  33.359  1.00  0.00      1MOD C+2
ATOM    929  CD2 LEU   138      12.069  18.364  32.041  1.00  0.00      1MOD C+3
ATOM    930  CD1 LEU   138       9.954  17.653  33.289  1.00  0.00      1MOD C+3
ATOM    931  C   LEU   138      11.481  19.653  36.194  1.00  0.00      1MOD C+3
ATOM    932  O   LEU   138      12.450  20.365  36.451  1.00  0.00      1MOD O+3
ATOM    933  N   SER   139      11.277  18.470  36.804  1.00  0.00      1MOD N+3
ATOM    934  CA  SER   139      12.154  17.959  37.818  1.00  0.00      1MOD C+3
ATOM    935  CB  SER   139      11.571  18.197  39.221  1.00  0.00      1MOD C+3
ATOM    936  OG  SER   139      12.357  17.552  40.205  1.00  0.00      1MOD O+3
ATOM    937  C   SER   139      12.232  16.479  37.599  1.00  0.00      1MOD C+3
ATOM    938  O   SER   139      11.474  15.945  36.793  1.00  0.00      1MOD O+3
ATOM    939  N   PRO   140      13.122  15.779  38.255  1.00  0.00      1MOD N+4
ATOM    940  CA  PRO   140      13.181  14.362  38.039  1.00  0.00      1MOD C+4
ATOM    941  CD  PRO   140      14.415  16.321  38.639  1.00  0.00      1MOD C+4
ATOM    942  CB  PRO   140      14.413  13.883  38.797  1.00  0.00      1MOD C+4
ATOM    943  CG  PRO   140      15.354  15.103  38.735  1.00  0.00      1MOD C+4
ATOM    944  C   PRO   140      11.892  13.691  38.397  1.00  0.00      1MOD C+4
ATOM    945  O   PRO   140      11.474  12.786  37.676  1.00  0.00      1MOD O+4
ATOM    946  N   GLU   141      11.237  14.121  39.490  1.00  0.00      1MOD N+4
ATOM    947  CA  GLU   141      10.008  13.502  39.900  1.00  0.00      1MOD C+4
ATOM    948  CB  GLU   141       9.501  14.008  41.261  1.00  0.00      1MOD C+4
ATOM    949  CG  GLU   141      10.352  13.533  42.439  1.00  0.00      1MOD C+5
ATOM    950  CD  GLU   141      11.643  14.336  42.459  1.00  0.00      1MOD C+5
ATOM    951  OE1 GLU   141      11.685  15.414  41.811  1.00  0.00      1MOD O+5
ATOM    952  OE2 GLU   141      12.608  13.880  43.127  1.00  0.00      1MOD O+5
ATOM    953  C   GLU   141       8.934  13.777  38.894  1.00  0.00      1MOD C+5
ATOM    954  O   GLU   141       8.158  12.892  38.545  1.00  0.00      1MOD O+5
ATOM    955  N   LYS   142       8.854  15.028  38.408  1.00  0.00      1MOD N+5
ATOM    956  CA  LYS   142       7.837  15.418  37.473  1.00  0.00      1MOD C+5
ATOM    957  CB  LYS   142       7.852  16.931  37.189  1.00  0.00      1MOD C+5
ATOM    958  CG  LYS   142       6.855  17.357  36.110  1.00  0.00      1MOD C+5
ATOM    959  CD  LYS   142       5.389  17.123  36.480  1.00  0.00      1MOD C+6
ATOM    960  CE  LYS   142       4.414  17.554  35.381  1.00  0.00      1MOD C+6
ATOM    961  NZ  LYS   142       3.049  17.073  35.688  1.00  0.00      1MOD N+6
ATOM    962  C   LYS   142       8.021  14.711  36.167  1.00  0.00      1MOD C+6
ATOM    963  O   LYS   142       7.049  14.281  35.545  1.00  0.00      1MOD O+6
ATOM    964  N   SER   143       9.279  14.580  35.714  1.00  0.00      1MOD N+6
ATOM    965  CA  SER   143       9.548  13.964  34.446  1.00  0.00      1MOD C+6
ATOM    966  CB  SER   143      11.047  13.951  34.099  1.00  0.00      1MOD C+6
ATOM    967  OG  SER   143      11.253  13.326  32.840  1.00  0.00      1MOD O+6
ATOM    968  C   SER   143       9.088  12.540  34.486  1.00  0.00      1MOD C+6
ATOM    969  O   SER   143       8.444  12.062  33.553  1.00  0.00      1MOD O+7
ATOM    970  N   VAL   144       9.403  11.821  35.580  1.00  0.00      1MOD N+7
ATOM    971  CA  VAL   144       9.025  10.439  35.664  1.00  0.00      1MOD C+7
ATOM    972  CB  VAL   144       9.579   9.719  36.863  1.00  0.00      1MOD C+7
ATOM    973  CG1 VAL   144      11.114   9.769  36.792  1.00  0.00      1MOD C+7
ATOM    974  CG2 VAL   144       8.977  10.312  38.145  1.00  0.00      1MOD C+7
ATOM    975  C   VAL   144       7.532  10.341  35.715  1.00  0.00      1MOD C+7
ATOM    976  O   VAL   144       6.944   9.413  35.161  1.00  0.00      1MOD O+7
ATOM    977  N   GLN   145       6.881  11.296  36.405  1.00  0.00      1MOD N+7
ATOM    978  CA  GLN   145       5.451  11.265  36.532  1.00  0.00      1MOD C+7
ATOM    979  CB  GLN   145       4.901  12.403  37.406  1.00  0.00      1MOD C+8
ATOM    980  CG  GLN   145       3.378  12.369  37.559  1.00  0.00      1MOD C+8
ATOM    981  CD  GLN   145       2.958  13.555  38.416  1.00  0.00      1MOD C+8
ATOM    982  OE1 GLN   145       3.664  14.560  38.493  1.00  0.00      1MOD O+8
ATOM    983  NE2 GLN   145       1.775  13.441  39.076  1.00  0.00      1MOD N+8
ATOM    984  C   GLN   145       4.829  11.419  35.177  1.00  0.00      1MOD C+8
ATOM    985  O   GLN   145       3.881  10.709  34.843  1.00  0.00      1MOD O+8
ATOM    986  N   ILE   146       5.361  12.344  34.352  1.00  0.00      1MOD N+8
ATOM    987  CA  ILE   146       4.794  12.600  33.058  1.00  0.00      1MOD C+8
ATOM    988  CB  ILE   146       5.489  13.714  32.333  1.00  0.00      1MOD C+8
ATOM    989  CG2 ILE   146       4.919  13.778  30.906  1.00  0.00      1MOD C+9
ATOM    990  CG1 ILE   146       5.347  15.030  33.116  1.00  0.00      1MOD C+9
ATOM    991  CD1 ILE   146       6.266  16.142  32.611  1.00  0.00      1MOD C+9
ATOM    992  C   ILE   146       4.908  11.371  32.213  1.00  0.00      1MOD C+9
ATOM    993  O   ILE   146       3.963  10.981  31.532  1.00  0.00      1MOD O+9
ATOM    994  N   GLN   147       6.079  10.717  32.247  1.00  0.00      1MOD N+9
ATOM    995  CA  GLN   147       6.307   9.553  31.440  1.00  0.00      1MOD C+9
ATOM    996  CB  GLN   147       7.771   9.086  31.518  1.00  0.00      1MOD C+9
ATOM    997  CG  GLN   147       8.707  10.174  30.975  1.00  0.00      1MOD C+9
ATOM    998  CD  GLN   147      10.159   9.723  31.055  1.00  0.00      1MOD C+9
ATOM    999  OE1 GLN   147      10.596   8.810  30.356  1.00  0.00      1MOD O  
ATOM   1000  NE2 GLN   147      10.946  10.401  31.931  1.00  0.00      1MOD N+1
ATOM   1001  C   GLN   147       5.363   8.466  31.878  1.00  0.00      1MOD C+2
ATOM   1002  O   GLN   147       4.931   7.647  31.067  1.00  0.00      1MOD O+3
ATOM   1003  N   ASN   148       5.040   8.403  33.185  1.00  0.00      1MOD N+4
ATOM   1004  CA  ASN   148       4.117   7.413  33.667  1.00  0.00      1MOD C+5
ATOM   1005  CB  ASN   148       3.988   7.404  35.200  1.00  0.00      1MOD C+6
ATOM   1006  CG  ASN   148       3.145   6.196  35.586  1.00  0.00      1MOD C+7
ATOM   1007  OD1 ASN   148       3.536   5.053  35.352  1.00  0.00      1MOD O+8
ATOM   1008  ND2 ASN   148       1.952   6.449  36.187  1.00  0.00      1MOD N+9
ATOM   1009  C   ASN   148       2.752   7.675  33.098  1.00  0.00      1MOD C+1
ATOM   1010  O   ASN   148       2.060   6.740  32.700  1.00  0.00      1MOD O+1
ATOM   1011  N   ALA   149       2.337   8.961  33.047  1.00  0.00      1MOD N+1
ATOM   1012  CA  ALA   149       1.037   9.355  32.567  1.00  0.00      1MOD C+1
ATOM   1013  CB  ALA   149       0.799  10.871  32.669  1.00  0.00      1MOD C+1
ATOM   1014  C   ALA   149       0.918   8.971  31.127  1.00  0.00      1MOD C+1
ATOM   1015  O   ALA   149      -0.132   8.512  30.681  1.00  0.00      1MOD O+1
ATOM   1016  N   LEU   150       2.008   9.162  30.364  1.00  0.00      1MOD N+1
ATOM   1017  CA  LEU   150       2.070   8.849  28.965  1.00  0.00      1MOD C+1
ATOM   1018  CB  LEU   150       3.406   9.260  28.327  1.00  0.00      1MOD C+1
ATOM   1019  CG  LEU   150       3.634  10.780  28.308  1.00  0.00      1MOD C+2
ATOM   1020  CD2 LEU   150       2.451  11.511  27.657  1.00  0.00      1MOD C+2
ATOM   1021  CD1 LEU   150       4.982  11.133  27.659  1.00  0.00      1MOD C+2
ATOM   1022  C   LEU   150       1.935   7.366  28.795  1.00  0.00      1MOD C+2
ATOM   1023  O   LEU   150       1.395   6.896  27.793  1.00  0.00      1MOD O+2
ATOM   1024  N   GLY   151       2.446   6.578  29.760  1.00  0.00      1MOD N+2
ATOM   1025  CA  GLY   151       2.339   5.150  29.655  1.00  0.00      1MOD C+2
ATOM   1026  C   GLY   151       3.511   4.607  28.895  1.00  0.00      1MOD C+2
ATOM   1027  O   GLY   151       3.430   3.534  28.303  1.00  0.00      1MOD O+2
ATOM   1028  N   SER   152       4.646   5.331  28.912  1.00  0.00      1MOD N+2
ATOM   1029  CA  SER   152       5.815   4.940  28.172  1.00  0.00      1MOD C+3
ATOM   1030  CB  SER   152       6.913   6.014  28.234  1.00  0.00      1MOD C+3
ATOM   1031  OG  SER   152       8.048   5.595  27.499  1.00  0.00      1MOD O+3
ATOM   1032  C   SER   152       6.381   3.642  28.698  1.00  0.00      1MOD C+3
ATOM   1033  O   SER   152       6.353   3.357  29.898  1.00  0.00      1MOD O+3
ATOM   1034  N   ASP   153       6.849   2.786  27.760  1.00  0.00      1MOD N+3
ATOM   1035  CA  ASP   153       7.455   1.511  28.051  1.00  0.00      1MOD C+3
ATOM   1036  CB  ASP   153       7.567   0.628  26.801  1.00  0.00      1MOD C+3
ATOM   1037  CG  ASP   153       6.150   0.251  26.407  1.00  0.00      1MOD C+3
ATOM   1038  OD1 ASP   153       5.495  -0.480  27.196  1.00  0.00      1MOD O+3
ATOM   1039  OD2 ASP   153       5.701   0.690  25.314  1.00  0.00      1MOD O+4
ATOM   1040  C   ASP   153       8.839   1.674  28.602  1.00  0.00      1MOD C+4
ATOM   1041  O   ASP   153       9.206   1.029  29.583  1.00  0.00      1MOD O+4
ATOM   1042  N   ILE   154       9.656   2.534  27.964  1.00  0.00      1MOD N+4
ATOM   1043  CA  ILE   154      10.995   2.738  28.434  1.00  0.00      1MOD C+4
ATOM   1044  CB  ILE   154      12.045   2.475  27.390  1.00  0.00      1MOD C+4
ATOM   1045  CG2 ILE   154      13.406   2.897  27.967  1.00  0.00      1MOD C+4
ATOM   1046  CG1 ILE   154      11.995   1.000  26.948  1.00  0.00      1MOD C+4
ATOM   1047  CD1 ILE   154      12.867   0.686  25.732  1.00  0.00      1MOD C+4
ATOM   1048  C   ILE   154      11.077   4.175  28.844  1.00  0.00      1MOD C+4
ATOM   1049  O   ILE   154      10.877   5.080  28.036  1.00  0.00      1MOD O+5
ATOM   1050  N   ILE   155      11.397   4.412  30.130  1.00  0.00      1MOD N+5
ATOM   1051  CA  ILE   155      11.427   5.742  30.664  1.00  0.00      1MOD C+5
ATOM   1052  CB  ILE   155      10.744   5.850  31.998  1.00  0.00      1MOD C+5
ATOM   1053  CG2 ILE   155      11.028   7.249  32.569  1.00  0.00      1MOD C+5
ATOM   1054  CG1 ILE   155       9.246   5.525  31.862  1.00  0.00      1MOD C+5
ATOM   1055  CD1 ILE   155       8.964   4.062  31.526  1.00  0.00      1MOD C+5
ATOM   1056  C   ILE   155      12.856   6.130  30.857  1.00  0.00      1MOD C+5
ATOM   1057  O   ILE   155      13.688   5.326  31.274  1.00  0.00      1MOD O+5
ATOM   1058  N   MET   156      13.180   7.394  30.520  1.00  0.00      1MOD N+5
ATOM   1059  CA  MET   156      14.531   7.845  30.651  1.00  0.00      1MOD C+6
ATOM   1060  CB  MET   156      15.022   8.674  29.454  1.00  0.00      1MOD C+6
ATOM   1061  CG  MET   156      15.031   7.885  28.143  1.00  0.00      1MOD C+6
ATOM   1062  SD  MET   156      16.075   6.396  28.161  1.00  0.00      1MOD S+6
ATOM   1063  CE  MET   156      17.648   7.290  28.307  1.00  0.00      1MOD C+6
ATOM   1064  C   MET   156      14.625   8.710  31.868  1.00  0.00      1MOD C+6
ATOM   1065  O   MET   156      13.707   9.452  32.210  1.00  0.00      1MOD O+6
ATOM   1066  N   GLN   157      15.766   8.611  32.569  1.00  0.00      1MOD N+6
ATOM   1067  CA  GLN   157      16.029   9.396  33.737  1.00  0.00      1MOD C+6
ATOM   1068  CB  GLN   157      17.396   9.083  34.346  1.00  0.00      1MOD C+6
ATOM   1069  CG  GLN   157      17.804  10.093  35.413  1.00  0.00      1MOD C+7
ATOM   1070  CD  GLN   157      19.323  10.127  35.419  1.00  0.00      1MOD C+7
ATOM   1071  OE1 GLN   157      19.995   9.206  34.953  1.00  0.00      1MOD O+7
ATOM   1072  NE2 GLN   157      19.884  11.249  35.939  1.00  0.00      1MOD N+7
ATOM   1073  C   GLN   157      16.133  10.827  33.310  1.00  0.00      1MOD C+7
ATOM   1074  O   GLN   157      16.493  11.122  32.172  1.00  0.00      1MOD O+7
ATOM   1075  N   LEU   158      15.820  11.761  34.232  1.00  0.00      1MOD N+7
ATOM   1076  CA  LEU   158      15.915  13.160  33.927  1.00  0.00      1MOD C+7
ATOM   1077  CB  LEU   158      14.970  14.041  34.762  1.00  0.00      1MOD C+7
ATOM   1078  CG  LEU   158      15.081  15.540  34.427  1.00  0.00      1MOD C+7
ATOM   1079  CD2 LEU   158      14.299  16.405  35.427  1.00  0.00      1MOD C+8
ATOM   1080  CD1 LEU   158      14.675  15.809  32.967  1.00  0.00      1MOD C+8
ATOM   1081  C   LEU   158      17.319  13.587  34.224  1.00  0.00      1MOD C+8
ATOM   1082  O   LEU   158      17.832  13.371  35.322  1.00  0.00      1MOD O+8
ATOM   1083  N   ASP   159      17.986  14.205  33.226  1.00  0.00      1MOD N+8
ATOM   1084  CA  ASP   159      19.361  14.586  33.386  1.00  0.00      1MOD C+8
ATOM   1085  CB  ASP   159      20.330  13.681  32.598  1.00  0.00      1MOD C+8
ATOM   1086  CG  ASP   159      20.017  13.787  31.110  1.00  0.00      1MOD C+8
ATOM   1087  OD1 ASP   159      18.865  14.156  30.760  1.00  0.00      1MOD O+8
ATOM   1088  OD2 ASP   159      20.935  13.490  30.298  1.00  0.00      1MOD O+8
ATOM   1089  C   ASP   159      19.571  15.989  32.910  1.00  0.00      1MOD C+9
ATOM   1090  O   ASP   159      18.651  16.651  32.432  1.00  0.00      1MOD O+9
ATOM   1091  N   ASP   160      20.808  16.498  33.101  1.00  0.00      1MOD N+9
ATOM   1092  CA  ASP   160      21.164  17.791  32.595  1.00  0.00      1MOD C+9
ATOM   1093  CB  ASP   160      21.685  18.783  33.654  1.00  0.00      1MOD C+9
ATOM   1094  CG  ASP   160      22.964  18.253  34.269  1.00  0.00      1MOD C+9
ATOM   1095  OD1 ASP   160      22.877  17.411  35.202  1.00  0.00      1MOD O+9
ATOM   1096  OD2 ASP   160      24.052  18.696  33.817  1.00  0.00      1MOD O+9
ATOM   1097  C   ASP   160      22.218  17.569  31.560  1.00  0.00      1MOD C+9
ATOM   1098  O   ASP   160      23.286  17.025  31.840  1.00  0.00      1MOD O+9
ATOM   1099  N   VAL   161      21.920  17.964  30.308  1.00  0.00      1MOD N  
ATOM   1100  CA  VAL   161      22.854  17.762  29.243  1.00  0.00      1MOD C+1
ATOM   1101  CB  VAL   161      22.223  17.838  27.885  1.00  0.00      1MOD C+2
ATOM   1102  CG1 VAL   161      23.322  17.719  26.819  1.00  0.00      1MOD C+3
ATOM   1103  CG2 VAL   161      21.140  16.750  27.793  1.00  0.00      1MOD C+4
ATOM   1104  C   VAL   161      23.889  18.835  29.334  1.00  0.00      1MOD C+5
ATOM   1105  O   VAL   161      23.603  19.974  29.702  1.00  0.00      1MOD O+6
ATOM   1106  N   VAL   162      25.144  18.476  29.012  1.00  0.00      1MOD N+7
ATOM   1107  CA  VAL   162      26.215  19.425  29.069  1.00  0.00      1MOD C+8
ATOM   1108  CB  VAL   162      27.470  18.871  29.683  1.00  0.00      1MOD C+9
ATOM   1109  CG1 VAL   162      27.936  17.652  28.869  1.00  0.00      1MOD C+1
ATOM   1110  CG2 VAL   162      28.509  20.002  29.754  1.00  0.00      1MOD C+1
ATOM   1111  C   VAL   162      26.529  19.847  27.669  1.00  0.00      1MOD C+1
ATOM   1112  O   VAL   162      26.778  19.021  26.793  1.00  0.00      1MOD O+1
ATOM   1113  N   SER   163      26.548  21.170  27.431  1.00  0.00      1MOD N+1
ATOM   1114  CA  SER   163      26.781  21.684  26.115  1.00  0.00      1MOD C+1
ATOM   1115  CB  SER   163      26.581  23.206  26.006  1.00  0.00      1MOD C+1
ATOM   1116  OG  SER   163      25.223  23.539  26.253  1.00  0.00      1MOD O+1
ATOM   1117  C   SER   163      28.187  21.381  25.725  1.00  0.00      1MOD C+1
ATOM   1118  O   SER   163      29.006  20.990  26.554  1.00  0.00      1MOD O+1
ATOM   1119  N   SER   164      28.489  21.506  24.420  1.00  0.00      1MOD N+2
ATOM   1120  CA  SER   164      29.828  21.270  23.970  1.00  0.00      1MOD C+2
ATOM   1121  CB  SER   164      29.943  20.117  22.957  1.00  0.00      1MOD C+2
ATOM   1122  OG  SER   164      29.237  20.440  21.768  1.00  0.00      1MOD O+2
ATOM   1123  C   SER   164      30.279  22.514  23.281  1.00  0.00      1MOD C+2
ATOM   1124  O   SER   164      29.511  23.143  22.554  1.00  0.00      1MOD O+2
ATOM   1125  N   THR   165      31.550  22.911  23.492  1.00  0.00      1MOD N+2
ATOM   1126  CA  THR   165      32.439  22.178  24.346  1.00  0.00      1MOD C+2
ATOM   1127  CB  THR   165      33.888  22.394  24.024  1.00  0.00      1MOD C+2
ATOM   1128  OG1 THR   165      34.234  23.757  24.220  1.00  0.00      1MOD O+2
ATOM   1129  CG2 THR   165      34.133  21.994  22.560  1.00  0.00      1MOD C+3
ATOM   1130  C   THR   165      32.222  22.630  25.756  1.00  0.00      1MOD C+3
ATOM   1131  O   THR   165      31.611  23.667  26.007  1.00  0.00      1MOD O+3
ATOM   1132  N   VAL   166      32.690  21.825  26.729  1.00  0.00      1MOD N+3
ATOM   1133  CA  VAL   166      32.581  22.231  28.102  1.00  0.00      1MOD C+3
ATOM   1134  CB  VAL   166      31.468  21.600  28.881  1.00  0.00      1MOD C+3
ATOM   1135  CG1 VAL   166      30.177  22.378  28.585  1.00  0.00      1MOD C+3
ATOM   1136  CG2 VAL   166      31.375  20.122  28.474  1.00  0.00      1MOD C+3
ATOM   1137  C   VAL   166      33.864  22.032  28.836  1.00  0.00      1MOD C+3
ATOM   1138  O   VAL   166      34.675  21.164  28.514  1.00  0.00      1MOD O+3
ATOM   1139  N   THR   167      34.066  22.882  29.863  1.00  0.00      1MOD N+4
ATOM   1140  CA  THR   167      35.244  22.852  30.672  1.00  0.00      1MOD C+4
ATOM   1141  CB  THR   167      35.400  24.073  31.530  1.00  0.00      1MOD C+4
ATOM   1142  OG1 THR   167      34.326  24.159  32.455  1.00  0.00      1MOD O+4
ATOM   1143  CG2 THR   167      35.409  25.315  30.623  1.00  0.00      1MOD C+4
ATOM   1144  C   THR   167      35.106  21.688  31.591  1.00  0.00      1MOD C+4
ATOM   1145  O   THR   167      34.005  21.200  31.834  1.00  0.00      1MOD O+4
ATOM   1146  N   GLY   168      36.240  21.214  32.134  1.00  0.00      1MOD N+4
ATOM   1147  CA  GLY   168      36.210  20.064  32.982  1.00  0.00      1MOD C+4
ATOM   1148  C   GLY   168      35.363  20.349  34.182  1.00  0.00      1MOD C+4
ATOM   1149  O   GLY   168      34.594  19.488  34.609  1.00  0.00      1MOD O+5
ATOM   1150  N   PRO   169      35.487  21.507  34.770  1.00  0.00      1MOD N+5
ATOM   1151  CA  PRO   169      34.683  21.793  35.927  1.00  0.00      1MOD C+5
ATOM   1152  CD  PRO   169      36.765  22.200  34.818  1.00  0.00      1MOD C+5
ATOM   1153  CB  PRO   169      35.267  23.066  36.533  1.00  0.00      1MOD C+5
ATOM   1154  CG  PRO   169      36.753  22.997  36.135  1.00  0.00      1MOD C+5
ATOM   1155  C   PRO   169      33.218  21.857  35.628  1.00  0.00      1MOD C+5
ATOM   1156  O   PRO   169      32.421  21.424  36.458  1.00  0.00      1MOD O+5
ATOM   1157  N   ARG   170      32.843  22.406  34.461  1.00  0.00      1MOD N+5
ATOM   1158  CA  ARG   170      31.464  22.526  34.086  1.00  0.00      1MOD C+5
ATOM   1159  CB  ARG   170      31.311  23.308  32.768  1.00  0.00      1MOD C+6
ATOM   1160  CG  ARG   170      29.871  23.595  32.349  1.00  0.00      1MOD C+6
ATOM   1161  CD  ARG   170      29.213  24.739  33.123  1.00  0.00      1MOD C+6
ATOM   1162  NE  ARG   170      30.043  25.956  32.903  1.00  0.00      1MOD N+6
ATOM   1163  CZ  ARG   170      30.676  26.539  33.962  1.00  0.00      1MOD C+6
ATOM   1164  NH1 ARG   170      30.468  26.058  35.223  1.00  0.00      1MOD N+6
ATOM   1165  NH2 ARG   170      31.505  27.604  33.757  1.00  0.00      1MOD N+6
ATOM   1166  C   ARG   170      30.914  21.152  33.861  1.00  0.00      1MOD C+6
ATOM   1167  O   ARG   170      29.809  20.827  34.293  1.00  0.00      1MOD O+6
ATOM   1168  N   VAL   171      31.702  20.304  33.175  1.00  0.00      1MOD N+6
ATOM   1169  CA  VAL   171      31.277  18.976  32.838  1.00  0.00      1MOD C+7
ATOM   1170  CB  VAL   171      32.310  18.199  32.077  1.00  0.00      1MOD C+7
ATOM   1171  CG1 VAL   171      31.741  16.797  31.792  1.00  0.00      1MOD C+7
ATOM   1172  CG2 VAL   171      32.726  18.987  30.825  1.00  0.00      1MOD C+7
ATOM   1173  C   VAL   171      31.055  18.204  34.095  1.00  0.00      1MOD C+7
ATOM   1174  O   VAL   171      30.099  17.437  34.198  1.00  0.00      1MOD O+7
ATOM   1175  N   GLU   172      31.958  18.366  35.078  1.00  0.00      1MOD N+7
ATOM   1176  CA  GLU   172      31.843  17.602  36.284  1.00  0.00      1MOD C+7
ATOM   1177  CB  GLU   172      33.025  17.776  37.255  1.00  0.00      1MOD C+7
ATOM   1178  CG  GLU   172      33.129  19.174  37.861  1.00  0.00      1MOD C+7
ATOM   1179  CD  GLU   172      34.160  19.121  38.980  1.00  0.00      1MOD C+8
ATOM   1180  OE1 GLU   172      34.968  18.153  38.999  1.00  0.00      1MOD O+8
ATOM   1181  OE2 GLU   172      34.150  20.047  39.835  1.00  0.00      1MOD O+8
ATOM   1182  C   GLU   172      30.603  17.996  37.028  1.00  0.00      1MOD C+8
ATOM   1183  O   GLU   172      29.877  17.135  37.520  1.00  0.00      1MOD O+8
ATOM   1184  N   GLU   173      30.311  19.310  37.109  1.00  0.00      1MOD N+8
ATOM   1185  CA  GLU   173      29.178  19.786  37.858  1.00  0.00      1MOD C+8
ATOM   1186  CB  GLU   173      29.020  21.318  37.754  1.00  0.00      1MOD C+8
ATOM   1187  CG  GLU   173      27.773  21.890  38.439  1.00  0.00      1MOD C+8
ATOM   1188  CD  GLU   173      28.125  22.295  39.863  1.00  0.00      1MOD C+8
ATOM   1189  OE1 GLU   173      29.164  22.990  40.039  1.00  0.00      1MOD O+9
ATOM   1190  OE2 GLU   173      27.361  21.920  40.792  1.00  0.00      1MOD O+9
ATOM   1191  C   GLU   173      27.930  19.202  37.281  1.00  0.00      1MOD C+9
ATOM   1192  O   GLU   173      27.069  18.700  38.003  1.00  0.00      1MOD O+9
ATOM   1193  N   ALA   174      27.812  19.255  35.945  1.00  0.00      1MOD N+9
ATOM   1194  CA  ALA   174      26.644  18.792  35.257  1.00  0.00      1MOD C+9
ATOM   1195  CB  ALA   174      26.767  19.022  33.740  1.00  0.00      1MOD C+9
ATOM   1196  C   ALA   174      26.488  17.319  35.473  1.00  0.00      1MOD C+9
ATOM   1197  O   ALA   174      25.389  16.833  35.735  1.00  0.00      1MOD O+9
ATOM   1198  N   MET   175      27.599  16.569  35.370  1.00  0.00      1MOD N+9
ATOM   1199  CA  MET   175      27.558  15.142  35.505  1.00  0.00      1MOD C  
ATOM   1200  CB  MET   175      28.923  14.489  35.225  1.00  0.00      1MOD C+1
ATOM   1201  CG  MET   175      28.938  12.962  35.349  1.00  0.00      1MOD C+2
ATOM   1202  SD  MET   175      28.992  12.344  37.057  1.00  0.00      1MOD S+3
ATOM   1203  CE  MET   175      30.666  12.973  37.373  1.00  0.00      1MOD C+4
ATOM   1204  C   MET   175      27.129  14.778  36.894  1.00  0.00      1MOD C+5
ATOM   1205  O   MET   175      26.308  13.878  37.073  1.00  0.00      1MOD O+6
ATOM   1206  N   TYR   176      27.663  15.476  37.915  1.00  0.00      1MOD N+7
ATOM   1207  CA  TYR   176      27.315  15.177  39.278  1.00  0.00      1MOD C+8
ATOM   1208  CB  TYR   176      28.049  16.031  40.332  1.00  0.00      1MOD C+9
ATOM   1209  CG  TYR   176      29.430  15.510  40.535  1.00  0.00      1MOD C+1
ATOM   1210  CD1 TYR   176      29.628  14.387  41.305  1.00  0.00      1MOD C+1
ATOM   1211  CD2 TYR   176      30.521  16.143  39.992  1.00  0.00      1MOD C+1
ATOM   1212  CE1 TYR   176      30.893  13.891  41.516  1.00  0.00      1MOD C+1
ATOM   1213  CE2 TYR   176      31.790  15.653  40.198  1.00  0.00      1MOD C+1
ATOM   1214  CZ  TYR   176      31.976  14.525  40.960  1.00  0.00      1MOD C+1
ATOM   1215  OH  TYR   176      33.276  14.022  41.171  1.00  0.00      1MOD O+1
ATOM   1216  C   TYR   176      25.859  15.426  39.492  1.00  0.00      1MOD C+1
ATOM   1217  O   TYR   176      25.176  14.643  40.147  1.00  0.00      1MOD O+1
ATOM   1218  N   ARG   177      25.334  16.538  38.958  1.00  0.00      1MOD N+1
ATOM   1219  CA  ARG   177      23.949  16.838  39.163  1.00  0.00      1MOD C+2
ATOM   1220  CB  ARG   177      23.543  18.193  38.570  1.00  0.00      1MOD C+2
ATOM   1221  CG  ARG   177      22.100  18.584  38.881  1.00  0.00      1MOD C+2
ATOM   1222  CD  ARG   177      21.874  20.083  38.717  1.00  0.00      1MOD C+2
ATOM   1223  NE  ARG   177      22.926  20.724  39.551  1.00  0.00      1MOD N+2
ATOM   1224  CZ  ARG   177      22.910  22.061  39.812  1.00  0.00      1MOD C+2
ATOM   1225  NH1 ARG   177      21.900  22.850  39.346  1.00  0.00      1MOD N+2
ATOM   1226  NH2 ARG   177      23.917  22.609  40.553  1.00  0.00      1MOD N+2
ATOM   1227  C   ARG   177      23.131  15.777  38.501  1.00  0.00      1MOD C+2
ATOM   1228  O   ARG   177      22.094  15.361  39.013  1.00  0.00      1MOD O+2
ATOM   1229  N   SER   178      23.578  15.308  37.327  1.00  0.00      1MOD N+3
ATOM   1230  CA  SER   178      22.823  14.319  36.618  1.00  0.00      1MOD C+3
ATOM   1231  CB  SER   178      23.464  13.925  35.274  1.00  0.00      1MOD C+3
ATOM   1232  OG  SER   178      23.494  15.036  34.391  1.00  0.00      1MOD O+3
ATOM   1233  C   SER   178      22.748  13.065  37.437  1.00  0.00      1MOD C+3
ATOM   1234  O   SER   178      21.707  12.413  37.482  1.00  0.00      1MOD O+3
ATOM   1235  N   ILE   179      23.850  12.682  38.109  1.00  0.00      1MOD N+3
ATOM   1236  CA  ILE   179      23.844  11.453  38.853  1.00  0.00      1MOD C+3
ATOM   1237  CB  ILE   179      25.201  11.067  39.387  1.00  0.00      1MOD C+3
ATOM   1238  CG2 ILE   179      25.547  11.971  40.578  1.00  0.00      1MOD C+3
ATOM   1239  CG1 ILE   179      25.246   9.575  39.757  1.00  0.00      1MOD C+4
ATOM   1240  CD1 ILE   179      24.376   9.184  40.949  1.00  0.00      1MOD C+4
ATOM   1241  C   ILE   179      22.869  11.555  39.987  1.00  0.00      1MOD C+4
ATOM   1242  O   ILE   179      22.139  10.606  40.268  1.00  0.00      1MOD O+4
ATOM   1243  N   ARG   180      22.827  12.710  40.680  1.00  0.00      1MOD N+4
ATOM   1244  CA  ARG   180      21.922  12.853  41.782  1.00  0.00      1MOD C+4
ATOM   1245  CB  ARG   180      22.131  14.154  42.575  1.00  0.00      1MOD C+4
ATOM   1246  CG  ARG   180      21.968  15.417  41.742  1.00  0.00      1MOD C+4
ATOM   1247  CD  ARG   180      22.570  16.661  42.390  1.00  0.00      1MOD C+4
ATOM   1248  NE  ARG   180      24.050  16.568  42.272  1.00  0.00      1MOD N+4
ATOM   1249  CZ  ARG   180      24.809  17.698  42.369  1.00  0.00      1MOD C+5
ATOM   1250  NH1 ARG   180      24.209  18.907  42.577  1.00  0.00      1MOD N+5
ATOM   1251  NH2 ARG   180      26.167  17.626  42.252  1.00  0.00      1MOD N+5
ATOM   1252  C   ARG   180      20.519  12.783  41.260  1.00  0.00      1MOD C+5
ATOM   1253  O   ARG   180      19.640  12.209  41.900  1.00  0.00      1MOD O+5
ATOM   1254  N   TRP   181      20.275  13.372  40.075  1.00  0.00      1MOD N+5
ATOM   1255  CA  TRP   181      18.980  13.358  39.454  1.00  0.00      1MOD C+5
ATOM   1256  CB  TRP   181      18.896  14.278  38.221  1.00  0.00      1MOD C+5
ATOM   1257  CG  TRP   181      18.867  15.741  38.599  1.00  0.00      1MOD C+5
ATOM   1258  CD2 TRP   181      18.896  16.835  37.668  1.00  0.00      1MOD C+5
ATOM   1259  CD1 TRP   181      18.796  16.296  39.844  1.00  0.00      1MOD C+6
ATOM   1260  NE1 TRP   181      18.776  17.666  39.749  1.00  0.00      1MOD N+6
ATOM   1261  CE2 TRP   181      18.838  18.013  38.416  1.00  0.00      1MOD C+6
ATOM   1262  CE3 TRP   181      18.963  16.858  36.305  1.00  0.00      1MOD C+6
ATOM   1263  CZ2 TRP   181      18.847  19.236  37.807  1.00  0.00      1MOD C+6
ATOM   1264  CZ3 TRP   181      18.974  18.094  35.697  1.00  0.00      1MOD C+6
ATOM   1265  CH2 TRP   181      18.916  19.260  36.432  1.00  0.00      1MOD C+6
ATOM   1266  C   TRP   181      18.630  11.951  39.069  1.00  0.00      1MOD C+6
ATOM   1267  O   TRP   181      17.457  11.582  39.053  1.00  0.00      1MOD O+6
ATOM   1268  N   LEU   182      19.640  11.136  38.711  1.00  0.00      1MOD N+6
ATOM   1269  CA  LEU   182      19.411   9.764  38.343  1.00  0.00      1MOD C+7
ATOM   1270  CB  LEU   182      20.696   9.027  37.925  1.00  0.00      1MOD C+7
ATOM   1271  CG  LEU   182      20.501   7.504  37.771  1.00  0.00      1MOD C+7
ATOM   1272  CD2 LEU   182      21.844   6.796  37.531  1.00  0.00      1MOD C+7
ATOM   1273  CD1 LEU   182      19.449   7.164  36.705  1.00  0.00      1MOD C+7
ATOM   1274  C   LEU   182      18.843   9.017  39.506  1.00  0.00      1MOD C+7
ATOM   1275  O   LEU   182      17.942   8.196  39.337  1.00  0.00      1MOD O+7
ATOM   1276  N   ASP   183      19.373   9.263  40.718  1.00  0.00      1MOD N+7
ATOM   1277  CA  ASP   183      18.909   8.575  41.889  1.00  0.00      1MOD C+7
ATOM   1278  CB  ASP   183      19.712   8.954  43.146  1.00  0.00      1MOD C+7
ATOM   1279  CG  ASP   183      19.263   8.067  44.298  1.00  0.00      1MOD C+8
ATOM   1280  OD1 ASP   183      18.371   7.205  44.075  1.00  0.00      1MOD O+8
ATOM   1281  OD2 ASP   183      19.814   8.238  45.418  1.00  0.00      1MOD O+8
ATOM   1282  C   ASP   183      17.482   8.949  42.139  1.00  0.00      1MOD C+8
ATOM   1283  O   ASP   183      16.649   8.093  42.433  1.00  0.00      1MOD O+8
ATOM   1284  N   ARG   184      17.161  10.248  42.003  1.00  0.00      1MOD N+8
ATOM   1285  CA  ARG   184      15.834  10.731  42.252  1.00  0.00      1MOD C+8
ATOM   1286  CB  ARG   184      15.729  12.258  42.087  1.00  0.00      1MOD C+8
ATOM   1287  CG  ARG   184      16.489  13.030  43.168  1.00  0.00      1MOD C+8
ATOM   1288  CD  ARG   184      16.658  14.519  42.863  1.00  0.00      1MOD C+8
ATOM   1289  NE  ARG   184      15.303  15.130  42.793  1.00  0.00      1MOD N+9
ATOM   1290  CZ  ARG   184      15.172  16.460  42.521  1.00  0.00      1MOD C+9
ATOM   1291  NH1 ARG   184      16.284  17.225  42.310  1.00  0.00      1MOD N+9
ATOM   1292  NH2 ARG   184      13.933  17.026  42.450  1.00  0.00      1MOD N+9
ATOM   1293  C   ARG   184      14.896  10.098  41.274  1.00  0.00      1MOD C+9
ATOM   1294  O   ARG   184      13.779   9.722  41.625  1.00  0.00      1MOD O+9
ATOM   1295  N   CYS   185      15.328   9.972  40.007  1.00  0.00      1MOD N+9
ATOM   1296  CA  CYS   185      14.487   9.403  38.997  1.00  0.00      1MOD C+9
ATOM   1297  CB  CYS   185      15.126   9.461  37.604  1.00  0.00      1MOD C+9
ATOM   1298  SG  CYS   185      15.385  11.181  37.083  1.00  0.00      1MOD S+9
ATOM   1299  C   CYS   185      14.213   7.976  39.344  1.00  0.00      1MOD C  
ATOM   1300  O   CYS   185      13.082   7.510  39.230  1.00  0.00      1MOD O+1
ATOM   1301  N   ILE   186      15.246   7.248  39.808  1.00  0.00      1MOD N+2
ATOM   1302  CA  ILE   186      15.090   5.862  40.137  1.00  0.00      1MOD C+3
ATOM   1303  CB  ILE   186      16.361   5.223  40.620  1.00  0.00      1MOD C+4
ATOM   1304  CG2 ILE   186      16.005   3.811  41.119  1.00  0.00      1MOD C+5
ATOM   1305  CG1 ILE   186      17.438   5.227  39.523  1.00  0.00      1MOD C+6
ATOM   1306  CD1 ILE   186      17.082   4.361  38.316  1.00  0.00      1MOD C+7
ATOM   1307  C   ILE   186      14.088   5.734  41.241  1.00  0.00      1MOD C+8
ATOM   1308  O   ILE   186      13.211   4.875  41.191  1.00  0.00      1MOD O+9
ATOM   1309  N   ALA   187      14.191   6.586  42.278  1.00  0.00      1MOD N+1
ATOM   1310  CA  ALA   187      13.292   6.483  43.389  1.00  0.00      1MOD C+1
ATOM   1311  CB  ALA   187      13.610   7.475  44.520  1.00  0.00      1MOD C+1
ATOM   1312  C   ALA   187      11.897   6.762  42.934  1.00  0.00      1MOD C+1
ATOM   1313  O   ALA   187      10.966   6.066  43.324  1.00  0.00      1MOD O+1
ATOM   1314  N   ALA   188      11.718   7.787  42.082  1.00  0.00      1MOD N+1
ATOM   1315  CA  ALA   188      10.404   8.174  41.659  1.00  0.00      1MOD C+1
ATOM   1316  CB  ALA   188      10.414   9.403  40.733  1.00  0.00      1MOD C+1
ATOM   1317  C   ALA   188       9.760   7.047  40.913  1.00  0.00      1MOD C+1
ATOM   1318  O   ALA   188       8.591   6.748  41.145  1.00  0.00      1MOD O+1
ATOM   1319  N   HIS   189      10.499   6.364  40.015  1.00  0.00      1MOD N+2
ATOM   1320  CA  HIS   189       9.845   5.324  39.273  1.00  0.00      1MOD C+2
ATOM   1321  ND1 HIS   189      11.882   2.618  38.897  1.00  0.00      1MOD N+2
ATOM   1322  CG  HIS   189      11.878   3.930  38.485  1.00  0.00      1MOD C+2
ATOM   1323  CB  HIS   189      10.659   4.711  38.109  1.00  0.00      1MOD C+2
ATOM   1324  NE2 HIS   189      14.002   3.275  38.870  1.00  0.00      1MOD N+2
ATOM   1325  CD2 HIS   189      13.179   4.313  38.469  1.00  0.00      1MOD C+2
ATOM   1326  CE1 HIS   189      13.177   2.275  39.115  1.00  0.00      1MOD C+2
ATOM   1327  C   HIS   189       9.410   4.260  40.235  1.00  0.00      1MOD C+2
ATOM   1328  O   HIS   189       8.355   3.653  40.058  1.00  0.00      1MOD O+2
ATOM   1329  N   GLN   190      10.221   3.987  41.275  1.00  0.00      1MOD N+3
ATOM   1330  CA  GLN   190       9.813   3.080  42.316  1.00  0.00      1MOD C+3
ATOM   1331  CB  GLN   190       8.512   3.514  43.025  1.00  0.00      1MOD C+3
ATOM   1332  CG  GLN   190       8.564   4.843  43.781  1.00  0.00      1MOD C+3
ATOM   1333  CD  GLN   190       9.150   4.590  45.162  1.00  0.00      1MOD C+3
ATOM   1334  OE1 GLN   190      10.137   3.871  45.314  1.00  0.00      1MOD O+3
ATOM   1335  NE2 GLN   190       8.517   5.187  46.207  1.00  0.00      1MOD N+3
ATOM   1336  C   GLN   190       9.486   1.756  41.729  1.00  0.00      1MOD C+3
ATOM   1337  O   GLN   190       8.673   1.016  42.282  1.00  0.00      1MOD O+3
ATOM   1338  N   ARG   191      10.156   1.405  40.626  1.00  0.00      1MOD N+3
ATOM   1339  CA  ARG   191       9.894   0.192  39.919  1.00  0.00      1MOD C+4
ATOM   1340  CB  ARG   191      10.200  -1.075  40.730  1.00  0.00      1MOD C+4
ATOM   1341  CG  ARG   191      11.679  -1.154  41.104  1.00  0.00      1MOD C+4
ATOM   1342  CD  ARG   191      12.165  -2.541  41.513  1.00  0.00      1MOD C+4
ATOM   1343  NE  ARG   191      13.613  -2.398  41.829  1.00  0.00      1MOD N+4
ATOM   1344  CZ  ARG   191      14.523  -2.293  40.817  1.00  0.00      1MOD C+4
ATOM   1345  NH1 ARG   191      14.108  -2.313  39.516  1.00  0.00      1MOD N+4
ATOM   1346  NH2 ARG   191      15.848  -2.145  41.103  1.00  0.00      1MOD N+4
ATOM   1347  C   ARG   191       8.468   0.197  39.518  1.00  0.00      1MOD C+4
ATOM   1348  O   ARG   191       7.532  -0.038  40.281  1.00  0.00      1MOD O+4
ATOM   1349  N   PRO   192       8.345   0.494  38.265  1.00  0.00      1MOD N+5
ATOM   1350  CA  PRO   192       7.055   0.602  37.687  1.00  0.00      1MOD C+5
ATOM   1351  CD  PRO   192       9.297   1.409  37.657  1.00  0.00      1MOD C+5
ATOM   1352  CB  PRO   192       7.165   1.660  36.585  1.00  0.00      1MOD C+5
ATOM   1353  CG  PRO   192       8.670   1.774  36.307  1.00  0.00      1MOD C+5
ATOM   1354  C   PRO   192       6.489  -0.665  37.186  1.00  0.00      1MOD C+5
ATOM   1355  O   PRO   192       7.195  -1.674  37.137  1.00  0.00      1MOD O+5
ATOM   1356  N   ASP   193       5.200  -0.597  36.802  1.00  0.00      1MOD N+5
ATOM   1357  CA  ASP   193       4.523  -1.732  36.276  1.00  0.00      1MOD C+5
ATOM   1358  CB  ASP   193       3.025  -1.765  36.623  1.00  0.00      1MOD C+5
ATOM   1359  CG  ASP   193       2.918  -2.057  38.112  1.00  0.00      1MOD C+6
ATOM   1360  OD1 ASP   193       3.893  -2.633  38.669  1.00  0.00      1MOD O+6
ATOM   1361  OD2 ASP   193       1.868  -1.711  38.714  1.00  0.00      1MOD O+6
ATOM   1362  C   ASP   193       4.664  -1.707  34.794  1.00  0.00      1MOD C+6
ATOM   1363  O   ASP   193       4.235  -0.771  34.117  1.00  0.00      1MOD O+6
ATOM   1364  N   LYS   194       5.309  -2.764  34.273  1.00  0.00      1MOD N+6
ATOM   1365  CA  LYS   194       5.521  -2.984  32.879  1.00  0.00      1MOD C+6
ATOM   1366  CB  LYS   194       4.226  -3.245  32.086  1.00  0.00      1MOD C+6
ATOM   1367  CG  LYS   194       3.524  -4.540  32.501  1.00  0.00      1MOD C+6
ATOM   1368  CD  LYS   194       2.168  -4.770  31.826  1.00  0.00      1MOD C+6
ATOM   1369  CE  LYS   194       1.267  -3.535  31.781  1.00  0.00      1MOD C+7
ATOM   1370  NZ  LYS   194       1.367  -2.889  30.452  1.00  0.00      1MOD N+7
ATOM   1371  C   LYS   194       6.249  -1.839  32.255  1.00  0.00      1MOD C+7
ATOM   1372  O   LYS   194       6.042  -1.547  31.079  1.00  0.00      1MOD O+7
ATOM   1373  N   GLN   195       7.138  -1.170  33.016  1.00  0.00      1MOD N+7
ATOM   1374  CA  GLN   195       7.922  -0.111  32.447  1.00  0.00      1MOD C+7
ATOM   1375  CB  GLN   195       7.627   1.282  33.025  1.00  0.00      1MOD C+7
ATOM   1376  CG  GLN   195       6.239   1.817  32.673  1.00  0.00      1MOD C+7
ATOM   1377  CD  GLN   195       6.106   3.193  33.308  1.00  0.00      1MOD C+7
ATOM   1378  OE1 GLN   195       6.706   3.475  34.343  1.00  0.00      1MOD O+7
ATOM   1379  NE2 GLN   195       5.300   4.081  32.662  1.00  0.00      1MOD N+8
ATOM   1380  C   GLN   195       9.353  -0.409  32.753  1.00  0.00      1MOD C+8
ATOM   1381  O   GLN   195       9.664  -1.165  33.672  1.00  0.00      1MOD O+8
ATOM   1382  N   ASN   196      10.266   0.183  31.962  1.00  0.00      1MOD N+8
ATOM   1383  CA  ASN   196      11.670  -0.048  32.127  1.00  0.00      1MOD C+8
ATOM   1384  CB  ASN   196      12.267  -0.625  30.835  1.00  0.00      1MOD C+8
ATOM   1385  CG  ASN   196      13.380  -1.563  31.224  1.00  0.00      1MOD C+8
ATOM   1386  OD1 ASN   196      14.390  -1.707  30.536  1.00  0.00      1MOD O+8
ATOM   1387  ND2 ASN   196      13.144  -2.268  32.362  1.00  0.00      1MOD N+8
ATOM   1388  C   ASN   196      12.280   1.311  32.344  1.00  0.00      1MOD C+8
ATOM   1389  O   ASN   196      11.733   2.305  31.868  1.00  0.00      1MOD O+9
ATOM   1390  N   LEU   197      13.403   1.412  33.099  1.00  0.00      1MOD N+9
ATOM   1391  CA  LEU   197      14.000   2.713  33.286  1.00  0.00      1MOD C+9
ATOM   1392  CB  LEU   197      14.018   3.216  34.737  1.00  0.00      1MOD C+9
ATOM   1393  CG  LEU   197      14.600   4.639  34.840  1.00  0.00      1MOD C+9
ATOM   1394  CD2 LEU   197      15.059   4.979  36.262  1.00  0.00      1MOD C+9
ATOM   1395  CD1 LEU   197      13.637   5.677  34.240  1.00  0.00      1MOD C+9
ATOM   1396  C   LEU   197      15.438   2.678  32.847  1.00  0.00      1MOD C+9
ATOM   1397  O   LEU   197      16.184   1.763  33.189  1.00  0.00      1MOD O+9
ATOM   1398  N   PHE   198      15.878   3.700  32.086  1.00  0.00      1MOD N+9
ATOM   1399  CA  PHE   198      17.236   3.771  31.605  1.00  0.00      1MOD C  
ATOM   1400  CB  PHE   198      17.333   3.984  30.078  1.00  0.00      1MOD C+1
ATOM   1401  CG  PHE   198      17.150   2.695  29.344  1.00  0.00      1MOD C+2
ATOM   1402  CD1 PHE   198      16.009   1.940  29.480  1.00  0.00      1MOD C+3
ATOM   1403  CD2 PHE   198      18.120   2.266  28.464  1.00  0.00      1MOD C+4
ATOM   1404  CE1 PHE   198      15.861   0.761  28.783  1.00  0.00      1MOD C+5
ATOM   1405  CE2 PHE   198      17.976   1.090  27.764  1.00  0.00      1MOD C+6
ATOM   1406  CZ  PHE   198      16.844   0.330  27.927  1.00  0.00      1MOD C+7
ATOM   1407  C   PHE   198      17.910   4.958  32.235  1.00  0.00      1MOD C+8
ATOM   1408  O   PHE   198      17.294   6.003  32.436  1.00  0.00      1MOD O+9
ATOM   1409  N   ALA   199      19.210   4.825  32.579  1.00  0.00      1MOD N+1
ATOM   1410  CA  ALA   199      19.907   5.957  33.128  1.00  0.00      1MOD C+1
ATOM   1411  CB  ALA   199      20.723   5.695  34.411  1.00  0.00      1MOD C+1
ATOM   1412  C   ALA   199      20.787   6.513  32.051  1.00  0.00      1MOD C+1
ATOM   1413  O   ALA   199      21.061   5.839  31.058  1.00  0.00      1MOD O+1
ATOM   1414  N   ILE   200      21.215   7.786  32.194  1.00  0.00      1MOD N+1
ATOM   1415  CA  ILE   200      21.967   8.413  31.140  1.00  0.00      1MOD C+1
ATOM   1416  CB  ILE   200      21.281   9.647  30.625  1.00  0.00      1MOD C+1
ATOM   1417  CG2 ILE   200      22.177  10.297  29.557  1.00  0.00      1MOD C+1
ATOM   1418  CG1 ILE   200      19.879   9.290  30.103  1.00  0.00      1MOD C+1
ATOM   1419  CD1 ILE   200      18.990  10.508  29.857  1.00  0.00      1MOD C+2
ATOM   1420  C   ILE   200      23.323   8.825  31.635  1.00  0.00      1MOD C+2
ATOM   1421  O   ILE   200      23.457   9.561  32.613  1.00  0.00      1MOD O+2
ATOM   1422  N   ILE   201      24.378   8.369  30.930  1.00  0.00      1MOD N+2
ATOM   1423  CA  ILE   201      25.734   8.687  31.283  1.00  0.00      1MOD C+2
ATOM   1424  CB  ILE   201      26.743   7.714  30.759  1.00  0.00      1MOD C+2
ATOM   1425  CG2 ILE   201      28.126   8.337  31.014  1.00  0.00      1MOD C+2
ATOM   1426  CG1 ILE   201      26.546   6.318  31.377  1.00  0.00      1MOD C+2
ATOM   1427  CD1 ILE   201      26.719   6.292  32.895  1.00  0.00      1MOD C+2
ATOM   1428  C   ILE   201      26.109  10.013  30.693  1.00  0.00      1MOD C+2
ATOM   1429  O   ILE   201      25.801  10.308  29.539  1.00  0.00      1MOD O+3
ATOM   1430  N   GLN   202      26.792  10.854  31.498  1.00  0.00      1MOD N+3
ATOM   1431  CA  GLN   202      27.252  12.146  31.060  1.00  0.00      1MOD C+3
ATOM   1432  CB  GLN   202      26.649  13.311  31.861  1.00  0.00      1MOD C+3
ATOM   1433  CG  GLN   202      25.131  13.419  31.697  1.00  0.00      1MOD C+3
ATOM   1434  CD  GLN   202      24.843  13.772  30.246  1.00  0.00      1MOD C+3
ATOM   1435  OE1 GLN   202      25.742  14.142  29.492  1.00  0.00      1MOD O+3
ATOM   1436  NE2 GLN   202      23.551  13.653  29.836  1.00  0.00      1MOD N+3
ATOM   1437  C   GLN   202      28.745  12.176  31.242  1.00  0.00      1MOD C+3
ATOM   1438  O   GLN   202      29.374  11.131  31.399  1.00  0.00      1MOD O+3
ATOM   1439  N   GLY   203      29.355  13.385  31.241  1.00  0.00      1MOD N+4
ATOM   1440  CA  GLY   203      30.784  13.467  31.401  1.00  0.00      1MOD C+4
ATOM   1441  C   GLY   203      31.460  14.084  30.207  1.00  0.00      1MOD C+4
ATOM   1442  O   GLY   203      32.686  14.187  30.178  1.00  0.00      1MOD O+4
ATOM   1443  N   GLY   204      30.700  14.482  29.171  1.00  0.00      1MOD N+4
ATOM   1444  CA  GLY   204      31.316  15.154  28.061  1.00  0.00      1MOD C+4
ATOM   1445  C   GLY   204      32.320  14.239  27.425  1.00  0.00      1MOD C+4
ATOM   1446  O   GLY   204      32.102  13.039  27.278  1.00  0.00      1MOD O+4
ATOM   1447  N   LEU   205      33.425  14.843  26.956  1.00  0.00      1MOD N+4
ATOM   1448  CA  LEU   205      34.559  14.237  26.309  1.00  0.00      1MOD C+4
ATOM   1449  CB  LEU   205      35.378  15.258  25.501  1.00  0.00      1MOD C+5
ATOM   1450  CG  LEU   205      36.501  14.617  24.671  1.00  0.00      1MOD C+5
ATOM   1451  CD2 LEU   205      37.410  15.686  24.045  1.00  0.00      1MOD C+5
ATOM   1452  CD1 LEU   205      35.916  13.644  23.634  1.00  0.00      1MOD C+5
ATOM   1453  C   LEU   205      35.493  13.558  27.277  1.00  0.00      1MOD C+5
ATOM   1454  O   LEU   205      36.342  12.771  26.860  1.00  0.00      1MOD O+5
ATOM   1455  N   ASP   206      35.444  13.912  28.575  1.00  0.00      1MOD N+5
ATOM   1456  CA  ASP   206      36.426  13.413  29.505  1.00  0.00      1MOD C+5
ATOM   1457  CB  ASP   206      36.614  14.332  30.723  1.00  0.00      1MOD C+5
ATOM   1458  CG  ASP   206      37.288  15.603  30.221  1.00  0.00      1MOD C+5
ATOM   1459  OD1 ASP   206      37.675  15.624  29.021  1.00  0.00      1MOD O+6
ATOM   1460  OD2 ASP   206      37.430  16.565  31.022  1.00  0.00      1MOD O+6
ATOM   1461  C   ASP   206      36.111  12.029  29.989  1.00  0.00      1MOD C+6
ATOM   1462  O   ASP   206      35.029  11.749  30.502  1.00  0.00      1MOD O+6
ATOM   1463  N   ALA   207      37.105  11.128  29.839  1.00  0.00      1MOD N+6
ATOM   1464  CA  ALA   207      37.007   9.740  30.193  1.00  0.00      1MOD C+6
ATOM   1465  CB  ALA   207      38.255   8.939  29.788  1.00  0.00      1MOD C+6
ATOM   1466  C   ALA   207      36.819   9.565  31.670  1.00  0.00      1MOD C+6
ATOM   1467  O   ALA   207      36.028   8.727  32.100  1.00  0.00      1MOD O+6
ATOM   1468  N   ASP   208      37.540  10.343  32.500  1.00  0.00      1MOD N+6
ATOM   1469  CA  ASP   208      37.444  10.135  33.918  1.00  0.00      1MOD C+7
ATOM   1470  CB  ASP   208      38.388  11.044  34.731  1.00  0.00      1MOD C+7
ATOM   1471  CG  ASP   208      38.026  12.499  34.463  1.00  0.00      1MOD C+7
ATOM   1472  OD1 ASP   208      37.788  12.843  33.276  1.00  0.00      1MOD O+7
ATOM   1473  OD2 ASP   208      37.981  13.287  35.446  1.00  0.00      1MOD O+7
ATOM   1474  C   ASP   208      36.037  10.388  34.370  1.00  0.00      1MOD C+7
ATOM   1475  O   ASP   208      35.493   9.632  35.174  1.00  0.00      1MOD O+7
ATOM   1476  N   LEU   209      35.412  11.464  33.860  1.00  0.00      1MOD N+7
ATOM   1477  CA  LEU   209      34.065  11.806  34.228  1.00  0.00      1MOD C+7
ATOM   1478  CB  LEU   209      33.585  13.131  33.606  1.00  0.00      1MOD C+7
ATOM   1479  CG  LEU   209      34.187  14.398  34.245  1.00  0.00      1MOD C+8
ATOM   1480  CD2 LEU   209      35.719  14.367  34.250  1.00  0.00      1MOD C+8
ATOM   1481  CD1 LEU   209      33.611  14.641  35.648  1.00  0.00      1MOD C+8
ATOM   1482  C   LEU   209      33.137  10.736  33.749  1.00  0.00      1MOD C+8
ATOM   1483  O   LEU   209      32.174  10.379  34.424  1.00  0.00      1MOD O+8
ATOM   1484  N   ARG   210      33.393  10.202  32.546  1.00  0.00      1MOD N+8
ATOM   1485  CA  ARG   210      32.530   9.203  31.996  1.00  0.00      1MOD C+8
ATOM   1486  CB  ARG   210      32.962   8.793  30.575  1.00  0.00      1MOD C+8
ATOM   1487  CG  ARG   210      31.867   8.089  29.773  1.00  0.00      1MOD C+8
ATOM   1488  CD  ARG   210      30.654   8.973  29.460  1.00  0.00      1MOD C+8
ATOM   1489  NE  ARG   210      30.991   9.856  28.306  1.00  0.00      1MOD N+9
ATOM   1490  CZ  ARG   210      29.986  10.466  27.611  1.00  0.00      1MOD C+9
ATOM   1491  NH1 ARG   210      28.689  10.272  27.985  1.00  0.00      1MOD N+9
ATOM   1492  NH2 ARG   210      30.271  11.255  26.535  1.00  0.00      1MOD N+9
ATOM   1493  C   ARG   210      32.579   8.006  32.898  1.00  0.00      1MOD C+9
ATOM   1494  O   ARG   210      31.554   7.396  33.192  1.00  0.00      1MOD O+9
ATOM   1495  N   ALA   211      33.781   7.646  33.383  1.00  0.00      1MOD N+9
ATOM   1496  CA  ALA   211      33.919   6.489  34.222  1.00  0.00      1MOD C+9
ATOM   1497  CB  ALA   211      35.383   6.211  34.607  1.00  0.00      1MOD C+9
ATOM   1498  C   ALA   211      33.151   6.687  35.492  1.00  0.00      1MOD C+9
ATOM   1499  O   ALA   211      32.449   5.786  35.950  1.00  0.00      1MOD O  
ATOM   1500  N   THR   212      33.248   7.882  36.100  1.00  0.00      1MOD N+1
ATOM   1501  CA  THR   212      32.579   8.098  37.351  1.00  0.00      1MOD C+2
ATOM   1502  CB  THR   212      32.918   9.417  37.993  1.00  0.00      1MOD C+3
ATOM   1503  OG1 THR   212      32.398   9.471  39.315  1.00  0.00      1MOD O+4
ATOM   1504  CG2 THR   212      32.331  10.553  37.150  1.00  0.00      1MOD C+5
ATOM   1505  C   THR   212      31.101   8.023  37.133  1.00  0.00      1MOD C+6
ATOM   1506  O   THR   212      30.373   7.471  37.958  1.00  0.00      1MOD O+7
ATOM   1507  N   CYS   213      30.615   8.584  36.011  1.00  0.00      1MOD N+8
ATOM   1508  CA  CYS   213      29.206   8.579  35.729  1.00  0.00      1MOD C+9
ATOM   1509  CB  CYS   213      28.859   9.322  34.429  1.00  0.00      1MOD C+1
ATOM   1510  SG  CYS   213      27.076   9.314  34.080  1.00  0.00      1MOD S+1
ATOM   1511  C   CYS   213      28.721   7.171  35.575  1.00  0.00      1MOD C+1
ATOM   1512  O   CYS   213      27.683   6.805  36.125  1.00  0.00      1MOD O+1
ATOM   1513  N   LEU   214      29.460   6.331  34.825  1.00  0.00      1MOD N+1
ATOM   1514  CA  LEU   214      28.995   4.987  34.627  1.00  0.00      1MOD C+1
ATOM   1515  CB  LEU   214      29.761   4.178  33.562  1.00  0.00      1MOD C+1
ATOM   1516  CG  LEU   214      29.329   4.543  32.124  1.00  0.00      1MOD C+1
ATOM   1517  CD2 LEU   214      29.812   3.517  31.092  1.00  0.00      1MOD C+1
ATOM   1518  CD1 LEU   214      29.718   5.974  31.749  1.00  0.00      1MOD C+1
ATOM   1519  C   LEU   214      28.973   4.245  35.924  1.00  0.00      1MOD C+2
ATOM   1520  O   LEU   214      28.053   3.472  36.184  1.00  0.00      1MOD O+2
ATOM   1521  N   GLU   215      29.981   4.468  36.784  1.00  0.00      1MOD N+2
ATOM   1522  CA  GLU   215      30.040   3.780  38.040  1.00  0.00      1MOD C+2
ATOM   1523  CB  GLU   215      31.318   4.144  38.817  1.00  0.00      1MOD C+2
ATOM   1524  CG  GLU   215      31.451   3.482  40.187  1.00  0.00      1MOD C+2
ATOM   1525  CD  GLU   215      30.981   4.485  41.232  1.00  0.00      1MOD C+2
ATOM   1526  OE1 GLU   215      29.750   4.546  41.492  1.00  0.00      1MOD O+2
ATOM   1527  OE2 GLU   215      31.853   5.210  41.781  1.00  0.00      1MOD O+2
ATOM   1528  C   GLU   215      28.846   4.148  38.869  1.00  0.00      1MOD C+2
ATOM   1529  O   GLU   215      28.226   3.292  39.496  1.00  0.00      1MOD O+3
ATOM   1530  N   GLU   216      28.482   5.442  38.884  1.00  0.00      1MOD N+3
ATOM   1531  CA  GLU   216      27.385   5.894  39.690  1.00  0.00      1MOD C+3
ATOM   1532  CB  GLU   216      27.246   7.419  39.640  1.00  0.00      1MOD C+3
ATOM   1533  CG  GLU   216      28.451   8.141  40.247  1.00  0.00      1MOD C+3
ATOM   1534  CD  GLU   216      28.276   9.633  40.017  1.00  0.00      1MOD C+3
ATOM   1535  OE1 GLU   216      28.715  10.124  38.943  1.00  0.00      1MOD O+3
ATOM   1536  OE2 GLU   216      27.697  10.301  40.914  1.00  0.00      1MOD O+3
ATOM   1537  C   GLU   216      26.106   5.285  39.193  1.00  0.00      1MOD C+3
ATOM   1538  O   GLU   216      25.273   4.842  39.983  1.00  0.00      1MOD O+3
ATOM   1539  N   MET   217      25.923   5.249  37.860  1.00  0.00      1MOD N+4
ATOM   1540  CA  MET   217      24.723   4.736  37.257  1.00  0.00      1MOD C+4
ATOM   1541  CB  MET   217      24.744   4.905  35.722  1.00  0.00      1MOD C+4
ATOM   1542  CG  MET   217      23.513   4.398  34.957  1.00  0.00      1MOD C+4
ATOM   1543  SD  MET   217      23.572   4.771  33.171  1.00  0.00      1MOD S+4
ATOM   1544  CE  MET   217      22.107   3.840  32.630  1.00  0.00      1MOD C+4
ATOM   1545  C   MET   217      24.585   3.279  37.566  1.00  0.00      1MOD C+4
ATOM   1546  O   MET   217      23.506   2.809  37.920  1.00  0.00      1MOD O+4
ATOM   1547  N   THR   218      25.693   2.527  37.457  1.00  0.00      1MOD N+4
ATOM   1548  CA  THR   218      25.642   1.113  37.685  1.00  0.00      1MOD C+4
ATOM   1549  CB  THR   218      26.916   0.411  37.312  1.00  0.00      1MOD C+5
ATOM   1550  OG1 THR   218      26.736  -0.993  37.406  1.00  0.00      1MOD O+5
ATOM   1551  CG2 THR   218      28.054   0.866  38.230  1.00  0.00      1MOD C+5
ATOM   1552  C   THR   218      25.319   0.858  39.123  1.00  0.00      1MOD C+5
ATOM   1553  O   THR   218      24.633  -0.108  39.453  1.00  0.00      1MOD O+5
ATOM   1554  N   LYS   219      25.813   1.728  40.022  1.00  0.00      1MOD N+5
ATOM   1555  CA  LYS   219      25.582   1.572  41.429  1.00  0.00      1MOD C+5
ATOM   1556  CB  LYS   219      26.221   2.724  42.224  1.00  0.00      1MOD C+5
ATOM   1557  CG  LYS   219      26.175   2.571  43.745  1.00  0.00      1MOD C+5
ATOM   1558  CD  LYS   219      27.101   3.558  44.460  1.00  0.00      1MOD C+5
ATOM   1559  CE  LYS   219      27.081   3.444  45.985  1.00  0.00      1MOD C+6
ATOM   1560  NZ  LYS   219      28.030   4.415  46.575  1.00  0.00      1MOD N+6
ATOM   1561  C   LYS   219      24.104   1.614  41.673  1.00  0.00      1MOD C+6
ATOM   1562  O   LYS   219      23.564   0.773  42.390  1.00  0.00      1MOD O+6
ATOM   1563  N   ARG   220      23.408   2.602  41.074  1.00  0.00      1MOD N+6
ATOM   1564  CA  ARG   220      21.994   2.750  41.275  1.00  0.00      1MOD C+6
ATOM   1565  CB  ARG   220      21.432   4.028  40.630  1.00  0.00      1MOD C+6
ATOM   1566  CG  ARG   220      22.033   5.307  41.219  1.00  0.00      1MOD C+6
ATOM   1567  CD  ARG   220      21.761   5.491  42.714  1.00  0.00      1MOD C+6
ATOM   1568  NE  ARG   220      22.422   6.759  43.134  1.00  0.00      1MOD N+6
ATOM   1569  CZ  ARG   220      22.615   7.027  44.459  1.00  0.00      1MOD C+7
ATOM   1570  NH1 ARG   220      22.203   6.133  45.403  1.00  0.00      1MOD N+7
ATOM   1571  NH2 ARG   220      23.221   8.190  44.840  1.00  0.00      1MOD N+7
ATOM   1572  C   ARG   220      21.268   1.574  40.695  1.00  0.00      1MOD C+7
ATOM   1573  O   ARG   220      20.391   1.013  41.351  1.00  0.00      1MOD O+7
ATOM   1574  N   ASP   221      21.633   1.174  39.454  1.00  0.00      1MOD N+7
ATOM   1575  CA  ASP   221      21.064   0.049  38.751  1.00  0.00      1MOD C+7
ATOM   1576  CB  ASP   221      20.573  -1.109  39.647  1.00  0.00      1MOD C+7
ATOM   1577  CG  ASP   221      20.168  -2.282  38.765  1.00  0.00      1MOD C+7
ATOM   1578  OD1 ASP   221      20.411  -2.214  37.532  1.00  0.00      1MOD O+7
ATOM   1579  OD2 ASP   221      19.604  -3.266  39.318  1.00  0.00      1MOD O+8
ATOM   1580  C   ASP   221      19.920   0.494  37.890  1.00  0.00      1MOD C+8
ATOM   1581  O   ASP   221      18.967   1.108  38.367  1.00  0.00      1MOD O+8
ATOM   1582  N   VAL   222      20.006   0.190  36.576  1.00  0.00      1MOD N+8
ATOM   1583  CA  VAL   222      18.973   0.542  35.641  1.00  0.00      1MOD C+8
ATOM   1584  CB  VAL   222      19.310   1.761  34.837  1.00  0.00      1MOD C+8
ATOM   1585  CG1 VAL   222      19.398   2.965  35.790  1.00  0.00      1MOD C+8
ATOM   1586  CG2 VAL   222      20.613   1.484  34.069  1.00  0.00      1MOD C+8
ATOM   1587  C   VAL   222      18.830  -0.593  34.668  1.00  0.00      1MOD C+8
ATOM   1588  O   VAL   222      19.716  -1.430  34.522  1.00  0.00      1MOD O+8
ATOM   1589  N   PRO   223      17.682  -0.669  34.049  1.00  0.00      1MOD N+9
ATOM   1590  CA  PRO   223      17.490  -1.671  33.031  1.00  0.00      1MOD C+9
ATOM   1591  CD  PRO   223      16.475  -0.491  34.844  1.00  0.00      1MOD C+9
ATOM   1592  CB  PRO   223      15.993  -1.795  32.854  1.00  0.00      1MOD C+9
ATOM   1593  CG  PRO   223      15.436  -1.454  34.247  1.00  0.00      1MOD C+9
ATOM   1594  C   PRO   223      18.250  -1.442  31.759  1.00  0.00      1MOD C+9
ATOM   1595  O   PRO   223      18.387  -2.386  30.982  1.00  0.00      1MOD O+9
ATOM   1596  N   GLY   224      18.729  -0.210  31.504  1.00  0.00      1MOD N+9
ATOM   1597  CA  GLY   224      19.462   0.061  30.299  1.00  0.00      1MOD C+9
ATOM   1598  C   GLY   224      20.277   1.293  30.550  1.00  0.00      1MOD C+9
ATOM   1599  O   GLY   224      19.985   2.065  31.462  1.00  0.00      1MOD O  
ATOM   1600  N   PHE   225      21.322   1.513  29.725  1.00  0.00      1MOD N+1
ATOM   1601  CA  PHE   225      22.200   2.625  29.948  1.00  0.00      1MOD C+2
ATOM   1602  CB  PHE   225      23.618   2.143  30.320  1.00  0.00      1MOD C+3
ATOM   1603  CG  PHE   225      23.560   1.352  31.591  1.00  0.00      1MOD C+4
ATOM   1604  CD1 PHE   225      22.913   0.140  31.639  1.00  0.00      1MOD C+5
ATOM   1605  CD2 PHE   225      24.197   1.793  32.728  1.00  0.00      1MOD C+6
ATOM   1606  CE1 PHE   225      22.860  -0.594  32.802  1.00  0.00      1MOD C+7
ATOM   1607  CE2 PHE   225      24.149   1.068  33.895  1.00  0.00      1MOD C+8
ATOM   1608  CZ  PHE   225      23.474  -0.127  33.936  1.00  0.00      1MOD C+9
ATOM   1609  C   PHE   225      22.329   3.397  28.663  1.00  0.00      1MOD C+1
ATOM   1610  O   PHE   225      22.635   2.835  27.613  1.00  0.00      1MOD O+1
ATOM   1611  N   ALA   226      22.133   4.731  28.720  1.00  0.00      1MOD N+1
ATOM   1612  CA  ALA   226      22.241   5.533  27.535  1.00  0.00      1MOD C+1
ATOM   1613  CB  ALA   226      21.068   6.509  27.341  1.00  0.00      1MOD C+1
ATOM   1614  C   ALA   226      23.486   6.356  27.644  1.00  0.00      1MOD C+1
ATOM   1615  O   ALA   226      23.938   6.692  28.738  1.00  0.00      1MOD O+1
ATOM   1616  N   ILE   227      24.098   6.667  26.483  1.00  0.00      1MOD N+1
ATOM   1617  CA  ILE   227      25.263   7.500  26.465  1.00  0.00      1MOD C+1
ATOM   1618  CB  ILE   227      26.308   7.017  25.497  1.00  0.00      1MOD C+1
ATOM   1619  CG2 ILE   227      27.440   8.057  25.445  1.00  0.00      1MOD C+2
ATOM   1620  CG1 ILE   227      26.788   5.609  25.889  1.00  0.00      1MOD C+2
ATOM   1621  CD1 ILE   227      27.646   4.938  24.815  1.00  0.00      1MOD C+2
ATOM   1622  C   ILE   227      24.788   8.839  26.000  1.00  0.00      1MOD C+2
ATOM   1623  O   ILE   227      24.432   9.015  24.836  1.00  0.00      1MOD O+2
ATOM   1624  N   GLY   228      24.736   9.817  26.924  1.00  0.00      1MOD N+2
ATOM   1625  CA  GLY   228      24.256  11.119  26.561  1.00  0.00      1MOD C+2
ATOM   1626  C   GLY   228      25.412  12.041  26.336  1.00  0.00      1MOD C+2
ATOM   1627  O   GLY   228      26.574  11.671  26.496  1.00  0.00      1MOD O+2
ATOM   1628  N   GLY   229      25.092  13.290  25.942  1.00  0.00      1MOD N+2
ATOM   1629  CA  GLY   229      26.068  14.336  25.830  1.00  0.00      1MOD C+3
ATOM   1630  C   GLY   229      26.866  14.232  24.569  1.00  0.00      1MOD C+3
ATOM   1631  O   GLY   229      27.883  14.912  24.433  1.00  0.00      1MOD O+3
ATOM   1632  N   LEU   230      26.441  13.389  23.612  1.00  0.00      1MOD N+3
ATOM   1633  CA  LEU   230      27.187  13.288  22.390  1.00  0.00      1MOD C+3
ATOM   1634  CB  LEU   230      27.647  11.855  22.065  1.00  0.00      1MOD C+3
ATOM   1635  CG  LEU   230      28.696  11.308  23.053  1.00  0.00      1MOD C+3
ATOM   1636  CD2 LEU   230      29.897  12.261  23.174  1.00  0.00      1MOD C+3
ATOM   1637  CD1 LEU   230      29.124   9.878  22.681  1.00  0.00      1MOD C+3
ATOM   1638  C   LEU   230      26.305  13.756  21.269  1.00  0.00      1MOD C+3
ATOM   1639  O   LEU   230      25.124  14.029  21.468  1.00  0.00      1MOD O+4
ATOM   1640  N   SER   231      26.886  13.877  20.057  1.00  0.00      1MOD N+4
ATOM   1641  CA  SER   231      26.179  14.325  18.888  1.00  0.00      1MOD C+4
ATOM   1642  CB  SER   231      24.952  13.453  18.568  1.00  0.00      1MOD C+4
ATOM   1643  OG  SER   231      24.291  13.933  17.407  1.00  0.00      1MOD O+4
ATOM   1644  C   SER   231      25.733  15.738  19.119  1.00  0.00      1MOD C+4
ATOM   1645  O   SER   231      24.770  16.212  18.517  1.00  0.00      1MOD O+4
ATOM   1646  N   GLY   232      26.426  16.404  20.058  1.00  0.00      1MOD N+4
ATOM   1647  CA  GLY   232      26.323  17.767  20.503  1.00  0.00      1MOD C+4
ATOM   1648  C   GLY   232      26.956  18.730  19.549  1.00  0.00      1MOD C+4
ATOM   1649  O   GLY   232      26.722  19.932  19.653  1.00  0.00      1MOD O+5
ATOM   1650  N   GLY   233      27.843  18.262  18.651  1.00  0.00      1MOD N+5
ATOM   1651  CA  GLY   233      28.546  19.211  17.837  1.00  0.00      1MOD C+5
ATOM   1652  C   GLY   233      29.989  18.823  17.789  1.00  0.00      1MOD C+5
ATOM   1653  O   GLY   233      30.758  19.397  17.021  1.00  0.00      1MOD O+5
ATOM   1654  N   GLU   234      30.412  17.860  18.629  1.00  0.00      1MOD N+5
ATOM   1655  CA  GLU   234      31.750  17.371  18.478  1.00  0.00      1MOD C+5
ATOM   1656  CB  GLU   234      32.228  16.433  19.600  1.00  0.00      1MOD C+5
ATOM   1657  CG  GLU   234      31.587  15.042  19.569  1.00  0.00      1MOD C+5
ATOM   1658  CD  GLU   234      30.193  15.101  20.177  1.00  0.00      1MOD C+5
ATOM   1659  OE1 GLU   234      29.275  15.693  19.550  1.00  0.00      1MOD O+6
ATOM   1660  OE2 GLU   234      30.029  14.536  21.288  1.00  0.00      1MOD O+6
ATOM   1661  C   GLU   234      31.672  16.550  17.226  1.00  0.00      1MOD C+6
ATOM   1662  O   GLU   234      30.609  16.046  16.876  1.00  0.00      1MOD O+6
ATOM   1663  N   SER   235      32.786  16.393  16.497  1.00  0.00      1MOD N+6
ATOM   1664  CA  SER   235      32.720  15.681  15.251  1.00  0.00      1MOD C+6
ATOM   1665  CB  SER   235      33.951  15.903  14.355  1.00  0.00      1MOD C+6
ATOM   1666  OG  SER   235      34.016  17.261  13.943  1.00  0.00      1MOD O+6
ATOM   1667  C   SER   235      32.607  14.210  15.497  1.00  0.00      1MOD C+6
ATOM   1668  O   SER   235      32.643  13.741  16.633  1.00  0.00      1MOD O+6
ATOM   1669  N   LYS   236      32.448  13.444  14.397  1.00  0.00      1MOD N+7
ATOM   1670  CA  LYS   236      32.288  12.023  14.455  1.00  0.00      1MOD C+7
ATOM   1671  CB  LYS   236      32.128  11.386  13.064  1.00  0.00      1MOD C+7
ATOM   1672  CG  LYS   236      31.751   9.905  13.116  1.00  0.00      1MOD C+7
ATOM   1673  CD  LYS   236      31.380   9.315  11.756  1.00  0.00      1MOD C+7
ATOM   1674  CE  LYS   236      30.320  10.111  11.000  1.00  0.00      1MOD C+7
ATOM   1675  NZ  LYS   236      30.970  11.065  10.076  1.00  0.00      1MOD N+7
ATOM   1676  C   LYS   236      33.516  11.429  15.067  1.00  0.00      1MOD C+7
ATOM   1677  O   LYS   236      33.433  10.494  15.861  1.00  0.00      1MOD O+7
ATOM   1678  N   SER   237      34.697  11.968  14.719  1.00  0.00      1MOD N+7
ATOM   1679  CA  SER   237      35.928  11.405  15.200  1.00  0.00      1MOD C+8
ATOM   1680  CB  SER   237      37.166  12.163  14.694  1.00  0.00      1MOD C+8
ATOM   1681  OG  SER   237      37.160  13.496  15.185  1.00  0.00      1MOD O+8
ATOM   1682  C   SER   237      35.954  11.442  16.699  1.00  0.00      1MOD C+8
ATOM   1683  O   SER   237      36.270  10.442  17.341  1.00  0.00      1MOD O+8
ATOM   1684  N   GLN   238      35.613  12.599  17.297  1.00  0.00      1MOD N+8
ATOM   1685  CA  GLN   238      35.664  12.755  18.727  1.00  0.00      1MOD C+8
ATOM   1686  CB  GLN   238      35.375  14.198  19.179  1.00  0.00      1MOD C+8
ATOM   1687  CG  GLN   238      35.715  14.452  20.649  1.00  0.00      1MOD C+8
ATOM   1688  CD  GLN   238      37.226  14.575  20.753  1.00  0.00      1MOD C+8
ATOM   1689  OE1 GLN   238      37.836  14.224  21.763  1.00  0.00      1MOD O+9
ATOM   1690  NE2 GLN   238      37.858  15.096  19.668  1.00  0.00      1MOD N+9
ATOM   1691  C   GLN   238      34.635  11.866  19.355  1.00  0.00      1MOD C+9
ATOM   1692  O   GLN   238      34.860  11.254  20.398  1.00  0.00      1MOD O+9
ATOM   1693  N   PHE   239      33.469  11.776  18.697  1.00  0.00      1MOD N+9
ATOM   1694  CA  PHE   239      32.328  11.019  19.117  1.00  0.00      1MOD C+9
ATOM   1695  CB  PHE   239      31.281  11.170  18.001  1.00  0.00      1MOD C+9
ATOM   1696  CG  PHE   239      30.022  10.458  18.293  1.00  0.00      1MOD C+9
ATOM   1697  CD1 PHE   239      29.133  10.981  19.201  1.00  0.00      1MOD C+9
ATOM   1698  CD2 PHE   239      29.725   9.295  17.623  1.00  0.00      1MOD C+9
ATOM   1699  CE1 PHE   239      27.955  10.331  19.459  1.00  0.00      1MOD C  
ATOM   1700  CE2 PHE   239      28.547   8.642  17.875  1.00  0.00      1MOD C+1
ATOM   1701  CZ  PHE   239      27.673   9.165  18.794  1.00  0.00      1MOD C+2
ATOM   1702  C   PHE   239      32.752   9.578  19.244  1.00  0.00      1MOD C+3
ATOM   1703  O   PHE   239      32.511   8.931  20.263  1.00  0.00      1MOD O+4
ATOM   1704  N   TRP   240      33.433   9.053  18.210  1.00  0.00      1MOD N+5
ATOM   1705  CA  TRP   240      33.899   7.693  18.193  1.00  0.00      1MOD C+6
ATOM   1706  CB  TRP   240      34.651   7.322  16.901  1.00  0.00      1MOD C+7
ATOM   1707  CG  TRP   240      33.837   7.262  15.631  1.00  0.00      1MOD C+8
ATOM   1708  CD2 TRP   240      34.410   6.927  14.358  1.00  0.00      1MOD C+9
ATOM   1709  CD1 TRP   240      32.510   7.485  15.412  1.00  0.00      1MOD C+1
ATOM   1710  NE1 TRP   240      32.219   7.308  14.079  1.00  0.00      1MOD N+1
ATOM   1711  CE2 TRP   240      33.380   6.965  13.419  1.00  0.00      1MOD C+1
ATOM   1712  CE3 TRP   240      35.691   6.614  14.001  1.00  0.00      1MOD C+1
ATOM   1713  CZ2 TRP   240      33.620   6.691  12.102  1.00  0.00      1MOD C+1
ATOM   1714  CZ3 TRP   240      35.928   6.334  12.674  1.00  0.00      1MOD C+1
ATOM   1715  CH2 TRP   240      34.911   6.373  11.742  1.00  0.00      1MOD C+1
ATOM   1716  C   TRP   240      34.911   7.511  19.283  1.00  0.00      1MOD C+1
ATOM   1717  O   TRP   240      34.954   6.478  19.947  1.00  0.00      1MOD O+1
ATOM   1718  N   ARG   241      35.791   8.505  19.482  1.00  0.00      1MOD N+1
ATOM   1719  CA  ARG   241      36.821   8.334  20.465  1.00  0.00      1MOD C+2
ATOM   1720  CB  ARG   241      37.796   9.517  20.546  1.00  0.00      1MOD C+2
ATOM   1721  CG  ARG   241      38.934   9.270  21.539  1.00  0.00      1MOD C+2
ATOM   1722  CD  ARG   241      39.898  10.448  21.688  1.00  0.00      1MOD C+2
ATOM   1723  NE  ARG   241      39.165  11.527  22.406  1.00  0.00      1MOD N+2
ATOM   1724  CZ  ARG   241      39.086  11.505  23.767  1.00  0.00      1MOD C+2
ATOM   1725  NH1 ARG   241      39.668  10.489  24.470  1.00  0.00      1MOD N+2
ATOM   1726  NH2 ARG   241      38.419  12.494  24.427  1.00  0.00      1MOD N+2
ATOM   1727  C   ARG   241      36.195   8.177  21.813  1.00  0.00      1MOD C+2
ATOM   1728  O   ARG   241      36.611   7.331  22.603  1.00  0.00      1MOD O+2
ATOM   1729  N   MET   242      35.175   8.997  22.120  1.00  0.00      1MOD N+3
ATOM   1730  CA  MET   242      34.541   8.890  23.403  1.00  0.00      1MOD C+3
ATOM   1731  CB  MET   242      33.491   9.970  23.701  1.00  0.00      1MOD C+3
ATOM   1732  CG  MET   242      34.071  11.156  24.459  1.00  0.00      1MOD C+3
ATOM   1733  SD  MET   242      34.493  10.709  26.172  1.00  0.00      1MOD S+3
ATOM   1734  CE  MET   242      36.023   9.812  25.775  1.00  0.00      1MOD C+3
ATOM   1735  C   MET   242      33.866   7.573  23.555  1.00  0.00      1MOD C+3
ATOM   1736  O   MET   242      33.915   6.975  24.627  1.00  0.00      1MOD O+3
ATOM   1737  N   VAL   243      33.213   7.085  22.488  1.00  0.00      1MOD N+3
ATOM   1738  CA  VAL   243      32.484   5.858  22.600  1.00  0.00      1MOD C+3
ATOM   1739  CB  VAL   243      31.704   5.482  21.374  1.00  0.00      1MOD C+4
ATOM   1740  CG1 VAL   243      30.760   6.639  21.014  1.00  0.00      1MOD C+4
ATOM   1741  CG2 VAL   243      32.668   5.038  20.267  1.00  0.00      1MOD C+4
ATOM   1742  C   VAL   243      33.431   4.733  22.874  1.00  0.00      1MOD C+4
ATOM   1743  O   VAL   243      33.082   3.783  23.572  1.00  0.00      1MOD O+4
ATOM   1744  N   ALA   244      34.663   4.805  22.337  1.00  0.00      1MOD N+4
ATOM   1745  CA  ALA   244      35.560   3.696  22.489  1.00  0.00      1MOD C+4
ATOM   1746  CB  ALA   244      36.944   3.965  21.875  1.00  0.00      1MOD C+4
ATOM   1747  C   ALA   244      35.763   3.404  23.947  1.00  0.00      1MOD C+4
ATOM   1748  O   ALA   244      35.704   2.247  24.359  1.00  0.00      1MOD O+4
ATOM   1749  N   LEU   245      36.042   4.438  24.759  1.00  0.00      1MOD N+5
ATOM   1750  CA  LEU   245      36.234   4.299  26.179  1.00  0.00      1MOD C+5
ATOM   1751  CB  LEU   245      37.001   5.488  26.784  1.00  0.00      1MOD C+5
ATOM   1752  CG  LEU   245      38.445   5.625  26.264  1.00  0.00      1MOD C+5
ATOM   1753  CD2 LEU   245      38.480   5.872  24.747  1.00  0.00      1MOD C+5
ATOM   1754  CD1 LEU   245      39.309   4.429  26.694  1.00  0.00      1MOD C+5
ATOM   1755  C   LEU   245      34.946   4.166  26.958  1.00  0.00      1MOD C+5
ATOM   1756  O   LEU   245      34.891   3.462  27.964  1.00  0.00      1MOD O+5
ATOM   1757  N   SER   246      33.891   4.897  26.544  1.00  0.00      1MOD N+5
ATOM   1758  CA  SER   246      32.672   5.030  27.307  1.00  0.00      1MOD C+5
ATOM   1759  CB  SER   246      31.725   6.086  26.711  1.00  0.00      1MOD C+6
ATOM   1760  OG  SER   246      32.342   7.363  26.737  1.00  0.00      1MOD O+6
ATOM   1761  C   SER   246      31.864   3.772  27.409  1.00  0.00      1MOD C+6
ATOM   1762  O   SER   246      31.464   3.361  28.498  1.00  0.00      1MOD O+6
ATOM   1763  N   THR   247      31.600   3.114  26.271  1.00  0.00      1MOD N+6
ATOM   1764  CA  THR   247      30.685   2.013  26.275  1.00  0.00      1MOD C+6
ATOM   1765  CB  THR   247      30.367   1.522  24.904  1.00  0.00      1MOD C+6
ATOM   1766  OG1 THR   247      31.541   1.075  24.240  1.00  0.00      1MOD O+6
ATOM   1767  CG2 THR   247      29.736   2.708  24.162  1.00  0.00      1MOD C+6
ATOM   1768  C   THR   247      31.170   0.877  27.109  1.00  0.00      1MOD C+6
ATOM   1769  O   THR   247      30.375   0.222  27.779  1.00  0.00      1MOD O+7
ATOM   1770  N   SER   248      32.482   0.608  27.112  1.00  0.00      1MOD N+7
ATOM   1771  CA  SER   248      32.979  -0.520  27.847  1.00  0.00      1MOD C+7
ATOM   1772  CB  SER   248      34.502  -0.690  27.715  1.00  0.00      1MOD C+7
ATOM   1773  OG  SER   248      34.935  -1.817  28.463  1.00  0.00      1MOD O+7
ATOM   1774  C   SER   248      32.671  -0.357  29.311  1.00  0.00      1MOD C+7
ATOM   1775  O   SER   248      32.552  -1.341  30.037  1.00  0.00      1MOD O+7
ATOM   1776  N   ARG   249      32.545   0.894  29.791  1.00  0.00      1MOD N+7
ATOM   1777  CA  ARG   249      32.305   1.155  31.185  1.00  0.00      1MOD C+7
ATOM   1778  CB  ARG   249      32.559   2.617  31.583  1.00  0.00      1MOD C+7
ATOM   1779  CG  ARG   249      34.009   3.044  31.347  1.00  0.00      1MOD C+8
ATOM   1780  CD  ARG   249      34.998   1.878  31.423  1.00  0.00      1MOD C+8
ATOM   1781  NE  ARG   249      36.366   2.429  31.223  1.00  0.00      1MOD N+8
ATOM   1782  CZ  ARG   249      37.107   2.794  32.309  1.00  0.00      1MOD C+8
ATOM   1783  NH1 ARG   249      36.605   2.603  33.563  1.00  0.00      1MOD N+8
ATOM   1784  NH2 ARG   249      38.346   3.344  32.144  1.00  0.00      1MOD N+8
ATOM   1785  C   ARG   249      30.923   0.718  31.599  1.00  0.00      1MOD C+8
ATOM   1786  O   ARG   249      30.679   0.455  32.775  1.00  0.00      1MOD O+8
ATOM   1787  N   LEU   250      29.963   0.682  30.652  1.00  0.00      1MOD N+8
ATOM   1788  CA  LEU   250      28.598   0.292  30.924  1.00  0.00      1MOD C+8
ATOM   1789  CB  LEU   250      27.639   0.648  29.773  1.00  0.00      1MOD C+9
ATOM   1790  CG  LEU   250      27.436   2.155  29.560  1.00  0.00      1MOD C+9
ATOM   1791  CD2 LEU   250      26.965   2.830  30.859  1.00  0.00      1MOD C+9
ATOM   1792  CD1 LEU   250      26.476   2.422  28.390  1.00  0.00      1MOD C+9
ATOM   1793  C   LEU   250      28.513  -1.199  31.072  1.00  0.00      1MOD C+9
ATOM   1794  O   LEU   250      29.347  -1.943  30.557  1.00  0.00      1MOD O+9
ATOM   1795  N   PRO   251      27.500  -1.661  31.767  1.00  0.00      1MOD N+9
ATOM   1796  CA  PRO   251      27.334  -3.077  31.939  1.00  0.00      1MOD C+9
ATOM   1797  CD  PRO   251      26.937  -0.914  32.880  1.00  0.00      1MOD C+9
ATOM   1798  CB  PRO   251      26.232  -3.248  32.980  1.00  0.00      1MOD C+9
ATOM   1799  CG  PRO   251      26.365  -1.976  33.838  1.00  0.00      1MOD C  
ATOM   1800  C   PRO   251      27.071  -3.741  30.624  1.00  0.00      1MOD C+1
ATOM   1801  O   PRO   251      26.258  -3.247  29.845  1.00  0.00      1MOD O+2
ATOM   1802  N   LYS   252      27.746  -4.877  30.377  1.00  0.00      1MOD N+3
ATOM   1803  CA  LYS   252      27.668  -5.605  29.144  1.00  0.00      1MOD C+4
ATOM   1804  CB  LYS   252      28.639  -6.799  29.111  1.00  0.00      1MOD C+5
ATOM   1805  CG  LYS   252      30.108  -6.415  28.938  1.00  0.00      1MOD C+6
ATOM   1806  CD  LYS   252      30.409  -5.787  27.575  1.00  0.00      1MOD C+7
ATOM   1807  CE  LYS   252      30.304  -6.782  26.416  1.00  0.00      1MOD C+8
ATOM   1808  NZ  LYS   252      28.896  -7.201  26.233  1.00  0.00      1MOD N+9
ATOM   1809  C   LYS   252      26.295  -6.171  28.941  1.00  0.00      1MOD C+1
ATOM   1810  O   LYS   252      25.780  -6.183  27.825  1.00  0.00      1MOD O+1
ATOM   1811  N   ASP   253      25.672  -6.657  30.027  1.00  0.00      1MOD N+1
ATOM   1812  CA  ASP   253      24.420  -7.362  29.982  1.00  0.00      1MOD C+1
ATOM   1813  CB  ASP   253      24.083  -8.086  31.304  1.00  0.00      1MOD C+1
ATOM   1814  CG  ASP   253      23.927  -7.098  32.454  1.00  0.00      1MOD C+1
ATOM   1815  OD1 ASP   253      23.914  -5.862  32.207  1.00  0.00      1MOD O+1
ATOM   1816  OD2 ASP   253      23.821  -7.578  33.613  1.00  0.00      1MOD O+1
ATOM   1817  C   ASP   253      23.261  -6.495  29.584  1.00  0.00      1MOD C+1
ATOM   1818  O   ASP   253      22.235  -7.018  29.153  1.00  0.00      1MOD O+1
ATOM   1819  N   LYS   254      23.343  -5.162  29.749  1.00  0.00      1MOD N+2
ATOM   1820  CA  LYS   254      22.189  -4.345  29.468  1.00  0.00      1MOD C+2
ATOM   1821  CB  LYS   254      21.931  -3.296  30.562  1.00  0.00      1MOD C+2
ATOM   1822  CG  LYS   254      21.710  -3.926  31.938  1.00  0.00      1MOD C+2
ATOM   1823  CD  LYS   254      20.496  -4.853  32.005  1.00  0.00      1MOD C+2
ATOM   1824  CE  LYS   254      20.447  -5.704  33.275  1.00  0.00      1MOD C+2
ATOM   1825  NZ  LYS   254      20.409  -4.833  34.470  1.00  0.00      1MOD N+2
ATOM   1826  C   LYS   254      22.369  -3.617  28.166  1.00  0.00      1MOD C+2
ATOM   1827  O   LYS   254      23.470  -3.540  27.624  1.00  0.00      1MOD O+2
ATOM   1828  N   PRO   255      21.282  -3.092  27.645  1.00  0.00      1MOD N+2
ATOM   1829  CA  PRO   255      21.316  -2.382  26.391  1.00  0.00      1MOD C+3
ATOM   1830  CD  PRO   255      19.970  -3.663  27.910  1.00  0.00      1MOD C+3
ATOM   1831  CB  PRO   255      19.861  -2.219  25.959  1.00  0.00      1MOD C+3
ATOM   1832  CG  PRO   255      19.136  -3.390  26.645  1.00  0.00      1MOD C+3
ATOM   1833  C   PRO   255      22.028  -1.066  26.497  1.00  0.00      1MOD C+3
ATOM   1834  O   PRO   255      21.958  -0.431  27.549  1.00  0.00      1MOD O+3
ATOM   1835  N   ARG   256      22.709  -0.643  25.407  1.00  0.00      1MOD N+3
ATOM   1836  CA  ARG   256      23.394   0.619  25.355  1.00  0.00      1MOD C+3
ATOM   1837  CB  ARG   256      24.850   0.527  24.866  1.00  0.00      1MOD C+3
ATOM   1838  CG  ARG   256      25.801  -0.208  25.811  1.00  0.00      1MOD C+3
ATOM   1839  CD  ARG   256      25.611  -1.724  25.827  1.00  0.00      1MOD C+4
ATOM   1840  NE  ARG   256      26.616  -2.281  26.775  1.00  0.00      1MOD N+4
ATOM   1841  CZ  ARG   256      27.869  -2.596  26.336  1.00  0.00      1MOD C+4
ATOM   1842  NH1 ARG   256      28.204  -2.408  25.025  1.00  0.00      1MOD N+4
ATOM   1843  NH2 ARG   256      28.789  -3.100  27.211  1.00  0.00      1MOD N+4
ATOM   1844  C   ARG   256      22.672   1.453  24.340  1.00  0.00      1MOD C+4
ATOM   1845  O   ARG   256      22.477   1.031  23.201  1.00  0.00      1MOD O+4
ATOM   1846  N   TYR   257      22.274   2.680  24.730  1.00  0.00      1MOD N+4
ATOM   1847  CA  TYR   257      21.491   3.527  23.875  1.00  0.00      1MOD C+4
ATOM   1848  CB  TYR   257      20.095   3.726  24.506  1.00  0.00      1MOD C+4
ATOM   1849  CG  TYR   257      19.289   4.838  23.928  1.00  0.00      1MOD C+5
ATOM   1850  CD1 TYR   257      19.051   4.955  22.578  1.00  0.00      1MOD C+5
ATOM   1851  CD2 TYR   257      18.701   5.738  24.788  1.00  0.00      1MOD C+5
ATOM   1852  CE1 TYR   257      18.277   5.987  22.096  1.00  0.00      1MOD C+5
ATOM   1853  CE2 TYR   257      17.927   6.768  24.314  1.00  0.00      1MOD C+5
ATOM   1854  CZ  TYR   257      17.718   6.897  22.964  1.00  0.00      1MOD C+5
ATOM   1855  OH  TYR   257      16.923   7.953  22.473  1.00  0.00      1MOD O+5
ATOM   1856  C   TYR   257      22.206   4.824  23.653  1.00  0.00      1MOD C+5
ATOM   1857  O   TYR   257      22.502   5.569  24.585  1.00  0.00      1MOD O+5
ATOM   1858  N   LEU   258      22.503   5.129  22.374  1.00  0.00      1MOD N+5
ATOM   1859  CA  LEU   258      23.211   6.332  22.058  1.00  0.00      1MOD C+6
ATOM   1860  CB  LEU   258      24.257   6.067  20.979  1.00  0.00      1MOD C+6
ATOM   1861  CG  LEU   258      25.146   7.253  20.620  1.00  0.00      1MOD C+6
ATOM   1862  CD2 LEU   258      26.097   6.807  19.512  1.00  0.00      1MOD C+6
ATOM   1863  CD1 LEU   258      25.897   7.803  21.843  1.00  0.00      1MOD C+6
ATOM   1864  C   LEU   258      22.194   7.317  21.578  1.00  0.00      1MOD C+6
ATOM   1865  O   LEU   258      21.619   7.180  20.499  1.00  0.00      1MOD O+6
ATOM   1866  N   MET   259      21.963   8.364  22.391  1.00  0.00      1MOD N+6
ATOM   1867  CA  MET   259      20.919   9.307  22.128  1.00  0.00      1MOD C+6
ATOM   1868  CB  MET   259      20.557  10.162  23.352  1.00  0.00      1MOD C+6
ATOM   1869  CG  MET   259      19.827   9.412  24.466  1.00  0.00      1MOD C+7
ATOM   1870  SD  MET   259      19.555  10.424  25.951  1.00  0.00      1MOD S+7
ATOM   1871  CE  MET   259      18.042   9.565  26.465  1.00  0.00      1MOD C+7
ATOM   1872  C   MET   259      21.295  10.270  21.050  1.00  0.00      1MOD C+7
ATOM   1873  O   MET   259      22.403  10.803  21.019  1.00  0.00      1MOD O+7
ATOM   1874  N   GLY   260      20.344  10.501  20.123  1.00  0.00      1MOD N+7
ATOM   1875  CA  GLY   260      20.442  11.534  19.133  1.00  0.00      1MOD C+7
ATOM   1876  C   GLY   260      21.374  11.186  18.017  1.00  0.00      1MOD C+7
ATOM   1877  O   GLY   260      21.714  12.054  17.214  1.00  0.00      1MOD O+7
ATOM   1878  N   VAL   261      21.822   9.924  17.909  1.00  0.00      1MOD N+7
ATOM   1879  CA  VAL   261      22.697   9.626  16.803  1.00  0.00      1MOD C+8
ATOM   1880  CB  VAL   261      23.863   8.762  17.125  1.00  0.00      1MOD C+8
ATOM   1881  CG1 VAL   261      24.905   9.596  17.869  1.00  0.00      1MOD C+8
ATOM   1882  CG2 VAL   261      23.358   7.557  17.935  1.00  0.00      1MOD C+8
ATOM   1883  C   VAL   261      21.920   8.934  15.760  1.00  0.00      1MOD C+8
ATOM   1884  O   VAL   261      21.233   7.950  16.041  1.00  0.00      1MOD O+8
ATOM   1885  N   GLY   262      22.070   9.407  14.504  1.00  0.00      1MOD N+8
ATOM   1886  CA  GLY   262      21.309   8.754  13.502  1.00  0.00      1MOD C+8
ATOM   1887  C   GLY   262      21.898   8.794  12.121  1.00  0.00      1MOD C+8
ATOM   1888  O   GLY   262      21.333   8.152  11.247  1.00  0.00      1MOD O+8
ATOM   1889  N   TYR   263      23.005   9.509  11.820  1.00  0.00      1MOD N+9
ATOM   1890  CA  TYR   263      23.489   9.424  10.457  1.00  0.00      1MOD C+9
ATOM   1891  CB  TYR   263      24.705  10.318  10.152  1.00  0.00      1MOD C+9
ATOM   1892  CG  TYR   263      24.250  11.737  10.133  1.00  0.00      1MOD C+9
ATOM   1893  CD1 TYR   263      24.091  12.455  11.297  1.00  0.00      1MOD C+9
ATOM   1894  CD2 TYR   263      23.980  12.349   8.930  1.00  0.00      1MOD C+9
ATOM   1895  CE1 TYR   263      23.673  13.765  11.257  1.00  0.00      1MOD C+9
ATOM   1896  CE2 TYR   263      23.561  13.658   8.884  1.00  0.00      1MOD C+9
ATOM   1897  CZ  TYR   263      23.408  14.368  10.049  1.00  0.00      1MOD C+9
ATOM   1898  OH  TYR   263      22.977  15.711  10.006  1.00  0.00      1MOD O+9
ATOM   1899  C   TYR   263      23.889   7.996  10.223  1.00  0.00      1MOD C  
ATOM   1900  O   TYR   263      24.362   7.329  11.138  1.00  0.00      1MOD O+1
ATOM   1901  N   ALA   264      23.715   7.486   8.983  1.00  0.00      1MOD N+2
ATOM   1902  CA  ALA   264      23.937   6.090   8.708  1.00  0.00      1MOD C+3
ATOM   1903  CB  ALA   264      23.742   5.740   7.225  1.00  0.00      1MOD C+4
ATOM   1904  C   ALA   264      25.332   5.694   9.080  1.00  0.00      1MOD C+5
ATOM   1905  O   ALA   264      25.525   4.661   9.721  1.00  0.00      1MOD O+6
ATOM   1906  N   THR   265      26.340   6.509   8.716  1.00  0.00      1MOD N+7
ATOM   1907  CA  THR   265      27.707   6.169   9.003  1.00  0.00      1MOD C+8
ATOM   1908  CB  THR   265      28.690   7.151   8.432  1.00  0.00      1MOD C+9
ATOM   1909  OG1 THR   265      28.511   8.426   9.030  1.00  0.00      1MOD O+1
ATOM   1910  CG2 THR   265      28.467   7.245   6.915  1.00  0.00      1MOD C+1
ATOM   1911  C   THR   265      27.915   6.160  10.488  1.00  0.00      1MOD C+1
ATOM   1912  O   THR   265      28.650   5.325  11.015  1.00  0.00      1MOD O+1
ATOM   1913  N   ASP   266      27.285   7.108  11.205  1.00  0.00      1MOD N+1
ATOM   1914  CA  ASP   266      27.457   7.183  12.630  1.00  0.00      1MOD C+1
ATOM   1915  CB  ASP   266      26.714   8.368  13.275  1.00  0.00      1MOD C+1
ATOM   1916  CG  ASP   266      27.537   9.623  13.027  1.00  0.00      1MOD C+1
ATOM   1917  OD1 ASP   266      28.781   9.556  13.209  1.00  0.00      1MOD O+1
ATOM   1918  OD2 ASP   266      26.936  10.669  12.664  1.00  0.00      1MOD O+1
ATOM   1919  C   ASP   266      26.939   5.930  13.264  1.00  0.00      1MOD C+2
ATOM   1920  O   ASP   266      27.556   5.395  14.183  1.00  0.00      1MOD O+2
ATOM   1921  N   LEU   267      25.792   5.425  12.775  1.00  0.00      1MOD N+2
ATOM   1922  CA  LEU   267      25.155   4.259  13.324  1.00  0.00      1MOD C+2
ATOM   1923  CB  LEU   267      23.868   3.929  12.533  1.00  0.00      1MOD C+2
ATOM   1924  CG  LEU   267      23.076   2.669  12.948  1.00  0.00      1MOD C+2
ATOM   1925  CD2 LEU   267      22.691   2.734  14.424  1.00  0.00      1MOD C+2
ATOM   1926  CD1 LEU   267      23.782   1.354  12.576  1.00  0.00      1MOD C+2
ATOM   1927  C   LEU   267      26.074   3.080  13.203  1.00  0.00      1MOD C+2
ATOM   1928  O   LEU   267      26.285   2.349  14.169  1.00  0.00      1MOD O+2
ATOM   1929  N   VAL   268      26.662   2.872  12.010  1.00  0.00      1MOD N+3
ATOM   1930  CA  VAL   268      27.483   1.715  11.785  1.00  0.00      1MOD C+3
ATOM   1931  CB  VAL   268      28.012   1.649  10.381  1.00  0.00      1MOD C+3
ATOM   1932  CG1 VAL   268      28.953   0.439  10.268  1.00  0.00      1MOD C+3
ATOM   1933  CG2 VAL   268      26.822   1.605   9.406  1.00  0.00      1MOD C+3
ATOM   1934  C   VAL   268      28.658   1.748  12.714  1.00  0.00      1MOD C+3
ATOM   1935  O   VAL   268      29.005   0.737  13.321  1.00  0.00      1MOD O+3
ATOM   1936  N   VAL   269      29.301   2.920  12.852  1.00  0.00      1MOD N+3
ATOM   1937  CA  VAL   269      30.467   3.049  13.681  1.00  0.00      1MOD C+3
ATOM   1938  CB  VAL   269      31.070   4.422  13.618  1.00  0.00      1MOD C+3
ATOM   1939  CG1 VAL   269      32.277   4.470  14.570  1.00  0.00      1MOD C+4
ATOM   1940  CG2 VAL   269      31.408   4.739  12.152  1.00  0.00      1MOD C+4
ATOM   1941  C   VAL   269      30.112   2.786  15.115  1.00  0.00      1MOD C+4
ATOM   1942  O   VAL   269      30.883   2.170  15.849  1.00  0.00      1MOD O+4
ATOM   1943  N   CYS   270      28.946   3.284  15.563  1.00  0.00      1MOD N+4
ATOM   1944  CA  CYS   270      28.514   3.118  16.925  1.00  0.00      1MOD C+4
ATOM   1945  CB  CYS   270      27.239   3.911  17.237  1.00  0.00      1MOD C+4
ATOM   1946  SG  CYS   270      27.503   5.695  17.029  1.00  0.00      1MOD S+4
ATOM   1947  C   CYS   270      28.223   1.667  17.200  1.00  0.00      1MOD C+4
ATOM   1948  O   CYS   270      28.476   1.155  18.285  1.00  0.00      1MOD O+4
ATOM   1949  N   VAL   271      27.651   0.939  16.237  1.00  0.00      1MOD N+5
ATOM   1950  CA  VAL   271      27.370  -0.444  16.503  1.00  0.00      1MOD C+5
ATOM   1951  CB  VAL   271      26.658  -1.119  15.368  1.00  0.00      1MOD C+5
ATOM   1952  CG1 VAL   271      26.514  -2.617  15.693  1.00  0.00      1MOD C+5
ATOM   1953  CG2 VAL   271      25.317  -0.398  15.144  1.00  0.00      1MOD C+5
ATOM   1954  C   VAL   271      28.675  -1.148  16.726  1.00  0.00      1MOD C+5
ATOM   1955  O   VAL   271      28.783  -2.037  17.570  1.00  0.00      1MOD O+5
ATOM   1956  N   ALA   272      29.715  -0.753  15.972  1.00  0.00      1MOD N+5
ATOM   1957  CA  ALA   272      31.006  -1.366  16.090  1.00  0.00      1MOD C+5
ATOM   1958  CB  ALA   272      32.045  -0.757  15.134  1.00  0.00      1MOD C+5
ATOM   1959  C   ALA   272      31.495  -1.154  17.494  1.00  0.00      1MOD C+6
ATOM   1960  O   ALA   272      32.237  -1.971  18.035  1.00  0.00      1MOD O+6
ATOM   1961  N   LEU   273      31.149   0.007  18.078  1.00  0.00      1MOD N+6
ATOM   1962  CA  LEU   273      31.515   0.422  19.408  1.00  0.00      1MOD C+6
ATOM   1963  CB  LEU   273      31.501   1.959  19.618  1.00  0.00      1MOD C+6
ATOM   1964  CG  LEU   273      30.121   2.599  19.847  1.00  0.00      1MOD C+6
ATOM   1965  CD2 LEU   273      30.039   4.063  19.399  1.00  0.00      1MOD C+6
ATOM   1966  CD1 LEU   273      29.597   2.329  21.258  1.00  0.00      1MOD C+6
ATOM   1967  C   LEU   273      30.725  -0.275  20.488  1.00  0.00      1MOD C+6
ATOM   1968  O   LEU   273      31.101  -0.185  21.657  1.00  0.00      1MOD O+6
ATOM   1969  N   GLY   274      29.571  -0.913  20.172  1.00  0.00      1MOD N+7
ATOM   1970  CA  GLY   274      28.836  -1.596  21.212  1.00  0.00      1MOD C+7
ATOM   1971  C   GLY   274      27.492  -0.967  21.495  1.00  0.00      1MOD C+7
ATOM   1972  O   GLY   274      26.864  -1.310  22.497  1.00  0.00      1MOD O+7
ATOM   1973  N   CYS   275      27.012  -0.026  20.655  1.00  0.00      1MOD N+7
ATOM   1974  CA  CYS   275      25.718   0.577  20.882  1.00  0.00      1MOD C+7
ATOM   1975  CB  CYS   275      25.578   1.980  20.272  1.00  0.00      1MOD C+7
ATOM   1976  SG  CYS   275      26.659   3.194  21.082  1.00  0.00      1MOD S+7
ATOM   1977  C   CYS   275      24.615  -0.268  20.301  1.00  0.00      1MOD C+7
ATOM   1978  O   CYS   275      24.727  -0.795  19.194  1.00  0.00      1MOD O+7
ATOM   1979  N   ASP   276      23.564  -0.509  21.117  1.00  0.00      1MOD N+8
ATOM   1980  CA  ASP   276      22.381  -1.260  20.780  1.00  0.00      1MOD C+8
ATOM   1981  CB  ASP   276      21.879  -2.078  21.980  1.00  0.00      1MOD C+8
ATOM   1982  CG  ASP   276      22.976  -3.090  22.304  1.00  0.00      1MOD C+8
ATOM   1983  OD1 ASP   276      24.037  -3.056  21.631  1.00  0.00      1MOD O+8
ATOM   1984  OD2 ASP   276      22.777  -3.910  23.236  1.00  0.00      1MOD O+8
ATOM   1985  C   ASP   276      21.220  -0.471  20.210  1.00  0.00      1MOD C+8
ATOM   1986  O   ASP   276      20.434  -1.020  19.436  1.00  0.00      1MOD O+8
ATOM   1987  N   MET   277      21.026   0.812  20.607  1.00  0.00      1MOD N+8
ATOM   1988  CA  MET   277      19.824   1.494  20.177  1.00  0.00      1MOD C+8
ATOM   1989  CB  MET   277      18.741   1.574  21.269  1.00  0.00      1MOD C+9
ATOM   1990  CG  MET   277      18.282   0.196  21.758  1.00  0.00      1MOD C+9
ATOM   1991  SD  MET   277      16.809   0.201  22.827  1.00  0.00      1MOD S+9
ATOM   1992  CE  MET   277      17.425   1.441  23.998  1.00  0.00      1MOD C+9
ATOM   1993  C   MET   277      20.132   2.897  19.739  1.00  0.00      1MOD C+9
ATOM   1994  O   MET   277      21.065   3.527  20.237  1.00  0.00      1MOD O+9
ATOM   1995  N   PHE   278      19.328   3.424  18.783  1.00  0.00      1MOD N+9
ATOM   1996  CA  PHE   278      19.564   4.735  18.239  1.00  0.00      1MOD C+9
ATOM   1997  CB  PHE   278      20.276   4.692  16.877  1.00  0.00      1MOD C+9
ATOM   1998  CG  PHE   278      21.610   4.049  17.046  1.00  0.00      1MOD C+9
ATOM   1999  CD1 PHE   278      21.716   2.685  17.191  1.00  0.00      1MOD C  
ATOM   2000  CD2 PHE   278      22.758   4.808  17.046  1.00  0.00      1MOD C+1
ATOM   2001  CE1 PHE   278      22.950   2.095  17.335  1.00  0.00      1MOD C+2
ATOM   2002  CE2 PHE   278      23.992   4.220  17.192  1.00  0.00      1MOD C+3
ATOM   2003  CZ  PHE   278      24.092   2.859  17.337  1.00  0.00      1MOD C+4
ATOM   2004  C   PHE   278      18.259   5.430  17.969  1.00  0.00      1MOD C+5
ATOM   2005  O   PHE   278      17.218   4.795  17.798  1.00  0.00      1MOD O+6
ATOM   2006  N   ASP   279      18.291   6.783  17.949  1.00  0.00      1MOD N+7
ATOM   2007  CA  ASP   279      17.139   7.563  17.584  1.00  0.00      1MOD C+8
ATOM   2008  CB  ASP   279      16.264   8.043  18.756  1.00  0.00      1MOD C+9
ATOM   2009  CG  ASP   279      17.036   9.087  19.550  1.00  0.00      1MOD C+1
ATOM   2010  OD1 ASP   279      18.130   8.748  20.071  1.00  0.00      1MOD O+1
ATOM   2011  OD2 ASP   279      16.545  10.245  19.632  1.00  0.00      1MOD O+1
ATOM   2012  C   ASP   279      17.653   8.803  16.917  1.00  0.00      1MOD C+1
ATOM   2013  O   ASP   279      18.699   9.326  17.300  1.00  0.00      1MOD O+1
ATOM   2014  N   CYS   280      16.957   9.287  15.867  1.00  0.00      1MOD N+1
ATOM   2015  CA  CYS   280      17.381  10.515  15.256  1.00  0.00      1MOD C+1
ATOM   2016  CB  CYS   280      18.612  10.364  14.345  1.00  0.00      1MOD C+1
ATOM   2017  SG  CYS   280      18.277   9.344  12.878  1.00  0.00      1MOD S+1
ATOM   2018  C   CYS   280      16.264  11.048  14.409  1.00  0.00      1MOD C+1
ATOM   2019  O   CYS   280      15.472  10.293  13.850  1.00  0.00      1MOD O+2
ATOM   2020  N   VAL   281      16.162  12.391  14.348  1.00  0.00      1MOD N+2
ATOM   2021  CA  VAL   281      15.211  13.141  13.568  1.00  0.00      1MOD C+2
ATOM   2022  CB  VAL   281      15.088  14.577  13.991  1.00  0.00      1MOD C+2
ATOM   2023  CG1 VAL   281      14.586  14.624  15.442  1.00  0.00      1MOD C+2
ATOM   2024  CG2 VAL   281      16.438  15.281  13.769  1.00  0.00      1MOD C+2
ATOM   2025  C   VAL   281      15.608  13.149  12.124  1.00  0.00      1MOD C+2
ATOM   2026  O   VAL   281      14.792  13.433  11.250  1.00  0.00      1MOD O+2
ATOM   2027  N   PHE   282      16.888  12.853  11.839  1.00  0.00      1MOD N+2
ATOM   2028  CA  PHE   282      17.451  13.022  10.528  1.00  0.00      1MOD C+2
ATOM   2029  CB  PHE   282      18.856  12.389  10.461  1.00  0.00      1MOD C+3
ATOM   2030  CG  PHE   282      19.476  12.630   9.128  1.00  0.00      1MOD C+3
ATOM   2031  CD1 PHE   282      20.048  13.847   8.836  1.00  0.00      1MOD C+3
ATOM   2032  CD2 PHE   282      19.509  11.634   8.180  1.00  0.00      1MOD C+3
ATOM   2033  CE1 PHE   282      20.629  14.072   7.611  1.00  0.00      1MOD C+3
ATOM   2034  CE2 PHE   282      20.089  11.853   6.953  1.00  0.00      1MOD C+3
ATOM   2035  CZ  PHE   282      20.649  13.073   6.667  1.00  0.00      1MOD C+3
ATOM   2036  C   PHE   282      16.592  12.395   9.459  1.00  0.00      1MOD C+3
ATOM   2037  O   PHE   282      16.209  13.116   8.536  1.00  0.00      1MOD O+3
ATOM   2038  N   PRO   283      16.240  11.136   9.473  1.00  0.00      1MOD N+3
ATOM   2039  CA  PRO   283      15.460  10.581   8.398  1.00  0.00      1MOD C+4
ATOM   2040  CD  PRO   283      16.201  10.300  10.663  1.00  0.00      1MOD C+4
ATOM   2041  CB  PRO   283      15.196   9.129   8.795  1.00  0.00      1MOD C+4
ATOM   2042  CG  PRO   283      15.201   9.180  10.334  1.00  0.00      1MOD C+4
ATOM   2043  C   PRO   283      14.176  11.318   8.127  1.00  0.00      1MOD C+4
ATOM   2044  O   PRO   283      13.847  11.506   6.958  1.00  0.00      1MOD O+4
ATOM   2045  N   THR   284      13.401  11.685   9.168  1.00  0.00      1MOD N+4
ATOM   2046  CA  THR   284      12.151  12.363   8.949  1.00  0.00      1MOD C+4
ATOM   2047  CB  THR   284      11.283  12.387  10.173  1.00  0.00      1MOD C+4
ATOM   2048  OG1 THR   284      11.957  13.034  11.242  1.00  0.00      1MOD O+4
ATOM   2049  CG2 THR   284      10.925  10.941  10.557  1.00  0.00      1MOD C+5
ATOM   2050  C   THR   284      12.347  13.781   8.500  1.00  0.00      1MOD C+5
ATOM   2051  O   THR   284      11.765  14.214   7.507  1.00  0.00      1MOD O+5
ATOM   2052  N   ARG   285      13.195  14.537   9.224  1.00  0.00      1MOD N+5
ATOM   2053  CA  ARG   285      13.388  15.937   8.962  1.00  0.00      1MOD C+5
ATOM   2054  CB  ARG   285      14.345  16.577   9.985  1.00  0.00      1MOD C+5
ATOM   2055  CG  ARG   285      14.605  18.070   9.776  1.00  0.00      1MOD C+5
ATOM   2056  CD  ARG   285      15.515  18.678  10.849  1.00  0.00      1MOD C+5
ATOM   2057  NE  ARG   285      16.769  17.874  10.880  1.00  0.00      1MOD N+5
ATOM   2058  CZ  ARG   285      17.755  18.166  11.780  1.00  0.00      1MOD C+5
ATOM   2059  NH1 ARG   285      17.599  19.203  12.653  1.00  0.00      1MOD N+6
ATOM   2060  NH2 ARG   285      18.894  17.415  11.804  1.00  0.00      1MOD N+6
ATOM   2061  C   ARG   285      13.979  16.124   7.603  1.00  0.00      1MOD C+6
ATOM   2062  O   ARG   285      13.512  16.943   6.814  1.00  0.00      1MOD O+6
ATOM   2063  N   THR   286      15.011  15.326   7.292  1.00  0.00      1MOD N+6
ATOM   2064  CA  THR   286      15.740  15.435   6.066  1.00  0.00      1MOD C+6
ATOM   2065  CB  THR   286      16.891  14.477   6.052  1.00  0.00      1MOD C+6
ATOM   2066  OG1 THR   286      17.737  14.722   7.166  1.00  0.00      1MOD O+6
ATOM   2067  CG2 THR   286      17.681  14.674   4.758  1.00  0.00      1MOD C+6
ATOM   2068  C   THR   286      14.825  15.101   4.930  1.00  0.00      1MOD C+6
ATOM   2069  O   THR   286      14.909  15.688   3.852  1.00  0.00      1MOD O+7
ATOM   2070  N   ALA   287      13.920  14.133   5.146  1.00  0.00      1MOD N+7
ATOM   2071  CA  ALA   287      13.035  13.702   4.104  1.00  0.00      1MOD C+7
ATOM   2072  CB  ALA   287      12.093  12.572   4.555  1.00  0.00      1MOD C+7
ATOM   2073  C   ALA   287      12.177  14.851   3.673  1.00  0.00      1MOD C+7
ATOM   2074  O   ALA   287      11.963  15.063   2.480  1.00  0.00      1MOD O+7
ATOM   2075  N   ARG   288      11.679  15.640   4.639  1.00  0.00      1MOD N+7
ATOM   2076  CA  ARG   288      10.807  16.741   4.340  1.00  0.00      1MOD C+7
ATOM   2077  CB  ARG   288      10.304  17.451   5.610  1.00  0.00      1MOD C+7
ATOM   2078  CG  ARG   288       9.527  16.527   6.549  1.00  0.00      1MOD C+7
ATOM   2079  CD  ARG   288       8.721  17.268   7.617  1.00  0.00      1MOD C+8
ATOM   2080  NE  ARG   288       9.675  18.049   8.452  1.00  0.00      1MOD N+8
ATOM   2081  CZ  ARG   288      10.201  17.499   9.585  1.00  0.00      1MOD C+8
ATOM   2082  NH1 ARG   288       9.873  16.224   9.944  1.00  0.00      1MOD N+8
ATOM   2083  NH2 ARG   288      11.054  18.228  10.364  1.00  0.00      1MOD N+8
ATOM   2084  C   ARG   288      11.565  17.741   3.516  1.00  0.00      1MOD C+8
ATOM   2085  O   ARG   288      10.998  18.389   2.636  1.00  0.00      1MOD O+8
ATOM   2086  N   PHE   289      12.873  17.885   3.809  1.00  0.00      1MOD N+8
ATOM   2087  CA  PHE   289      13.802  18.781   3.169  1.00  0.00      1MOD C+8
ATOM   2088  CB  PHE   289      15.186  18.836   3.841  1.00  0.00      1MOD C+8
ATOM   2089  CG  PHE   289      15.110  19.750   5.018  1.00  0.00      1MOD C+9
ATOM   2090  CD1 PHE   289      15.308  21.100   4.844  1.00  0.00      1MOD C+9
ATOM   2091  CD2 PHE   289      14.853  19.276   6.282  1.00  0.00      1MOD C+9
ATOM   2092  CE1 PHE   289      15.249  21.965   5.910  1.00  0.00      1MOD C+9
ATOM   2093  CE2 PHE   289      14.791  20.135   7.354  1.00  0.00      1MOD C+9
ATOM   2094  CZ  PHE   289      14.988  21.483   7.170  1.00  0.00      1MOD C+9
ATOM   2095  C   PHE   289      14.022  18.381   1.747  1.00  0.00      1MOD C+9
ATOM   2096  O   PHE   289      14.363  19.220   0.916  1.00  0.00      1MOD O+9
ATOM   2097  N   GLY   290      13.880  17.084   1.424  1.00  0.00      1MOD N+9
ATOM   2098  CA  GLY   290      14.114  16.697   0.066  1.00  0.00      1MOD C+9
ATOM   2099  C   GLY   290      15.314  15.809  -0.017  1.00  0.00      1MOD C  
ATOM   2100  O   GLY   290      15.734  15.442  -1.112  1.00  0.00      1MOD O+1
ATOM   2101  N   SER   291      15.915  15.430   1.127  1.00  0.00      1MOD N+2
ATOM   2102  CA  SER   291      17.045  14.562   0.987  1.00  0.00      1MOD C+3
ATOM   2103  CB  SER   291      18.234  14.926   1.887  1.00  0.00      1MOD C+4
ATOM   2104  OG  SER   291      18.729  16.210   1.534  1.00  0.00      1MOD O+5
ATOM   2105  C   SER   291      16.617  13.156   1.262  1.00  0.00      1MOD C+6
ATOM   2106  O   SER   291      15.915  12.869   2.233  1.00  0.00      1MOD O+7
ATOM   2107  N   ALA   292      17.033  12.234   0.372  1.00  0.00      1MOD N+8
ATOM   2108  CA  ALA   292      16.670  10.857   0.500  1.00  0.00      1MOD C+9
ATOM   2109  CB  ALA   292      15.964  10.282  -0.741  1.00  0.00      1MOD C+1
ATOM   2110  C   ALA   292      17.921  10.073   0.715  1.00  0.00      1MOD C+1
ATOM   2111  O   ALA   292      18.978  10.393   0.174  1.00  0.00      1MOD O+1
ATOM   2112  N   LEU   293      17.819   9.015   1.538  1.00  0.00      1MOD N+1
ATOM   2113  CA  LEU   293      18.958   8.204   1.853  1.00  0.00      1MOD C+1
ATOM   2114  CB  LEU   293      18.852   7.575   3.257  1.00  0.00      1MOD C+1
ATOM   2115  CG  LEU   293      18.643   8.603   4.387  1.00  0.00      1MOD C+1
ATOM   2116  CD2 LEU   293      19.707   9.709   4.352  1.00  0.00      1MOD C+1
ATOM   2117  CD1 LEU   293      18.546   7.921   5.760  1.00  0.00      1MOD C+1
ATOM   2118  C   LEU   293      18.987   7.066   0.876  1.00  0.00      1MOD C+1
ATOM   2119  O   LEU   293      17.949   6.495   0.540  1.00  0.00      1MOD O+2
ATOM   2120  N   VAL   294      20.187   6.730   0.364  1.00  0.00      1MOD N+2
ATOM   2121  CA  VAL   294      20.348   5.611  -0.520  1.00  0.00      1MOD C+2
ATOM   2122  CB  VAL   294      20.163   5.964  -1.994  1.00  0.00      1MOD C+2
ATOM   2123  CG1 VAL   294      20.595   7.406  -2.252  1.00  0.00      1MOD C+2
ATOM   2124  CG2 VAL   294      20.925   4.983  -2.897  1.00  0.00      1MOD C+2
ATOM   2125  C   VAL   294      21.665   4.961  -0.182  1.00  0.00      1MOD C+2
ATOM   2126  O   VAL   294      22.480   5.544   0.532  1.00  0.00      1MOD O+2
ATOM   2127  N   PRO   295      21.879   3.743  -0.615  1.00  0.00      1MOD N+2
ATOM   2128  CA  PRO   295      23.105   3.056  -0.299  1.00  0.00      1MOD C+2
ATOM   2129  CD  PRO   295      20.776   2.812  -0.790  1.00  0.00      1MOD C+3
ATOM   2130  CB  PRO   295      22.903   1.624  -0.786  1.00  0.00      1MOD C+3
ATOM   2131  CG  PRO   295      21.385   1.409  -0.620  1.00  0.00      1MOD C+3
ATOM   2132  C   PRO   295      24.274   3.773  -0.888  1.00  0.00      1MOD C+3
ATOM   2133  O   PRO   295      25.407   3.540  -0.469  1.00  0.00      1MOD O+3
ATOM   2134  N   THR   296      23.984   4.603  -1.899  1.00  0.00      1MOD N+3
ATOM   2135  CA  THR   296      24.844   5.492  -2.624  1.00  0.00      1MOD C+3
ATOM   2136  CB  THR   296      24.083   6.107  -3.760  1.00  0.00      1MOD C+3
ATOM   2137  OG1 THR   296      23.831   5.150  -4.779  1.00  0.00      1MOD O+3
ATOM   2138  CG2 THR   296      24.784   7.376  -4.254  1.00  0.00      1MOD C+3
ATOM   2139  C   THR   296      25.270   6.641  -1.768  1.00  0.00      1MOD C+4
ATOM   2140  O   THR   296      26.297   7.268  -1.998  1.00  0.00      1MOD O+4
ATOM   2141  N   GLY   297      24.453   7.016  -0.788  1.00  0.00      1MOD N+4
ATOM   2142  CA  GLY   297      24.762   8.199  -0.046  1.00  0.00      1MOD C+4
ATOM   2143  C   GLY   297      23.518   9.007  -0.163  1.00  0.00      1MOD C+4
ATOM   2144  O   GLY   297      22.568   8.566  -0.795  1.00  0.00      1MOD O+4
ATOM   2145  N   ASN   298      23.463  10.216   0.411  1.00  0.00      1MOD N+4
ATOM   2146  CA  ASN   298      22.218  10.923   0.332  1.00  0.00      1MOD C+4
ATOM   2147  CB  ASN   298      22.067  12.007   1.414  1.00  0.00      1MOD C+4
ATOM   2148  CG  ASN   298      22.052  11.320   2.772  1.00  0.00      1MOD C+4
ATOM   2149  OD1 ASN   298      22.028  11.977   3.811  1.00  0.00      1MOD O+5
ATOM   2150  ND2 ASN   298      22.080   9.960   2.767  1.00  0.00      1MOD N+5
ATOM   2151  C   ASN   298      22.114  11.596  -1.001  1.00  0.00      1MOD C+5
ATOM   2152  O   ASN   298      23.125  11.901  -1.634  1.00  0.00      1MOD O+5
ATOM   2153  N   LEU   299      20.869  11.794  -1.491  1.00  0.00      1MOD N+5
ATOM   2154  CA  LEU   299      20.706  12.554  -2.696  1.00  0.00      1MOD C+5
ATOM   2155  CB  LEU   299      20.314  11.770  -3.966  1.00  0.00      1MOD C+5
ATOM   2156  CG  LEU   299      18.848  11.309  -4.066  1.00  0.00      1MOD C+5
ATOM   2157  CD2 LEU   299      18.449  10.375  -2.915  1.00  0.00      1MOD C+5
ATOM   2158  CD1 LEU   299      18.592  10.660  -5.431  1.00  0.00      1MOD C+5
ATOM   2159  C   LEU   299      19.654  13.585  -2.450  1.00  0.00      1MOD C+6
ATOM   2160  O   LEU   299      18.751  13.396  -1.634  1.00  0.00      1MOD O+6
ATOM   2161  N   GLN   300      19.770  14.730  -3.148  1.00  0.00      1MOD N+6
ATOM   2162  CA  GLN   300      18.818  15.791  -2.999  1.00  0.00      1MOD C+6
ATOM   2163  CB  GLN   300      19.467  17.178  -3.151  1.00  0.00      1MOD C+6
ATOM   2164  CG  GLN   300      18.574  18.356  -2.757  1.00  0.00      1MOD C+6
ATOM   2165  CD  GLN   300      18.996  18.799  -1.364  1.00  0.00      1MOD C+6
ATOM   2166  OE1 GLN   300      18.180  18.935  -0.455  1.00  0.00      1MOD O+6
ATOM   2167  NE2 GLN   300      20.324  19.041  -1.192  1.00  0.00      1MOD N+6
ATOM   2168  C   GLN   300      17.863  15.642  -4.143  1.00  0.00      1MOD C+6
ATOM   2169  O   GLN   300      18.228  15.846  -5.299  1.00  0.00      1MOD O+7
ATOM   2170  N   LEU   301      16.600  15.301  -3.834  1.00  0.00      1MOD N+7
ATOM   2171  CA  LEU   301      15.575  15.065  -4.812  1.00  0.00      1MOD C+7
ATOM   2172  CB  LEU   301      14.260  14.546  -4.200  1.00  0.00      1MOD C+7
ATOM   2173  CG  LEU   301      14.346  13.111  -3.641  1.00  0.00      1MOD C+7
ATOM   2174  CD2 LEU   301      15.379  13.003  -2.507  1.00  0.00      1MOD C+7
ATOM   2175  CD1 LEU   301      14.580  12.092  -4.768  1.00  0.00      1MOD C+7
ATOM   2176  C   LEU   301      15.262  16.328  -5.555  1.00  0.00      1MOD C+7
ATOM   2177  O   LEU   301      14.801  16.284  -6.695  1.00  0.00      1MOD O+7
ATOM   2178  N   ARG   302      15.461  17.488  -4.908  1.00  0.00      1MOD N+7
ATOM   2179  CA  ARG   302      15.165  18.772  -5.483  1.00  0.00      1MOD C+8
ATOM   2180  CB  ARG   302      15.435  19.951  -4.535  1.00  0.00      1MOD C+8
ATOM   2181  CG  ARG   302      14.356  20.216  -3.485  1.00  0.00      1MOD C+8
ATOM   2182  CD  ARG   302      14.590  21.543  -2.758  1.00  0.00      1MOD C+8
ATOM   2183  NE  ARG   302      13.372  21.863  -1.960  1.00  0.00      1MOD N+8
ATOM   2184  CZ  ARG   302      12.876  23.135  -1.960  1.00  0.00      1MOD C+8
ATOM   2185  NH1 ARG   302      13.511  24.114  -2.669  1.00  0.00      1MOD N+8
ATOM   2186  NH2 ARG   302      11.746  23.429  -1.254  1.00  0.00      1MOD N+8
ATOM   2187  C   ARG   302      16.013  19.027  -6.694  1.00  0.00      1MOD C+8
ATOM   2188  O   ARG   302      15.596  19.761  -7.587  1.00  0.00      1MOD O+8
ATOM   2189  N   LYS   303      17.237  18.471  -6.752  1.00  0.00      1MOD N+9
ATOM   2190  CA  LYS   303      18.120  18.772  -7.850  1.00  0.00      1MOD C+9
ATOM   2191  CB  LYS   303      19.453  18.005  -7.814  1.00  0.00      1MOD C+9
ATOM   2192  CG  LYS   303      20.363  18.425  -6.658  1.00  0.00      1MOD C+9
ATOM   2193  CD  LYS   303      20.784  19.897  -6.697  1.00  0.00      1MOD C+9
ATOM   2194  CE  LYS   303      21.973  20.176  -7.622  1.00  0.00      1MOD C+9
ATOM   2195  NZ  LYS   303      22.322  21.615  -7.581  1.00  0.00      1MOD N+9
ATOM   2196  C   LYS   303      17.447  18.492  -9.163  1.00  0.00      1MOD C+9
ATOM   2197  O   LYS   303      16.632  17.582  -9.295  1.00  0.00      1MOD O+9
ATOM   2198  N   LYS   304      17.808  19.305 -10.177  1.00  0.00      1MOD N+9
ATOM   2199  CA  LYS   304      17.246  19.320 -11.501  1.00  0.00      1MOD C  
ATOM   2200  CB  LYS   304      17.829  20.450 -12.378  1.00  0.00      1MOD C+1
ATOM   2201  CG  LYS   304      19.332  20.347 -12.658  1.00  0.00      1MOD C+2
ATOM   2202  CD  LYS   304      19.713  19.262 -13.672  1.00  0.00      1MOD C+3
ATOM   2203  CE  LYS   304      19.273  19.580 -15.105  1.00  0.00      1MOD C+4
ATOM   2204  NZ  LYS   304      19.672  18.485 -16.017  1.00  0.00      1MOD N+5
ATOM   2205  C   LYS   304      17.489  18.019 -12.199  1.00  0.00      1MOD C+6
ATOM   2206  O   LYS   304      16.692  17.603 -13.039  1.00  0.00      1MOD O+7
ATOM   2207  N   VAL   305      18.600  17.342 -11.868  1.00  0.00      1MOD N+8
ATOM   2208  CA  VAL   305      19.002  16.129 -12.525  1.00  0.00      1MOD C+9
ATOM   2209  CB  VAL   305      20.265  15.559 -11.952  1.00  0.00      1MOD C+1
ATOM   2210  CG1 VAL   305      21.406  16.559 -12.211  1.00  0.00      1MOD C+1
ATOM   2211  CG2 VAL   305      20.032  15.257 -10.462  1.00  0.00      1MOD C+1
ATOM   2212  C   VAL   305      17.929  15.088 -12.391  1.00  0.00      1MOD C+1
ATOM   2213  O   VAL   305      17.808  14.205 -13.236  1.00  0.00      1MOD O+1
ATOM   2214  N   PHE   306      17.170  15.133 -11.286  1.00  0.00      1MOD N+1
ATOM   2215  CA  PHE   306      16.131  14.202 -10.936  1.00  0.00      1MOD C+1
ATOM   2216  CB  PHE   306      15.800  14.229  -9.436  1.00  0.00      1MOD C+1
ATOM   2217  CG  PHE   306      17.062  13.795  -8.777  1.00  0.00      1MOD C+1
ATOM   2218  CD1 PHE   306      17.453  12.476  -8.820  1.00  0.00      1MOD C+1
ATOM   2219  CD2 PHE   306      17.855  14.705  -8.118  1.00  0.00      1MOD C+2
ATOM   2220  CE1 PHE   306      18.621  12.072  -8.218  1.00  0.00      1MOD C+2
ATOM   2221  CE2 PHE   306      19.023  14.306  -7.513  1.00  0.00      1MOD C+2
ATOM   2222  CZ  PHE   306      19.408  12.988  -7.563  1.00  0.00      1MOD C+2
ATOM   2223  C   PHE   306      14.860  14.365 -11.724  1.00  0.00      1MOD C+2
ATOM   2224  O   PHE   306      14.042  13.447 -11.762  1.00  0.00      1MOD O+2
ATOM   2225  N   GLU   307      14.620  15.537 -12.340  1.00  0.00      1MOD N+2
ATOM   2226  CA  GLU   307      13.338  15.799 -12.936  1.00  0.00      1MOD C+2
ATOM   2227  CB  GLU   307      13.300  17.161 -13.646  1.00  0.00      1MOD C+2
ATOM   2228  CG  GLU   307      11.895  17.620 -14.038  1.00  0.00      1MOD C+2
ATOM   2229  CD  GLU   307      12.005  19.064 -14.506  1.00  0.00      1MOD C+3
ATOM   2230  OE1 GLU   307      13.055  19.410 -15.110  1.00  0.00      1MOD O+3
ATOM   2231  OE2 GLU   307      11.042  19.841 -14.266  1.00  0.00      1MOD O+3
ATOM   2232  C   GLU   307      12.954  14.730 -13.927  1.00  0.00      1MOD C+3
ATOM   2233  O   GLU   307      11.790  14.339 -13.991  1.00  0.00      1MOD O+3
ATOM   2234  N   LYS   308      13.901  14.283 -14.766  1.00  0.00      1MOD N+3
ATOM   2235  CA  LYS   308      13.718  13.271 -15.777  1.00  0.00      1MOD C+3
ATOM   2236  CB  LYS   308      14.810  13.343 -16.858  1.00  0.00      1MOD C+3
ATOM   2237  CG  LYS   308      14.927  14.718 -17.521  1.00  0.00      1MOD C+3
ATOM   2238  CD  LYS   308      15.500  15.786 -16.586  1.00  0.00      1MOD C+3
ATOM   2239  CE  LYS   308      15.792  17.123 -17.270  1.00  0.00      1MOD C+4
ATOM   2240  NZ  LYS   308      16.360  18.078 -16.291  1.00  0.00      1MOD N+4
ATOM   2241  C   LYS   308      13.724  11.851 -15.260  1.00  0.00      1MOD C+4
ATOM   2242  O   LYS   308      13.137  10.967 -15.887  1.00  0.00      1MOD O+4
ATOM   2243  N   ASP   309      14.431  11.601 -14.139  1.00  0.00      1MOD N+4
ATOM   2244  CA  ASP   309      14.790  10.300 -13.623  1.00  0.00      1MOD C+4
ATOM   2245  CB  ASP   309      15.642  10.428 -12.343  1.00  0.00      1MOD C+4
ATOM   2246  CG  ASP   309      16.396   9.132 -12.083  1.00  0.00      1MOD C+4
ATOM   2247  OD1 ASP   309      15.926   8.061 -12.551  1.00  0.00      1MOD O+4
ATOM   2248  OD2 ASP   309      17.461   9.202 -11.415  1.00  0.00      1MOD O+4
ATOM   2249  C   ASP   309      13.624   9.390 -13.341  1.00  0.00      1MOD C+5
ATOM   2250  O   ASP   309      12.810   9.627 -12.452  1.00  0.00      1MOD O+5
ATOM   2251  N   PHE   310      13.551   8.292 -14.123  1.00  0.00      1MOD N+5
ATOM   2252  CA  PHE   310      12.576   7.236 -14.047  1.00  0.00      1MOD C+5
ATOM   2253  CB  PHE   310      12.579   6.330 -15.292  1.00  0.00      1MOD C+5
ATOM   2254  CG  PHE   310      12.027   7.108 -16.439  1.00  0.00      1MOD C+5
ATOM   2255  CD1 PHE   310      10.667   7.203 -16.621  1.00  0.00      1MOD C+5
ATOM   2256  CD2 PHE   310      12.863   7.735 -17.333  1.00  0.00      1MOD C+5
ATOM   2257  CE1 PHE   310      10.146   7.916 -17.675  1.00  0.00      1MOD C+5
ATOM   2258  CE2 PHE   310      12.349   8.450 -18.389  1.00  0.00      1MOD C+5
ATOM   2259  CZ  PHE   310      10.989   8.541 -18.563  1.00  0.00      1MOD C+6
ATOM   2260  C   PHE   310      12.811   6.342 -12.860  1.00  0.00      1MOD C+6
ATOM   2261  O   PHE   310      11.869   5.757 -12.328  1.00  0.00      1MOD O+6
ATOM   2262  N   GLY   311      14.080   6.179 -12.437  1.00  0.00      1MOD N+6
ATOM   2263  CA  GLY   311      14.418   5.224 -11.411  1.00  0.00      1MOD C+6
ATOM   2264  C   GLY   311      13.837   5.614 -10.083  1.00  0.00      1MOD C+6
ATOM   2265  O   GLY   311      13.371   6.729  -9.863  1.00  0.00      1MOD O+6
ATOM   2266  N   PRO   312      13.857   4.649  -9.196  1.00  0.00      1MOD N+6
ATOM   2267  CA  PRO   312      13.368   4.804  -7.851  1.00  0.00      1MOD C+6
ATOM   2268  CD  PRO   312      13.914   3.254  -9.599  1.00  0.00      1MOD C+6
ATOM   2269  CB  PRO   312      13.104   3.392  -7.328  1.00  0.00      1MOD C+7
ATOM   2270  CG  PRO   312      13.899   2.476  -8.273  1.00  0.00      1MOD C+7
ATOM   2271  C   PRO   312      14.392   5.540  -7.050  1.00  0.00      1MOD C+7
ATOM   2272  O   PRO   312      15.517   5.694  -7.519  1.00  0.00      1MOD O+7
ATOM   2273  N   ILE   313      14.035   5.976  -5.828  1.00  0.00      1MOD N+7
ATOM   2274  CA  ILE   313      14.951   6.735  -5.031  1.00  0.00      1MOD C+7
ATOM   2275  CB  ILE   313      14.405   7.059  -3.669  1.00  0.00      1MOD C+7
ATOM   2276  CG2 ILE   313      15.527   7.735  -2.861  1.00  0.00      1MOD C+7
ATOM   2277  CG1 ILE   313      13.135   7.917  -3.790  1.00  0.00      1MOD C+7
ATOM   2278  CD1 ILE   313      13.371   9.258  -4.483  1.00  0.00      1MOD C+7
ATOM   2279  C   ILE   313      16.192   5.916  -4.837  1.00  0.00      1MOD C+8
ATOM   2280  O   ILE   313      17.301   6.429  -4.979  1.00  0.00      1MOD O+8
ATOM   2281  N   ASP   314      16.040   4.620  -4.506  1.00  0.00      1MOD N+8
ATOM   2282  CA  ASP   314      17.155   3.733  -4.308  1.00  0.00      1MOD C+8
ATOM   2283  CB  ASP   314      17.312   3.293  -2.846  1.00  0.00      1MOD C+8
ATOM   2284  CG  ASP   314      18.511   2.364  -2.751  1.00  0.00      1MOD C+8
ATOM   2285  OD1 ASP   314      19.555   2.664  -3.387  1.00  0.00      1MOD O+8
ATOM   2286  OD2 ASP   314      18.400   1.337  -2.032  1.00  0.00      1MOD O+8
ATOM   2287  C   ASP   314      16.892   2.491  -5.103  1.00  0.00      1MOD C+8
ATOM   2288  O   ASP   314      15.785   1.955  -5.078  1.00  0.00      1MOD O+8
ATOM   2289  N   PRO   315      17.864   2.019  -5.831  1.00  0.00      1MOD N+9
ATOM   2290  CA  PRO   315      17.643   0.833  -6.614  1.00  0.00      1MOD C+9
ATOM   2291  CD  PRO   315      18.826   2.912  -6.458  1.00  0.00      1MOD C+9
ATOM   2292  CB  PRO   315      18.824   0.750  -7.577  1.00  0.00      1MOD C+9
ATOM   2293  CG  PRO   315      19.230   2.223  -7.773  1.00  0.00      1MOD C+9
ATOM   2294  C   PRO   315      17.389  -0.426  -5.835  1.00  0.00      1MOD C+9
ATOM   2295  O   PRO   315      16.654  -1.286  -6.320  1.00  0.00      1MOD O+9
ATOM   2296  N   GLU   316      18.047  -0.595  -4.676  1.00  0.00      1MOD N+9
ATOM   2297  CA  GLU   316      17.913  -1.773  -3.860  1.00  0.00      1MOD C+9
ATOM   2298  CB  GLU   316      19.156  -1.994  -2.989  1.00  0.00      1MOD C+9
ATOM   2299  CG  GLU   316      20.400  -2.241  -3.847  1.00  0.00      1MOD C  
ATOM   2300  CD  GLU   316      21.595  -2.434  -2.930  1.00  0.00      1MOD C+1
ATOM   2301  OE1 GLU   316      21.756  -3.563  -2.393  1.00  0.00      1MOD O+2
ATOM   2302  OE2 GLU   316      22.363  -1.452  -2.755  1.00  0.00      1MOD O+3
ATOM   2303  C   GLU   316      16.693  -1.765  -2.975  1.00  0.00      1MOD C+4
ATOM   2304  O   GLU   316      16.106  -2.814  -2.713  1.00  0.00      1MOD O+5
ATOM   2305  N   CYS   317      16.278  -0.576  -2.499  1.00  0.00      1MOD N+6
ATOM   2306  CA  CYS   317      15.274  -0.444  -1.472  1.00  0.00      1MOD C+7
ATOM   2307  CB  CYS   317      14.949   1.024  -1.143  1.00  0.00      1MOD C+8
ATOM   2308  SG  CYS   317      13.774   1.201   0.230  1.00  0.00      1MOD S+9
ATOM   2309  C   CYS   317      13.988  -1.143  -1.817  1.00  0.00      1MOD C+1
ATOM   2310  O   CYS   317      13.464  -1.038  -2.922  1.00  0.00      1MOD O+1
ATOM   2311  N   THR   318      13.494  -1.920  -0.829  1.00  0.00      1MOD N+1
ATOM   2312  CA  THR   318      12.293  -2.719  -0.806  1.00  0.00      1MOD C+1
ATOM   2313  CB  THR   318      12.335  -3.787   0.247  1.00  0.00      1MOD C+1
ATOM   2314  OG1 THR   318      12.416  -3.203   1.538  1.00  0.00      1MOD O+1
ATOM   2315  CG2 THR   318      13.562  -4.678  -0.011  1.00  0.00      1MOD C+1
ATOM   2316  C   THR   318      11.047  -1.909  -0.563  1.00  0.00      1MOD C+1
ATOM   2317  O   THR   318       9.943  -2.381  -0.832  1.00  0.00      1MOD O+1
ATOM   2318  N   CYS   319      11.176  -0.693   0.002  1.00  0.00      1MOD N+1
ATOM   2319  CA  CYS   319      10.048   0.079   0.460  1.00  0.00      1MOD C+2
ATOM   2320  CB  CYS   319      10.452   1.448   1.038  1.00  0.00      1MOD C+2
ATOM   2321  SG  CYS   319      10.951   2.624  -0.252  1.00  0.00      1MOD S+2
ATOM   2322  C   CYS   319       9.051   0.326  -0.633  1.00  0.00      1MOD C+2
ATOM   2323  O   CYS   319       9.354   0.300  -1.825  1.00  0.00      1MOD O+2
ATOM   2324  N   PRO   320       7.826   0.527  -0.207  1.00  0.00      1MOD N+2
ATOM   2325  CA  PRO   320       6.704   0.764  -1.074  1.00  0.00      1MOD C+2
ATOM   2326  CD  PRO   320       7.508   0.785   1.189  1.00  0.00      1MOD C+2
ATOM   2327  CB  PRO   320       5.500   0.950  -0.150  1.00  0.00      1MOD C+2
ATOM   2328  CG  PRO   320       6.125   1.454   1.163  1.00  0.00      1MOD C+2
ATOM   2329  C   PRO   320       6.903   1.946  -1.976  1.00  0.00      1MOD C+3
ATOM   2330  O   PRO   320       6.400   1.910  -3.097  1.00  0.00      1MOD O+3
ATOM   2331  N   THR   321       7.590   3.015  -1.525  1.00  0.00      1MOD N+3
ATOM   2332  CA  THR   321       7.752   4.146  -2.400  1.00  0.00      1MOD C+3
ATOM   2333  CB  THR   321       8.389   5.357  -1.782  1.00  0.00      1MOD C+3
ATOM   2334  OG1 THR   321       9.651   5.041  -1.217  1.00  0.00      1MOD O+3
ATOM   2335  CG2 THR   321       7.444   5.940  -0.736  1.00  0.00      1MOD C+3
ATOM   2336  C   THR   321       8.601   3.768  -3.566  1.00  0.00      1MOD C+3
ATOM   2337  O   THR   321       8.317   4.148  -4.701  1.00  0.00      1MOD O+3
ATOM   2338  N   CYS   322       9.674   3.009  -3.310  1.00  0.00      1MOD N+3
ATOM   2339  CA  CYS   322      10.594   2.632  -4.340  1.00  0.00      1MOD C+4
ATOM   2340  CB  CYS   322      11.835   1.902  -3.801  1.00  0.00      1MOD C+4
ATOM   2341  SG  CYS   322      12.890   3.001  -2.807  1.00  0.00      1MOD S+4
ATOM   2342  C   CYS   322       9.918   1.741  -5.327  1.00  0.00      1MOD C+4
ATOM   2343  O   CYS   322      10.263   1.735  -6.504  1.00  0.00      1MOD O+4
ATOM   2344  N   GLN   323       8.984   0.896  -4.882  1.00  0.00      1MOD N+4
ATOM   2345  CA  GLN   323       8.349   0.067  -5.857  1.00  0.00      1MOD C+4
ATOM   2346  CB  GLN   323       7.613  -1.104  -5.202  1.00  0.00      1MOD C+4
ATOM   2347  CG  GLN   323       6.518  -0.680  -4.235  1.00  0.00      1MOD C+4
ATOM   2348  CD  GLN   323       6.311  -1.871  -3.324  1.00  0.00      1MOD C+4
ATOM   2349  OE1 GLN   323       5.197  -2.179  -2.906  1.00  0.00      1MOD O+5
ATOM   2350  NE2 GLN   323       7.434  -2.564  -2.997  1.00  0.00      1MOD N+5
ATOM   2351  C   GLN   323       7.421   0.864  -6.739  1.00  0.00      1MOD C+5
ATOM   2352  O   GLN   323       7.356   0.625  -7.945  1.00  0.00      1MOD O+5
ATOM   2353  N   LYS   324       6.629   1.783  -6.148  1.00  0.00      1MOD N+5
ATOM   2354  CA  LYS   324       5.638   2.552  -6.860  1.00  0.00      1MOD C+5
ATOM   2355  CB  LYS   324       4.503   3.030  -5.940  1.00  0.00      1MOD C+5
ATOM   2356  CG  LYS   324       3.624   1.880  -5.446  1.00  0.00      1MOD C+5
ATOM   2357  CD  LYS   324       2.653   2.279  -4.336  1.00  0.00      1MOD C+5
ATOM   2358  CE  LYS   324       1.733   1.140  -3.893  1.00  0.00      1MOD C+5
ATOM   2359  NZ  LYS   324       0.814   1.616  -2.835  1.00  0.00      1MOD N+6
ATOM   2360  C   LYS   324       6.088   3.750  -7.663  1.00  0.00      1MOD C+6
ATOM   2361  O   LYS   324       5.688   3.885  -8.820  1.00  0.00      1MOD O+6
ATOM   2362  N   HIS   325       6.937   4.648  -7.110  1.00  0.00      1MOD N+6
ATOM   2363  CA  HIS   325       7.111   5.913  -7.787  1.00  0.00      1MOD C+6
ATOM   2364  ND1 HIS   325       4.163   7.376  -7.351  1.00  0.00      1MOD N+6
ATOM   2365  CG  HIS   325       5.213   7.037  -6.529  1.00  0.00      1MOD C+6
ATOM   2366  CB  HIS   325       6.657   7.110  -6.932  1.00  0.00      1MOD C+6
ATOM   2367  NE2 HIS   325       3.274   6.746  -5.412  1.00  0.00      1MOD N+6
ATOM   2368  CD2 HIS   325       4.653   6.654  -5.349  1.00  0.00      1MOD C+6
ATOM   2369  CE1 HIS   325       3.026   7.184  -6.633  1.00  0.00      1MOD C+7
ATOM   2370  C   HIS   325       8.535   6.181  -8.173  1.00  0.00      1MOD C+7
ATOM   2371  O   HIS   325       9.474   5.595  -7.638  1.00  0.00      1MOD O+7
ATOM   2372  N   SER   326       8.707   7.099  -9.153  1.00  0.00      1MOD N+7
ATOM   2373  CA  SER   326      10.000   7.459  -9.666  1.00  0.00      1MOD C+7
ATOM   2374  CB  SER   326       9.998   7.745 -11.178  1.00  0.00      1MOD C+7
ATOM   2375  OG  SER   326       9.202   8.888 -11.453  1.00  0.00      1MOD O+7
ATOM   2376  C   SER   326      10.503   8.694  -8.987  1.00  0.00      1MOD C+7
ATOM   2377  O   SER   326       9.760   9.421  -8.330  1.00  0.00      1MOD O+7
ATOM   2378  N   ARG   327      11.811   8.965  -9.158  1.00  0.00      1MOD N+7
ATOM   2379  CA  ARG   327      12.440  10.123  -8.597  1.00  0.00      1MOD C+8
ATOM   2380  CB  ARG   327      13.952  10.195  -8.871  1.00  0.00      1MOD C+8
ATOM   2381  CG  ARG   327      14.783   9.158  -8.111  1.00  0.00      1MOD C+8
ATOM   2382  CD  ARG   327      16.279   9.272  -8.408  1.00  0.00      1MOD C+8
ATOM   2383  NE  ARG   327      16.990   8.224  -7.625  1.00  0.00      1MOD N+8
ATOM   2384  CZ  ARG   327      18.307   7.974  -7.881  1.00  0.00      1MOD C+8
ATOM   2385  NH1 ARG   327      18.958   8.680  -8.850  1.00  0.00      1MOD N+8
ATOM   2386  NH2 ARG   327      18.972   7.016  -7.172  1.00  0.00      1MOD N+8
ATOM   2387  C   ARG   327      11.819  11.332  -9.222  1.00  0.00      1MOD C+8
ATOM   2388  O   ARG   327      11.642  12.360  -8.572  1.00  0.00      1MOD O+8
ATOM   2389  N   ALA   328      11.465  11.233 -10.515  1.00  0.00      1MOD N+9
ATOM   2390  CA  ALA   328      10.926  12.355 -11.225  1.00  0.00      1MOD C+9
ATOM   2391  CB  ALA   328      10.579  12.019 -12.685  1.00  0.00      1MOD C+9
ATOM   2392  C   ALA   328       9.663  12.797 -10.556  1.00  0.00      1MOD C+9
ATOM   2393  O   ALA   328       9.430  13.994 -10.396  1.00  0.00      1MOD O+9
ATOM   2394  N   PHE   329       8.809  11.839 -10.149  1.00  0.00      1MOD N+9
ATOM   2395  CA  PHE   329       7.548  12.154  -9.540  1.00  0.00      1MOD C+9
ATOM   2396  CB  PHE   329       6.705  10.884  -9.308  1.00  0.00      1MOD C+9
ATOM   2397  CG  PHE   329       5.372  11.257  -8.752  1.00  0.00      1MOD C+9
ATOM   2398  CD1 PHE   329       4.405  11.802  -9.565  1.00  0.00      1MOD C+9
ATOM   2399  CD2 PHE   329       5.080  11.036  -7.424  1.00  0.00      1MOD C  
ATOM   2400  CE1 PHE   329       3.173  12.143  -9.060  1.00  0.00      1MOD C+1
ATOM   2401  CE2 PHE   329       3.849  11.374  -6.914  1.00  0.00      1MOD C+2
ATOM   2402  CZ  PHE   329       2.894  11.931  -7.731  1.00  0.00      1MOD C+3
ATOM   2403  C   PHE   329       7.776  12.832  -8.219  1.00  0.00      1MOD C+4
ATOM   2404  O   PHE   329       7.197  13.883  -7.947  1.00  0.00      1MOD O+5
ATOM   2405  N   LEU   330       8.655  12.264  -7.372  1.00  0.00      1MOD N+6
ATOM   2406  CA  LEU   330       8.917  12.803  -6.065  1.00  0.00      1MOD C+7
ATOM   2407  CB  LEU   330       9.857  11.933  -5.209  1.00  0.00      1MOD C+8
ATOM   2408  CG  LEU   330       9.194  10.649  -4.671  1.00  0.00      1MOD C+9
ATOM   2409  CD2 LEU   330      10.096   9.943  -3.645  1.00  0.00      1MOD C+1
ATOM   2410  CD1 LEU   330       8.743   9.716  -5.804  1.00  0.00      1MOD C+1
ATOM   2411  C   LEU   330       9.529  14.157  -6.199  1.00  0.00      1MOD C+1
ATOM   2412  O   LEU   330       9.260  15.052  -5.398  1.00  0.00      1MOD O+1
ATOM   2413  N   HIS   331      10.381  14.342  -7.218  1.00  0.00      1MOD N+1
ATOM   2414  CA  HIS   331      11.013  15.609  -7.437  1.00  0.00      1MOD C+1
ATOM   2415  ND1 HIS   331      13.385  17.665  -8.565  1.00  0.00      1MOD N+1
ATOM   2416  CG  HIS   331      12.320  16.989  -9.117  1.00  0.00      1MOD C+1
ATOM   2417  CB  HIS   331      11.868  15.617  -8.716  1.00  0.00      1MOD C+1
ATOM   2418  NE2 HIS   331      12.519  19.005 -10.115  1.00  0.00      1MOD N+1
ATOM   2419  CD2 HIS   331      11.803  17.821 -10.063  1.00  0.00      1MOD C+2
ATOM   2420  CE1 HIS   331      13.458  18.862  -9.198  1.00  0.00      1MOD C+2
ATOM   2421  C   HIS   331       9.945  16.635  -7.625  1.00  0.00      1MOD C+2
ATOM   2422  O   HIS   331       9.980  17.699  -7.008  1.00  0.00      1MOD O+2
ATOM   2423  N   ALA   332       8.947  16.326  -8.471  1.00  0.00      1MOD N+2
ATOM   2424  CA  ALA   332       7.917  17.278  -8.763  1.00  0.00      1MOD C+2
ATOM   2425  CB  ALA   332       6.900  16.758  -9.792  1.00  0.00      1MOD C+2
ATOM   2426  C   ALA   332       7.158  17.603  -7.513  1.00  0.00      1MOD C+2
ATOM   2427  O   ALA   332       6.887  18.770  -7.235  1.00  0.00      1MOD O+2
ATOM   2428  N   LEU   333       6.814  16.581  -6.707  1.00  0.00      1MOD N+2
ATOM   2429  CA  LEU   333       6.025  16.837  -5.534  1.00  0.00      1MOD C+3
ATOM   2430  CB  LEU   333       5.579  15.570  -4.782  1.00  0.00      1MOD C+3
ATOM   2431  CG  LEU   333       4.393  14.841  -5.444  1.00  0.00      1MOD C+3
ATOM   2432  CD2 LEU   333       3.873  13.703  -4.553  1.00  0.00      1MOD C+3
ATOM   2433  CD1 LEU   333       4.727  14.371  -6.865  1.00  0.00      1MOD C+3
ATOM   2434  C   LEU   333       6.750  17.713  -4.562  1.00  0.00      1MOD C+3
ATOM   2435  O   LEU   333       6.162  18.638  -4.004  1.00  0.00      1MOD O+3
ATOM   2436  N   LEU   334       8.047  17.460  -4.330  1.00  0.00      1MOD N+3
ATOM   2437  CA  LEU   334       8.770  18.227  -3.356  1.00  0.00      1MOD C+3
ATOM   2438  CB  LEU   334      10.197  17.681  -3.135  1.00  0.00      1MOD C+3
ATOM   2439  CG  LEU   334      11.019  18.382  -2.034  1.00  0.00      1MOD C+4
ATOM   2440  CD2 LEU   334      10.286  18.334  -0.684  1.00  0.00      1MOD C+4
ATOM   2441  CD1 LEU   334      11.442  19.802  -2.436  1.00  0.00      1MOD C+4
ATOM   2442  C   LEU   334       8.851  19.652  -3.813  1.00  0.00      1MOD C+4
ATOM   2443  O   LEU   334       8.686  20.579  -3.020  1.00  0.00      1MOD O+4
ATOM   2444  N   HIS   335       9.108  19.873  -5.114  1.00  0.00      1MOD N+4
ATOM   2445  CA  HIS   335       9.248  21.220  -5.585  1.00  0.00      1MOD C+4
ATOM   2446  ND1 HIS   335      10.813  22.968  -8.602  1.00  0.00      1MOD N+4
ATOM   2447  CG  HIS   335      10.098  22.684  -7.460  1.00  0.00      1MOD C+4
ATOM   2448  CB  HIS   335       9.662  21.304  -7.062  1.00  0.00      1MOD C+4
ATOM   2449  NE2 HIS   335      10.493  24.903  -7.554  1.00  0.00      1MOD N+5
ATOM   2450  CD2 HIS   335       9.911  23.877  -6.832  1.00  0.00      1MOD C+5
ATOM   2451  CE1 HIS   335      11.021  24.308  -8.608  1.00  0.00      1MOD C+5
ATOM   2452  C   HIS   335       7.934  21.930  -5.423  1.00  0.00      1MOD C+5
ATOM   2453  O   HIS   335       7.896  23.107  -5.068  1.00  0.00      1MOD O+5
ATOM   2454  N   SER   336       6.824  21.214  -5.691  1.00  0.00      1MOD N+5
ATOM   2455  CA  SER   336       5.482  21.733  -5.643  1.00  0.00      1MOD C+5
ATOM   2456  CB  SER   336       4.459  20.786  -6.291  1.00  0.00      1MOD C+5
ATOM   2457  OG  SER   336       4.751  20.625  -7.671  1.00  0.00      1MOD O+5
ATOM   2458  C   SER   336       5.041  21.960  -4.227  1.00  0.00      1MOD C+5
ATOM   2459  O   SER   336       4.009  22.589  -3.995  1.00  0.00      1MOD O+6
ATOM   2460  N   ASP   337       5.815  21.478  -3.237  1.00  0.00      1MOD N+6
ATOM   2461  CA  ASP   337       5.441  21.611  -1.856  1.00  0.00      1MOD C+6
ATOM   2462  CB  ASP   337       5.143  23.065  -1.448  1.00  0.00      1MOD C+6
ATOM   2463  CG  ASP   337       5.094  23.126   0.072  1.00  0.00      1MOD C+6
ATOM   2464  OD1 ASP   337       5.465  22.107   0.715  1.00  0.00      1MOD O+6
ATOM   2465  OD2 ASP   337       4.680  24.187   0.612  1.00  0.00      1MOD O+6
ATOM   2466  C   ASP   337       4.216  20.786  -1.576  1.00  0.00      1MOD C+6
ATOM   2467  O   ASP   337       3.380  21.152  -0.750  1.00  0.00      1MOD O+6
ATOM   2468  N   ASN   338       4.084  19.630  -2.255  1.00  0.00      1MOD N+6
ATOM   2469  CA  ASN   338       2.976  18.747  -2.020  1.00  0.00      1MOD C+7
ATOM   2470  CB  ASN   338       2.781  17.704  -3.134  1.00  0.00      1MOD C+7
ATOM   2471  CG  ASN   338       2.435  18.421  -4.431  1.00  0.00      1MOD C+7
ATOM   2472  OD1 ASN   338       3.248  18.476  -5.353  1.00  0.00      1MOD O+7
ATOM   2473  ND2 ASN   338       1.199  18.982  -4.511  1.00  0.00      1MOD N+7
ATOM   2474  C   ASN   338       3.262  17.979  -0.764  1.00  0.00      1MOD C+7
ATOM   2475  O   ASN   338       4.406  17.623  -0.479  1.00  0.00      1MOD O+7
ATOM   2476  N   THR   339       2.205  17.694   0.022  1.00  0.00      1MOD N+7
ATOM   2477  CA  THR   339       2.336  16.978   1.260  1.00  0.00      1MOD C+7
ATOM   2478  CB  THR   339       1.051  16.914   2.037  1.00  0.00      1MOD C+7
ATOM   2479  OG1 THR   339       1.300  16.442   3.353  1.00  0.00      1MOD O+8
ATOM   2480  CG2 THR   339       0.073  15.974   1.310  1.00  0.00      1MOD C+8
ATOM   2481  C   THR   339       2.770  15.577   0.964  1.00  0.00      1MOD C+8
ATOM   2482  O   THR   339       3.545  14.981   1.711  1.00  0.00      1MOD O+8
ATOM   2483  N   ALA   340       2.291  15.026  -0.165  1.00  0.00      1MOD N+8
ATOM   2484  CA  ALA   340       2.565  13.671  -0.544  1.00  0.00      1MOD C+8
ATOM   2485  CB  ALA   340       1.953  13.293  -1.905  1.00  0.00      1MOD C+8
ATOM   2486  C   ALA   340       4.047  13.512  -0.659  1.00  0.00      1MOD C+8
ATOM   2487  O   ALA   340       4.592  12.456  -0.346  1.00  0.00      1MOD O+8
ATOM   2488  N   ALA   341       4.746  14.559  -1.123  1.00  0.00      1MOD N+8
ATOM   2489  CA  ALA   341       6.165  14.449  -1.288  1.00  0.00      1MOD C+9
ATOM   2490  CB  ALA   341       6.805  15.741  -1.825  1.00  0.00      1MOD C+9
ATOM   2491  C   ALA   341       6.795  14.154   0.041  1.00  0.00      1MOD C+9
ATOM   2492  O   ALA   341       7.691  13.314   0.131  1.00  0.00      1MOD O+9
ATOM   2493  N   LEU   342       6.343  14.831   1.115  1.00  0.00      1MOD N+9
ATOM   2494  CA  LEU   342       6.918  14.624   2.416  1.00  0.00      1MOD C+9
ATOM   2495  CB  LEU   342       6.325  15.546   3.495  1.00  0.00      1MOD C+9
ATOM   2496  CG  LEU   342       6.566  17.041   3.230  1.00  0.00      1MOD C+9
ATOM   2497  CD2 LEU   342       6.192  17.891   4.455  1.00  0.00      1MOD C+9
ATOM   2498  CD1 LEU   342       5.857  17.501   1.947  1.00  0.00      1MOD C+9
ATOM   2499  C   LEU   342       6.644  13.220   2.849  1.00  0.00      1MOD C  
ATOM   2500  O   LEU   342       7.512  12.556   3.412  1.00  0.00      1MOD O+1
ATOM   2501  N   HIS   343       5.418  12.732   2.590  1.00  0.00      1MOD N+2
ATOM   2502  CA  HIS   343       5.037  11.423   3.036  1.00  0.00      1MOD C+3
ATOM   2503  ND1 HIS   343       1.991  13.028   2.658  1.00  0.00      1MOD N+4
ATOM   2504  CG  HIS   343       2.563  11.951   3.296  1.00  0.00      1MOD C+5
ATOM   2505  CB  HIS   343       3.588  11.054   2.670  1.00  0.00      1MOD C+6
ATOM   2506  NE2 HIS   343       1.089  12.942   4.688  1.00  0.00      1MOD N+7
ATOM   2507  CD2 HIS   343       2.002  11.913   4.535  1.00  0.00      1MOD C+8
ATOM   2508  CE1 HIS   343       1.117  13.584   3.535  1.00  0.00      1MOD C+9
ATOM   2509  C   HIS   343       5.909  10.388   2.396  1.00  0.00      1MOD C+1
ATOM   2510  O   HIS   343       6.422   9.498   3.070  1.00  0.00      1MOD O+1
ATOM   2511  N   HIS   344       6.102  10.481   1.067  1.00  0.00      1MOD N+1
ATOM   2512  CA  HIS   344       6.848   9.490   0.344  1.00  0.00      1MOD C+1
ATOM   2513  ND1 HIS   344       5.171   8.298  -2.569  1.00  0.00      1MOD N+1
ATOM   2514  CG  HIS   344       5.419   9.369  -1.739  1.00  0.00      1MOD C+1
ATOM   2515  CB  HIS   344       6.773   9.703  -1.179  1.00  0.00      1MOD C+1
ATOM   2516  NE2 HIS   344       3.219   9.315  -2.246  1.00  0.00      1MOD N+1
ATOM   2517  CD2 HIS   344       4.216   9.978  -1.552  1.00  0.00      1MOD C+1
ATOM   2518  CE1 HIS   344       3.841   8.313  -2.842  1.00  0.00      1MOD C+1
ATOM   2519  C   HIS   344       8.288   9.494   0.757  1.00  0.00      1MOD C+2
ATOM   2520  O   HIS   344       8.883   8.437   0.961  1.00  0.00      1MOD O+2
ATOM   2521  N   LEU   345       8.902  10.682   0.887  1.00  0.00      1MOD N+2
ATOM   2522  CA  LEU   345      10.292  10.715   1.240  1.00  0.00      1MOD C+2
ATOM   2523  CB  LEU   345      10.923  12.114   1.146  1.00  0.00      1MOD C+2
ATOM   2524  CG  LEU   345      11.044  12.604  -0.309  1.00  0.00      1MOD C+2
ATOM   2525  CD2 LEU   345      11.624  11.504  -1.215  1.00  0.00      1MOD C+2
ATOM   2526  CD1 LEU   345      11.822  13.926  -0.394  1.00  0.00      1MOD C+2
ATOM   2527  C   LEU   345      10.488  10.180   2.625  1.00  0.00      1MOD C+2
ATOM   2528  O   LEU   345      11.454   9.463   2.885  1.00  0.00      1MOD O+2
ATOM   2529  N   THR   346       9.580  10.515   3.561  1.00  0.00      1MOD N+3
ATOM   2530  CA  THR   346       9.746  10.086   4.920  1.00  0.00      1MOD C+3
ATOM   2531  CB  THR   346       8.780  10.750   5.864  1.00  0.00      1MOD C+3
ATOM   2532  OG1 THR   346       9.250  10.648   7.198  1.00  0.00      1MOD O+3
ATOM   2533  CG2 THR   346       7.403  10.080   5.747  1.00  0.00      1MOD C+3
ATOM   2534  C   THR   346       9.610   8.589   5.018  1.00  0.00      1MOD C+3
ATOM   2535  O   THR   346      10.372   7.934   5.729  1.00  0.00      1MOD O+3
ATOM   2536  N   VAL   347       8.641   7.991   4.299  1.00  0.00      1MOD N+3
ATOM   2537  CA  VAL   347       8.473   6.569   4.398  1.00  0.00      1MOD C+3
ATOM   2538  CB  VAL   347       7.295   6.049   3.634  1.00  0.00      1MOD C+3
ATOM   2539  CG1 VAL   347       7.483   6.411   2.161  1.00  0.00      1MOD C+4
ATOM   2540  CG2 VAL   347       7.167   4.536   3.893  1.00  0.00      1MOD C+4
ATOM   2541  C   VAL   347       9.708   5.895   3.890  1.00  0.00      1MOD C+4
ATOM   2542  O   VAL   347      10.184   4.930   4.485  1.00  0.00      1MOD O+4
ATOM   2543  N   HIS   348      10.271   6.396   2.775  1.00  0.00      1MOD N+4
ATOM   2544  CA  HIS   348      11.451   5.804   2.215  1.00  0.00      1MOD C+4
ATOM   2545  ND1 HIS   348      13.458   4.844  -0.241  1.00  0.00      1MOD N+4
ATOM   2546  CG  HIS   348      13.254   6.008   0.465  1.00  0.00      1MOD C+4
ATOM   2547  CB  HIS   348      11.919   6.506   0.930  1.00  0.00      1MOD C+4
ATOM   2548  NE2 HIS   348      15.462   5.760   0.063  1.00  0.00      1MOD N+4
ATOM   2549  CD2 HIS   348      14.489   6.555   0.641  1.00  0.00      1MOD C+5
ATOM   2550  CE1 HIS   348      14.794   4.745  -0.454  1.00  0.00      1MOD C+5
ATOM   2551  C   HIS   348      12.596   5.890   3.179  1.00  0.00      1MOD C+5
ATOM   2552  O   HIS   348      13.280   4.898   3.427  1.00  0.00      1MOD O+5
ATOM   2553  N   ASN   349      12.830   7.076   3.768  1.00  0.00      1MOD N+5
ATOM   2554  CA  ASN   349      13.969   7.257   4.624  1.00  0.00      1MOD C+5
ATOM   2555  CB  ASN   349      14.136   8.705   5.116  1.00  0.00      1MOD C+5
ATOM   2556  CG  ASN   349      14.661   9.531   3.950  1.00  0.00      1MOD C+5
ATOM   2557  OD1 ASN   349      15.051   8.989   2.917  1.00  0.00      1MOD O+5
ATOM   2558  ND2 ASN   349      14.690  10.879   4.123  1.00  0.00      1MOD N+5
ATOM   2559  C   ASN   349      13.879   6.371   5.829  1.00  0.00      1MOD C+6
ATOM   2560  O   ASN   349      14.883   5.798   6.253  1.00  0.00      1MOD O+6
ATOM   2561  N   ILE   350      12.687   6.247   6.439  1.00  0.00      1MOD N+6
ATOM   2562  CA  ILE   350      12.560   5.417   7.603  1.00  0.00      1MOD C+6
ATOM   2563  CB  ILE   350      11.239   5.557   8.299  1.00  0.00      1MOD C+6
ATOM   2564  CG2 ILE   350      11.154   4.489   9.403  1.00  0.00      1MOD C+6
ATOM   2565  CG1 ILE   350      11.090   6.995   8.824  1.00  0.00      1MOD C+6
ATOM   2566  CD1 ILE   350       9.713   7.307   9.401  1.00  0.00      1MOD C+6
ATOM   2567  C   ILE   350      12.772   3.982   7.224  1.00  0.00      1MOD C+6
ATOM   2568  O   ILE   350      13.395   3.223   7.965  1.00  0.00      1MOD O+6
ATOM   2569  N   ALA   351      12.239   3.563   6.060  1.00  0.00      1MOD N+7
ATOM   2570  CA  ALA   351      12.382   2.205   5.617  1.00  0.00      1MOD C+7
ATOM   2571  CB  ALA   351      11.661   1.935   4.286  1.00  0.00      1MOD C+7
ATOM   2572  C   ALA   351      13.836   1.915   5.411  1.00  0.00      1MOD C+7
ATOM   2573  O   ALA   351      14.322   0.837   5.750  1.00  0.00      1MOD O+7
ATOM   2574  N   TYR   352      14.572   2.892   4.855  1.00  0.00      1MOD N+7
ATOM   2575  CA  TYR   352      15.965   2.722   4.563  1.00  0.00      1MOD C+7
ATOM   2576  CB  TYR   352      16.566   3.980   3.910  1.00  0.00      1MOD C+7
ATOM   2577  CG  TYR   352      18.005   3.720   3.639  1.00  0.00      1MOD C+7
ATOM   2578  CD1 TYR   352      18.388   3.081   2.483  1.00  0.00      1MOD C+7
ATOM   2579  CD2 TYR   352      18.969   4.115   4.537  1.00  0.00      1MOD C+8
ATOM   2580  CE1 TYR   352      19.714   2.837   2.223  1.00  0.00      1MOD C+8
ATOM   2581  CE2 TYR   352      20.298   3.874   4.284  1.00  0.00      1MOD C+8
ATOM   2582  CZ  TYR   352      20.671   3.233   3.126  1.00  0.00      1MOD C+8
ATOM   2583  OH  TYR   352      22.035   2.984   2.864  1.00  0.00      1MOD O+8
ATOM   2584  C   TYR   352      16.692   2.470   5.850  1.00  0.00      1MOD C+8
ATOM   2585  O   TYR   352      17.532   1.577   5.941  1.00  0.00      1MOD O+8
ATOM   2586  N   GLN   353      16.364   3.247   6.897  1.00  0.00      1MOD N+8
ATOM   2587  CA  GLN   353      17.034   3.121   8.161  1.00  0.00      1MOD C+8
ATOM   2588  CB  GLN   353      16.521   4.136   9.198  1.00  0.00      1MOD C+8
ATOM   2589  CG  GLN   353      17.383   4.213  10.459  1.00  0.00      1MOD C+9
ATOM   2590  CD  GLN   353      18.619   5.034  10.116  1.00  0.00      1MOD C+9
ATOM   2591  OE1 GLN   353      19.605   5.041  10.850  1.00  0.00      1MOD O+9
ATOM   2592  NE2 GLN   353      18.564   5.752   8.961  1.00  0.00      1MOD N+9
ATOM   2593  C   GLN   353      16.779   1.749   8.712  1.00  0.00      1MOD C+9
ATOM   2594  O   GLN   353      17.690   1.119   9.247  1.00  0.00      1MOD O+9
ATOM   2595  N   LEU   354      15.532   1.239   8.603  1.00  0.00      1MOD N+9
ATOM   2596  CA  LEU   354      15.277  -0.063   9.151  1.00  0.00      1MOD C+9
ATOM   2597  CB  LEU   354      13.841  -0.588   9.090  1.00  0.00      1MOD C+9
ATOM   2598  CG  LEU   354      13.820  -1.988   9.744  1.00  0.00      1MOD C+9
ATOM   2599  CD2 LEU   354      12.692  -2.888   9.226  1.00  0.00      1MOD C  
ATOM   2600  CD1 LEU   354      13.910  -1.890  11.273  1.00  0.00      1MOD C+1
ATOM   2601  C   LEU   354      16.050  -1.087   8.396  1.00  0.00      1MOD C+2
ATOM   2602  O   LEU   354      16.553  -2.042   8.981  1.00  0.00      1MOD O+3
ATOM   2603  N   GLN   355      16.139  -0.930   7.064  1.00  0.00      1MOD N+4
ATOM   2604  CA  GLN   355      16.820  -1.899   6.257  1.00  0.00      1MOD C+5
ATOM   2605  CB  GLN   355      16.802  -1.552   4.757  1.00  0.00      1MOD C+6
ATOM   2606  CG  GLN   355      15.402  -1.562   4.142  1.00  0.00      1MOD C+7
ATOM   2607  CD  GLN   355      15.533  -1.207   2.669  1.00  0.00      1MOD C+8
ATOM   2608  OE1 GLN   355      16.181  -0.225   2.306  1.00  0.00      1MOD O+9
ATOM   2609  NE2 GLN   355      14.906  -2.031   1.788  1.00  0.00      1MOD N+1
ATOM   2610  C   GLN   355      18.249  -1.941   6.685  1.00  0.00      1MOD C+1
ATOM   2611  O   GLN   355      18.859  -3.008   6.736  1.00  0.00      1MOD O+1
ATOM   2612  N   LEU   356      18.827  -0.769   7.002  1.00  0.00      1MOD N+1
ATOM   2613  CA  LEU   356      20.207  -0.729   7.385  1.00  0.00      1MOD C+1
ATOM   2614  CB  LEU   356      20.729   0.704   7.613  1.00  0.00      1MOD C+1
ATOM   2615  CG  LEU   356      22.269   0.845   7.698  1.00  0.00      1MOD C+1
ATOM   2616  CD2 LEU   356      22.919  -0.071   8.740  1.00  0.00      1MOD C+1
ATOM   2617  CD1 LEU   356      22.669   2.306   7.926  1.00  0.00      1MOD C+1
ATOM   2618  C   LEU   356      20.355  -1.506   8.660  1.00  0.00      1MOD C+1
ATOM   2619  O   LEU   356      21.295  -2.284   8.815  1.00  0.00      1MOD O+2
ATOM   2620  N   MET   357      19.416  -1.330   9.605  1.00  0.00      1MOD N+2
ATOM   2621  CA  MET   357      19.526  -1.993  10.875  1.00  0.00      1MOD C+2
ATOM   2622  CB  MET   357      18.442  -1.568  11.876  1.00  0.00      1MOD C+2
ATOM   2623  CG  MET   357      18.493  -0.071  12.194  1.00  0.00      1MOD C+2
ATOM   2624  SD  MET   357      20.126   0.537  12.720  1.00  0.00      1MOD S+2
ATOM   2625  CE  MET   357      20.176  -0.369  14.292  1.00  0.00      1MOD C+2
ATOM   2626  C   MET   357      19.430  -3.471  10.672  1.00  0.00      1MOD C+2
ATOM   2627  O   MET   357      20.116  -4.241  11.344  1.00  0.00      1MOD O+2
ATOM   2628  N   SER   358      18.561  -3.908   9.743  1.00  0.00      1MOD N+2
ATOM   2629  CA  SER   358      18.379  -5.307   9.487  1.00  0.00      1MOD C+3
ATOM   2630  CB  SER   358      17.289  -5.575   8.436  1.00  0.00      1MOD C+3
ATOM   2631  OG  SER   358      16.029  -5.141   8.923  1.00  0.00      1MOD O+3
ATOM   2632  C   SER   358      19.663  -5.880   8.967  1.00  0.00      1MOD C+3
ATOM   2633  O   SER   358      20.076  -6.967   9.368  1.00  0.00      1MOD O+3
ATOM   2634  N   ALA   359      20.337  -5.148   8.060  1.00  0.00      1MOD N+3
ATOM   2635  CA  ALA   359      21.562  -5.614   7.471  1.00  0.00      1MOD C+3
ATOM   2636  CB  ALA   359      22.125  -4.635   6.427  1.00  0.00      1MOD C+3
ATOM   2637  C   ALA   359      22.587  -5.762   8.549  1.00  0.00      1MOD C+3
ATOM   2638  O   ALA   359      23.370  -6.711   8.555  1.00  0.00      1MOD O+3
ATOM   2639  N   VAL   360      22.608  -4.802   9.488  1.00  0.00      1MOD N+4
ATOM   2640  CA  VAL   360      23.554  -4.813  10.567  1.00  0.00      1MOD C+4
ATOM   2641  CB  VAL   360      23.390  -3.620  11.466  1.00  0.00      1MOD C+4
ATOM   2642  CG1 VAL   360      24.328  -3.771  12.673  1.00  0.00      1MOD C+4
ATOM   2643  CG2 VAL   360      23.625  -2.340  10.644  1.00  0.00      1MOD C+4
ATOM   2644  C   VAL   360      23.333  -6.036  11.408  1.00  0.00      1MOD C+4
ATOM   2645  O   VAL   360      24.283  -6.727  11.773  1.00  0.00      1MOD O+4
ATOM   2646  N   ARG   361      22.063  -6.341  11.739  1.00  0.00      1MOD N+4
ATOM   2647  CA  ARG   361      21.774  -7.454  12.600  1.00  0.00      1MOD C+4
ATOM   2648  CB  ARG   361      20.280  -7.600  12.929  1.00  0.00      1MOD C+4
ATOM   2649  CG  ARG   361      19.701  -6.443  13.741  1.00  0.00      1MOD C+5
ATOM   2650  CD  ARG   361      18.319  -6.759  14.311  1.00  0.00      1MOD C+5
ATOM   2651  NE  ARG   361      17.443  -7.137  13.167  1.00  0.00      1MOD N+5
ATOM   2652  CZ  ARG   361      16.719  -6.180  12.518  1.00  0.00      1MOD C+5
ATOM   2653  NH1 ARG   361      16.794  -4.878  12.921  1.00  0.00      1MOD N+5
ATOM   2654  NH2 ARG   361      15.919  -6.530  11.469  1.00  0.00      1MOD N+5
ATOM   2655  C   ARG   361      22.190  -8.738  11.954  1.00  0.00      1MOD C+5
ATOM   2656  O   ARG   361      22.780  -9.602  12.600  1.00  0.00      1MOD O+5
ATOM   2657  N   THR   362      21.885  -8.900  10.654  1.00  0.00      1MOD N+5
ATOM   2658  CA  THR   362      22.173 -10.123   9.960  1.00  0.00      1MOD C+5
ATOM   2659  CB  THR   362      21.664 -10.125   8.549  1.00  0.00      1MOD C+6
ATOM   2660  OG1 THR   362      20.256  -9.940   8.534  1.00  0.00      1MOD O+6
ATOM   2661  CG2 THR   362      22.035 -11.467   7.895  1.00  0.00      1MOD C+6
ATOM   2662  C   THR   362      23.648 -10.341   9.883  1.00  0.00      1MOD C+6
ATOM   2663  O   THR   362      24.129 -11.457  10.068  1.00  0.00      1MOD O+6
ATOM   2664  N   SER   363      24.415  -9.276   9.599  1.00  0.00      1MOD N+6
ATOM   2665  CA  SER   363      25.827  -9.439   9.431  1.00  0.00      1MOD C+6
ATOM   2666  CB  SER   363      26.521  -8.156   8.938  1.00  0.00      1MOD C+6
ATOM   2667  OG  SER   363      26.364  -7.115   9.889  1.00  0.00      1MOD O+6
ATOM   2668  C   SER   363      26.448  -9.862  10.725  1.00  0.00      1MOD C+6
ATOM   2669  O   SER   363      27.370 -10.677  10.737  1.00  0.00      1MOD O+7
ATOM   2670  N   ILE   364      25.965  -9.322  11.859  1.00  0.00      1MOD N+7
ATOM   2671  CA  ILE   364      26.538  -9.665  13.129  1.00  0.00      1MOD C+7
ATOM   2672  CB  ILE   364      25.975  -8.860  14.266  1.00  0.00      1MOD C+7
ATOM   2673  CG2 ILE   364      26.527  -9.438  15.580  1.00  0.00      1MOD C+7
ATOM   2674  CG1 ILE   364      26.304  -7.369  14.073  1.00  0.00      1MOD C+7
ATOM   2675  CD1 ILE   364      25.555  -6.447  15.035  1.00  0.00      1MOD C+7
ATOM   2676  C   ILE   364      26.297 -11.118  13.417  1.00  0.00      1MOD C+7
ATOM   2677  O   ILE   364      27.195 -11.823  13.873  1.00  0.00      1MOD O+7
ATOM   2678  N   VAL   365      25.075 -11.622  13.157  1.00  0.00      1MOD N+7
ATOM   2679  CA  VAL   365      24.817 -13.003  13.460  1.00  0.00      1MOD C+8
ATOM   2680  CB  VAL   365      23.396 -13.432  13.218  1.00  0.00      1MOD C+8
ATOM   2681  CG1 VAL   365      22.472 -12.575  14.100  1.00  0.00      1MOD C+8
ATOM   2682  CG2 VAL   365      23.088 -13.378  11.716  1.00  0.00      1MOD C+8
ATOM   2683  C   VAL   365      25.704 -13.856  12.601  1.00  0.00      1MOD C+8
ATOM   2684  O   VAL   365      26.186 -14.904  13.029  1.00  0.00      1MOD O+8
ATOM   2685  N   GLU   366      25.908 -13.425  11.343  1.00  0.00      1MOD N+8
ATOM   2686  CA  GLU   366      26.707 -14.084  10.346  1.00  0.00      1MOD C+8
ATOM   2687  CB  GLU   366      26.437 -13.578   8.918  1.00  0.00      1MOD C+8
ATOM   2688  CG  GLU   366      25.075 -14.058   8.408  1.00  0.00      1MOD C+8
ATOM   2689  CD  GLU   366      24.849 -13.542   6.997  1.00  0.00      1MOD C+9
ATOM   2690  OE1 GLU   366      24.824 -12.296   6.825  1.00  0.00      1MOD O+9
ATOM   2691  OE2 GLU   366      24.701 -14.386   6.073  1.00  0.00      1MOD O+9
ATOM   2692  C   GLU   366      28.175 -13.977  10.653  1.00  0.00      1MOD C+9
ATOM   2693  O   GLU   366      28.977 -14.739  10.114  1.00  0.00      1MOD O+9
ATOM   2694  N   LYS   367      28.575 -13.019  11.511  1.00  0.00      1MOD N+9
ATOM   2695  CA  LYS   367      29.964 -12.801  11.814  1.00  0.00      1MOD C+9
ATOM   2696  CB  LYS   367      30.751 -14.071  12.190  1.00  0.00      1MOD C+9
ATOM   2697  CG  LYS   367      30.610 -14.495  13.652  1.00  0.00      1MOD C+9
ATOM   2698  CD  LYS   367      31.227 -15.864  13.948  1.00  0.00      1MOD C+9
ATOM   2699  CE  LYS   367      31.436 -16.133  15.439  1.00  0.00      1MOD C  
ATOM   2700  NZ  LYS   367      30.135 -16.145  16.142  1.00  0.00      1MOD N+1
ATOM   2701  C   LYS   367      30.663 -12.182  10.650  1.00  0.00      1MOD C+2
ATOM   2702  O   LYS   367      31.864 -12.382  10.462  1.00  0.00      1MOD O+3
ATOM   2703  N   ARG   368      29.934 -11.403   9.829  1.00  0.00      1MOD N+4
ATOM   2704  CA  ARG   368      30.594 -10.728   8.750  1.00  0.00      1MOD C+5
ATOM   2705  CB  ARG   368      30.086 -11.203   7.388  1.00  0.00      1MOD C+6
ATOM   2706  CG  ARG   368      28.598 -10.911   7.255  1.00  0.00      1MOD C+7
ATOM   2707  CD  ARG   368      27.969 -11.332   5.932  1.00  0.00      1MOD C+8
ATOM   2708  NE  ARG   368      26.664 -10.624   5.881  1.00  0.00      1MOD N+9
ATOM   2709  CZ  ARG   368      25.969 -10.537   4.712  1.00  0.00      1MOD C+1
ATOM   2710  NH1 ARG   368      26.411 -11.202   3.607  1.00  0.00      1MOD N+1
ATOM   2711  NH2 ARG   368      24.847  -9.765   4.651  1.00  0.00      1MOD N+1
ATOM   2712  C   ARG   368      30.235  -9.270   8.839  1.00  0.00      1MOD C+1
ATOM   2713  O   ARG   368      30.107  -8.595   7.820  1.00  0.00      1MOD O+1
ATOM   2714  N   PHE   369      30.087  -8.748  10.070  1.00  0.00      1MOD N+1
ATOM   2715  CA  PHE   369      29.730  -7.373  10.309  1.00  0.00      1MOD C+1
ATOM   2716  CB  PHE   369      29.423  -7.113  11.799  1.00  0.00      1MOD C+1
ATOM   2717  CG  PHE   369      29.111  -5.669  12.003  1.00  0.00      1MOD C+1
ATOM   2718  CD1 PHE   369      27.956  -5.115  11.500  1.00  0.00      1MOD C+1
ATOM   2719  CD2 PHE   369      29.964  -4.871  12.731  1.00  0.00      1MOD C+2
ATOM   2720  CE1 PHE   369      27.672  -3.784  11.700  1.00  0.00      1MOD C+2
ATOM   2721  CE2 PHE   369      29.686  -3.540  12.934  1.00  0.00      1MOD C+2
ATOM   2722  CZ  PHE   369      28.539  -2.992  12.416  1.00  0.00      1MOD C+2
ATOM   2723  C   PHE   369      30.836  -6.459   9.882  1.00  0.00      1MOD C+2
ATOM   2724  O   PHE   369      30.588  -5.429   9.254  1.00  0.00      1MOD O+2
ATOM   2725  N   PRO   370      32.059  -6.784  10.193  1.00  0.00      1MOD N+2
ATOM   2726  CA  PRO   370      33.129  -5.909   9.822  1.00  0.00      1MOD C+2
ATOM   2727  CD  PRO   370      32.396  -7.561  11.372  1.00  0.00      1MOD C+2
ATOM   2728  CB  PRO   370      34.380  -6.446  10.527  1.00  0.00      1MOD C+2
ATOM   2729  CG  PRO   370      33.915  -7.739  11.231  1.00  0.00      1MOD C+3
ATOM   2730  C   PRO   370      33.226  -5.770   8.339  1.00  0.00      1MOD C+3
ATOM   2731  O   PRO   370      33.606  -4.699   7.868  1.00  0.00      1MOD O+3
ATOM   2732  N   ASP   371      32.897  -6.836   7.587  1.00  0.00      1MOD N+3
ATOM   2733  CA  ASP   371      32.939  -6.788   6.153  1.00  0.00      1MOD C+3
ATOM   2734  CB  ASP   371      32.608  -8.151   5.518  1.00  0.00      1MOD C+3
ATOM   2735  CG  ASP   371      33.696  -9.145   5.901  1.00  0.00      1MOD C+3
ATOM   2736  OD1 ASP   371      34.867  -8.709   6.057  1.00  0.00      1MOD O+3
ATOM   2737  OD2 ASP   371      33.368 -10.353   6.049  1.00  0.00      1MOD O+3
ATOM   2738  C   ASP   371      31.877  -5.838   5.699  1.00  0.00      1MOD C+3
ATOM   2739  O   ASP   371      32.088  -5.017   4.809  1.00  0.00      1MOD O+4
ATOM   2740  N   PHE   372      30.699  -5.929   6.342  1.00  0.00      1MOD N+4
ATOM   2741  CA  PHE   372      29.543  -5.146   6.013  1.00  0.00      1MOD C+4
ATOM   2742  CB  PHE   372      28.363  -5.498   6.944  1.00  0.00      1MOD C+4
ATOM   2743  CG  PHE   372      27.253  -4.515   6.784  1.00  0.00      1MOD C+4
ATOM   2744  CD1 PHE   372      26.342  -4.625   5.760  1.00  0.00      1MOD C+4
ATOM   2745  CD2 PHE   372      27.116  -3.484   7.685  1.00  0.00      1MOD C+4
ATOM   2746  CE1 PHE   372      25.321  -3.709   5.636  1.00  0.00      1MOD C+4
ATOM   2747  CE2 PHE   372      26.099  -2.566   7.567  1.00  0.00      1MOD C+4
ATOM   2748  CZ  PHE   372      25.197  -2.677   6.537  1.00  0.00      1MOD C+4
ATOM   2749  C   PHE   372      29.862  -3.697   6.187  1.00  0.00      1MOD C+5
ATOM   2750  O   PHE   372      29.555  -2.873   5.326  1.00  0.00      1MOD O+5
ATOM   2751  N   VAL   373      30.510  -3.350   7.310  1.00  0.00      1MOD N+5
ATOM   2752  CA  VAL   373      30.791  -1.973   7.583  1.00  0.00      1MOD C+5
ATOM   2753  CB  VAL   373      31.471  -1.782   8.905  1.00  0.00      1MOD C+5
ATOM   2754  CG1 VAL   373      31.866  -0.302   9.043  1.00  0.00      1MOD C+5
ATOM   2755  CG2 VAL   373      30.527  -2.286  10.009  1.00  0.00      1MOD C+5
ATOM   2756  C   VAL   373      31.689  -1.427   6.519  1.00  0.00      1MOD C+5
ATOM   2757  O   VAL   373      31.477  -0.318   6.032  1.00  0.00      1MOD O+5
ATOM   2758  N   ARG   374      32.728  -2.192   6.130  1.00  0.00      1MOD N+5
ATOM   2759  CA  ARG   374      33.653  -1.705   5.147  1.00  0.00      1MOD C+6
ATOM   2760  CB  ARG   374      34.845  -2.648   4.909  1.00  0.00      1MOD C+6
ATOM   2761  CG  ARG   374      35.824  -2.114   3.860  1.00  0.00      1MOD C+6
ATOM   2762  CD  ARG   374      37.070  -2.981   3.670  1.00  0.00      1MOD C+6
ATOM   2763  NE  ARG   374      37.870  -2.380   2.565  1.00  0.00      1MOD N+6
ATOM   2764  CZ  ARG   374      38.730  -1.350   2.816  1.00  0.00      1MOD C+6
ATOM   2765  NH1 ARG   374      38.834  -0.838   4.078  1.00  0.00      1MOD N+6
ATOM   2766  NH2 ARG   374      39.486  -0.833   1.804  1.00  0.00      1MOD N+6
ATOM   2767  C   ARG   374      32.961  -1.516   3.834  1.00  0.00      1MOD C+6
ATOM   2768  O   ARG   374      33.140  -0.494   3.173  1.00  0.00      1MOD O+6
ATOM   2769  N   ASP   375      32.135  -2.497   3.426  1.00  0.00      1MOD N+7
ATOM   2770  CA  ASP   375      31.472  -2.425   2.156  1.00  0.00      1MOD C+7
ATOM   2771  CB  ASP   375      30.610  -3.669   1.867  1.00  0.00      1MOD C+7
ATOM   2772  CG  ASP   375      31.537  -4.863   1.686  1.00  0.00      1MOD C+7
ATOM   2773  OD1 ASP   375      32.777  -4.651   1.634  1.00  0.00      1MOD O+7
ATOM   2774  OD2 ASP   375      31.014  -6.007   1.598  1.00  0.00      1MOD O+7
ATOM   2775  C   ASP   375      30.550  -1.248   2.170  1.00  0.00      1MOD C+7
ATOM   2776  O   ASP   375      30.445  -0.510   1.191  1.00  0.00      1MOD O+7
ATOM   2777  N   PHE   376      29.870  -1.037   3.309  1.00  0.00      1MOD N+7
ATOM   2778  CA  PHE   376      28.904   0.016   3.430  1.00  0.00      1MOD C+7
ATOM   2779  CB  PHE   376      28.269   0.024   4.836  1.00  0.00      1MOD C+8
ATOM   2780  CG  PHE   376      27.449   1.254   5.022  1.00  0.00      1MOD C+8
ATOM   2781  CD1 PHE   376      26.177   1.343   4.510  1.00  0.00      1MOD C+8
ATOM   2782  CD2 PHE   376      27.958   2.317   5.732  1.00  0.00      1MOD C+8
ATOM   2783  CE1 PHE   376      25.430   2.483   4.696  1.00  0.00      1MOD C+8
ATOM   2784  CE2 PHE   376      27.217   3.458   5.921  1.00  0.00      1MOD C+8
ATOM   2785  CZ  PHE   376      25.948   3.542   5.401  1.00  0.00      1MOD C+8
ATOM   2786  C   PHE   376      29.547   1.350   3.198  1.00  0.00      1MOD C+8
ATOM   2787  O   PHE   376      29.064   2.144   2.391  1.00  0.00      1MOD O+8
ATOM   2788  N   MET   377      30.671   1.630   3.884  1.00  0.00      1MOD N+8
ATOM   2789  CA  MET   377      31.258   2.933   3.764  1.00  0.00      1MOD C+9
ATOM   2790  CB  MET   377      32.383   3.219   4.778  1.00  0.00      1MOD C+9
ATOM   2791  CG  MET   377      33.718   2.529   4.507  1.00  0.00      1MOD C+9
ATOM   2792  SD  MET   377      35.018   3.002   5.689  1.00  0.00      1MOD S+9
ATOM   2793  CE  MET   377      36.388   2.223   4.784  1.00  0.00      1MOD C+9
ATOM   2794  C   MET   377      31.782   3.165   2.383  1.00  0.00      1MOD C+9
ATOM   2795  O   MET   377      31.660   4.267   1.849  1.00  0.00      1MOD O+9
ATOM   2796  N   GLY   378      32.374   2.135   1.751  1.00  0.00      1MOD N+9
ATOM   2797  CA  GLY   378      32.954   2.382   0.464  1.00  0.00      1MOD C+9
ATOM   2798  C   GLY   378      31.891   2.846  -0.483  1.00  0.00      1MOD C+9
ATOM   2799  O   GLY   378      32.079   3.826  -1.202  1.00  0.00      1MOD O  
ATOM   2800  N   ALA   379      30.745   2.141  -0.518  1.00  0.00      1MOD N+1
ATOM   2801  CA  ALA   379      29.673   2.488  -1.412  1.00  0.00      1MOD C+2
ATOM   2802  CB  ALA   379      28.552   1.436  -1.432  1.00  0.00      1MOD C+3
ATOM   2803  C   ALA   379      29.048   3.798  -1.028  1.00  0.00      1MOD C+4
ATOM   2804  O   ALA   379      28.758   4.630  -1.886  1.00  0.00      1MOD O+5
ATOM   2805  N   MET   380      28.828   4.019   0.281  1.00  0.00      1MOD N+6
ATOM   2806  CA  MET   380      28.118   5.189   0.721  1.00  0.00      1MOD C+7
ATOM   2807  CB  MET   380      27.886   5.212   2.239  1.00  0.00      1MOD C+8
ATOM   2808  CG  MET   380      27.135   6.461   2.704  1.00  0.00      1MOD C+9
ATOM   2809  SD  MET   380      26.750   6.499   4.478  1.00  0.00      1MOD S+1
ATOM   2810  CE  MET   380      26.111   8.198   4.463  1.00  0.00      1MOD C+1
ATOM   2811  C   MET   380      28.869   6.432   0.361  1.00  0.00      1MOD C+1
ATOM   2812  O   MET   380      28.273   7.405  -0.094  1.00  0.00      1MOD O+1
ATOM   2813  N   TYR   381      30.197   6.441   0.573  1.00  0.00      1MOD N+1
ATOM   2814  CA  TYR   381      31.007   7.586   0.271  1.00  0.00      1MOD C+1
ATOM   2815  CB  TYR   381      32.414   7.534   0.890  1.00  0.00      1MOD C+1
ATOM   2816  CG  TYR   381      32.216   7.732   2.355  1.00  0.00      1MOD C+1
ATOM   2817  CD1 TYR   381      31.864   8.971   2.840  1.00  0.00      1MOD C+1
ATOM   2818  CD2 TYR   381      32.391   6.698   3.247  1.00  0.00      1MOD C+1
ATOM   2819  CE1 TYR   381      31.676   9.176   4.186  1.00  0.00      1MOD C+2
ATOM   2820  CE2 TYR   381      32.204   6.896   4.596  1.00  0.00      1MOD C+2
ATOM   2821  CZ  TYR   381      31.845   8.136   5.068  1.00  0.00      1MOD C+2
ATOM   2822  OH  TYR   381      31.653   8.344   6.450  1.00  0.00      1MOD O+2
ATOM   2823  C   TYR   381      31.105   7.791  -1.210  1.00  0.00      1MOD C+2
ATOM   2824  O   TYR   381      31.225   8.922  -1.679  1.00  0.00      1MOD O+2
ATOM   2825  N   GLY   382      31.075   6.688  -1.980  1.00  0.00      1MOD N+2
ATOM   2826  CA  GLY   382      31.262   6.699  -3.407  1.00  0.00      1MOD C+2
ATOM   2827  C   GLY   382      30.242   7.551  -4.112  1.00  0.00      1MOD C+2
ATOM   2828  O   GLY   382      30.562   8.193  -5.111  1.00  0.00      1MOD O+2
END
