# Supplementary material for: Investigation of Specificity Determinants in Bacterial tRNA-Guanine Transglycosylase Reveals Queuine, the Substrate of Its Eucaryotic Counterpart, as Inhibitor
Source: PLoS One. 2013 May 21;8(5):e64240. doi: 10.1371/journal.pone.0064240 (PMC3660597; doi:10.1371/journal.pone.0064240)
Supplement: Coordinates S2 — Coordinates of the Z.mobilis Tgt(Tyr106Phe) crystal structure determined in in the presence of queuine. (PDB) [file pone.0064240.s002.pdb]

REMARK Date 2012-11-13 Time 15:34:31 CET +0100 (1352817271.82 s)
REMARK PHENIX refinement
REMARK 
REMARK ****************** INPUT FILES AND LABELS ******************************
REMARK Reflections:
REMARK   file name      : /nfs/xdata/schmidt/Kristalldaten/bessy070711/wTGT_q/16/refine_phenix/Refine_22/16_wtgtq_refine_22.mtz
REMARK   labels         : ['F-obs,SIGF-obs']
REMARK R-free flags:
REMARK   file name      : /nfs/xdata/schmidt/Kristalldaten/bessy070711/wTGT_q/16/refine_phenix/Refine_22/16_wtgtq_refine_22.mtz
REMARK   label          : R-free-flags
REMARK   test_flag_value: 1
REMARK Model file name(s): 
REMARK   /nfs/xdata/schmidt/Kristalldaten/bessy070711/wTGT_q/16/refine_phenix/Refine_22/16_wtgtq_refine_22-coot-0.pdb
REMARK 
REMARK ******************** REFINEMENT SUMMARY: QUICK FACTS *******************
REMARK Start: r_work = 0.1645 r_free = 0.1773 bonds = 0.016 angles = 1.704
REMARK Final: r_work = 0.1356 r_free = 0.1572 bonds = 0.014 angles = 1.618
REMARK ************************************************************************
REMARK 
REMARK ****************** REFINEMENT STATISTICS STEP BY STEP ******************
REMARK leading digit, like 1_, means number of macro-cycle                     
REMARK 0    : statistics at the very beginning when nothing is done yet        
REMARK 1_bss: bulk solvent correction and/or (anisotropic) scaling             
REMARK 1_xyz: refinement of coordinates                                        
REMARK 1_adp: refinement of ADPs (Atomic Displacement Parameters)              
REMARK 1_occ: refinement of occupancies                                        
REMARK ------------------------------------------------------------------------
REMARK  R-factors, x-ray target values and norm of gradient of x-ray target
REMARK  stage     r-work r-free  xray_target_w  xray_target_t
REMARK    0    :  0.1986 0.2068   2.696849e+00   2.767555e+00
REMARK    1_bss:  0.1645 0.1773   2.541246e+00   2.631259e+00
REMARK    1_ohs:  0.1645 0.1773   2.541246e+00   2.631259e+00
REMARK    1_xyz:  0.1637 0.1773   2.538788e+00   2.631834e+00
REMARK    1_adp:  0.1413 0.1620   2.339363e+00   2.490194e+00
REMARK    1_occ:  0.1413 0.1620   2.339389e+00   2.490281e+00
REMARK    2_bss:  0.1410 0.1618   2.339650e+00   2.491017e+00
REMARK    2_ohs:  0.1410 0.1618   2.339650e+00   2.491017e+00
REMARK    2_xyz:  0.1397 0.1602   2.325383e+00   2.480347e+00
REMARK    2_adp:  0.1373 0.1584   2.302799e+00   2.466211e+00
REMARK    2_occ:  0.1373 0.1584   2.302772e+00   2.466178e+00
REMARK    3_bss:  0.1372 0.1585   2.303146e+00   2.467043e+00
REMARK    3_ohs:  0.1372 0.1585   2.303146e+00   2.467043e+00
REMARK    3_xyz:  0.1370 0.1582   2.300241e+00   2.465066e+00
REMARK    3_adp:  0.1362 0.1581   2.295547e+00   2.463182e+00
REMARK    3_occ:  0.1363 0.1581   2.295523e+00   2.463148e+00
REMARK    4_bss:  0.1362 0.1578   2.295941e+00   2.463345e+00
REMARK    4_ohs:  0.1362 0.1578   2.295941e+00   2.463345e+00
REMARK    4_xyz:  0.1360 0.1576   2.295532e+00   2.463563e+00
REMARK    4_adp:  0.1357 0.1573   2.292250e+00   2.461540e+00
REMARK    4_occ:  0.1357 0.1573   2.292196e+00   2.461438e+00
REMARK    5_bss:  0.1357 0.1573   2.292621e+00   2.462064e+00
REMARK    5_ohs:  0.1357 0.1573   2.292621e+00   2.462064e+00
REMARK    5_xyz:  0.1356 0.1573   2.292137e+00   2.461790e+00
REMARK    5_adp:  0.1356 0.1573   2.291970e+00   2.461413e+00
REMARK    5_occ:  0.1356 0.1573   2.291976e+00   2.461434e+00
REMARK    5_bss:  0.1356 0.1572   2.292294e+00   2.461798e+00
REMARK    5_ohs:  0.1356 0.1572   2.292294e+00   2.461798e+00
REMARK ------------------------------------------------------------------------
REMARK  stage     <pher>    fom   alpha         beta
REMARK    0    :  20.732 0.8690  0.1172      105.800
REMARK    1_bss:  17.529 0.8983  0.9707       71.744
REMARK    1_ohs:  17.529 0.8983  0.9707       71.744
REMARK    1_xyz:  17.533 0.8983  0.9717       72.284
REMARK    1_adp:  14.658 0.9210  0.9816       65.262
REMARK    1_occ:  14.660 0.9209  0.9816       65.287
REMARK    2_bss:  14.654 0.9210  0.9792       65.493
REMARK    2_ohs:  14.654 0.9210  0.9792       65.493
REMARK    2_xyz:  14.408 0.9230  0.9797       64.271
REMARK    2_adp:  14.078 0.9256  0.9786       63.639
REMARK    2_occ:  14.077 0.9256  0.9786       63.631
REMARK    3_bss:  14.078 0.9256  0.9780       64.021
REMARK    3_ohs:  14.078 0.9256  0.9780       64.021
REMARK    3_xyz:  14.030 0.9260  0.9779       63.692
REMARK    3_adp:  14.023 0.9259  0.9751       63.498
REMARK    3_occ:  14.023 0.9259  0.9752       63.478
REMARK    4_bss:  14.004 0.9261  0.9775       62.846
REMARK    4_ohs:  14.004 0.9261  0.9775       62.846
REMARK    4_xyz:  14.004 0.9261  0.9774       62.611
REMARK    4_adp:  13.963 0.9264  0.9747       62.417
REMARK    4_occ:  13.960 0.9265  0.9747       62.393
REMARK    5_bss:  13.958 0.9265  0.9771       62.441
REMARK    5_ohs:  13.958 0.9265  0.9771       62.441
REMARK    5_xyz:  13.952 0.9265  0.9771       62.456
REMARK    5_adp:  13.952 0.9265  0.9740       62.416
REMARK    5_occ:  13.952 0.9265  0.9740       62.422
REMARK    5_bss:  13.950 0.9266  0.9772       62.390
REMARK    5_ohs:  13.950 0.9266  0.9772       62.390
REMARK ------------------------------------------------------------------------
REMARK  stage       angl   bond   chir   dihe   plan   repu  geom_target
REMARK    0    :   1.704  0.016  0.093 13.669  0.009  4.112   1.6198e-01
REMARK    1_bss:   1.704  0.016  0.093 13.669  0.009  4.112   1.6198e-01
REMARK    1_ohs:   1.704  0.016  0.093 13.669  0.009  4.112   1.6198e-01
REMARK    1_xyz:   1.661  0.016  0.092 13.635  0.009  4.112   1.5610e-01
REMARK    1_adp:   1.661  0.016  0.092 13.635  0.009  4.112   1.5610e-01
REMARK    1_occ:   1.661  0.016  0.092 13.635  0.009  4.112   1.5610e-01
REMARK    2_bss:   1.661  0.016  0.092 13.635  0.009  4.112   1.5610e-01
REMARK    2_ohs:   1.661  0.016  0.092 13.635  0.009  4.112   1.5610e-01
REMARK    2_xyz:   1.615  0.014  0.095 13.546  0.009  4.111   1.4476e-01
REMARK    2_adp:   1.615  0.014  0.095 13.546  0.009  4.111   1.4476e-01
REMARK    2_occ:   1.615  0.014  0.095 13.546  0.009  4.111   1.4476e-01
REMARK    3_bss:   1.615  0.014  0.095 13.546  0.009  4.111   1.4476e-01
REMARK    3_ohs:   1.615  0.014  0.095 13.546  0.009  4.111   1.4476e-01
REMARK    3_xyz:   1.621  0.014  0.097 13.518  0.009  4.111   1.4604e-01
REMARK    3_adp:   1.621  0.014  0.097 13.518  0.009  4.111   1.4604e-01
REMARK    3_occ:   1.621  0.014  0.097 13.518  0.009  4.111   1.4604e-01
REMARK    4_bss:   1.621  0.014  0.097 13.518  0.009  4.111   1.4604e-01
REMARK    4_ohs:   1.621  0.014  0.097 13.518  0.009  4.111   1.4604e-01
REMARK    4_xyz:   1.616  0.014  0.097 13.482  0.009  4.111   1.4511e-01
REMARK    4_adp:   1.616  0.014  0.097 13.482  0.009  4.111   1.4511e-01
REMARK    4_occ:   1.616  0.014  0.097 13.482  0.009  4.111   1.4511e-01
REMARK    5_bss:   1.616  0.014  0.097 13.482  0.009  4.111   1.4511e-01
REMARK    5_ohs:   1.616  0.014  0.097 13.482  0.009  4.111   1.4511e-01
REMARK    5_xyz:   1.618  0.014  0.097 13.468  0.009  4.111   1.4558e-01
REMARK    5_adp:   1.618  0.014  0.097 13.468  0.009  4.111   1.4558e-01
REMARK    5_occ:   1.618  0.014  0.097 13.468  0.009  4.111   1.4558e-01
REMARK    5_bss:   1.618  0.014  0.097 13.468  0.009  4.111   1.4558e-01
REMARK    5_ohs:   1.618  0.014  0.097 13.468  0.009  4.111   1.4558e-01
REMARK ------------------------------------------------------------------------
REMARK                       Maximal deviations:
REMARK  stage       angl   bond   chir   dihe   plan   repu       |grad|
REMARK    0    :  11.740  0.109  0.354 88.805  0.049  2.061   1.8767e-01
REMARK    1_bss:  11.740  0.109  0.354 88.805  0.049  2.061   1.8767e-01
REMARK    1_ohs:  11.740  0.109  0.354 88.805  0.049  2.061   1.8767e-01
REMARK    1_xyz:  10.376  0.108  0.340 89.105  0.046  2.080   1.8588e-01
REMARK    1_adp:  10.376  0.108  0.340 89.105  0.046  2.080   1.8588e-01
REMARK    1_occ:  10.376  0.108  0.340 89.105  0.046  2.080   1.8588e-01
REMARK    2_bss:  10.376  0.108  0.340 89.105  0.046  2.080   1.8588e-01
REMARK    2_ohs:  10.376  0.108  0.340 89.105  0.046  2.080   1.8588e-01
REMARK    2_xyz:  10.274  0.136  0.426 87.373  0.043  2.070   1.5113e-01
REMARK    2_adp:  10.274  0.136  0.426 87.373  0.043  2.070   1.5113e-01
REMARK    2_occ:  10.274  0.136  0.426 87.373  0.043  2.070   1.5113e-01
REMARK    3_bss:  10.274  0.136  0.426 87.373  0.043  2.070   1.5113e-01
REMARK    3_ohs:  10.274  0.136  0.426 87.373  0.043  2.070   1.5113e-01
REMARK    3_xyz:  11.115  0.142  0.463 86.941  0.042  2.064   1.5105e-01
REMARK    3_adp:  11.115  0.142  0.463 86.941  0.042  2.064   1.5105e-01
REMARK    3_occ:  11.115  0.142  0.463 86.941  0.042  2.064   1.5105e-01
REMARK    4_bss:  11.115  0.142  0.463 86.941  0.042  2.064   1.5105e-01
REMARK    4_ohs:  11.115  0.142  0.463 86.941  0.042  2.064   1.5105e-01
REMARK    4_xyz:  10.411  0.143  0.455 87.288  0.041  2.048   1.4955e-01
REMARK    4_adp:  10.411  0.143  0.455 87.288  0.041  2.048   1.4955e-01
REMARK    4_occ:  10.411  0.143  0.455 87.288  0.041  2.048   1.4955e-01
REMARK    5_bss:  10.411  0.143  0.455 87.288  0.041  2.048   1.4955e-01
REMARK    5_ohs:  10.411  0.143  0.455 87.288  0.041  2.048   1.4955e-01
REMARK    5_xyz:  10.577  0.144  0.459 87.167  0.041  2.048   1.4998e-01
REMARK    5_adp:  10.577  0.144  0.459 87.167  0.041  2.048   1.4998e-01
REMARK    5_occ:  10.577  0.144  0.459 87.167  0.041  2.048   1.4998e-01
REMARK    5_bss:  10.577  0.144  0.459 87.167  0.041  2.048   1.4998e-01
REMARK    5_ohs:  10.577  0.144  0.459 87.167  0.041  2.048   1.4998e-01
REMARK ------------------------------------------------------------------------
REMARK            |-----overall-----|---macromolecule----|------solvent-------|
REMARK   stage    b_max  b_min  b_ave  b_max  b_min  b_ave  b_max  b_min  b_ave
REMARK    0    :  70.73   7.30  16.94  70.73   7.30  15.62  47.17   9.17  28.50
REMARK    1_bss:  70.73   7.30  16.94  70.73   7.30  15.62  47.17   9.17  28.50
REMARK    1_ohs:  70.73   7.30  16.94  70.73   7.30  15.62  47.17   9.17  28.50
REMARK    1_xyz:  70.73   7.30  16.94  70.73   7.30  15.62  47.17   9.17  28.50
REMARK    1_adp:  49.80   7.56  17.11  49.80   7.56  15.76  48.95   9.24  28.91
REMARK    1_occ:  49.80   7.56  17.11  49.80   7.56  15.76  48.95   9.24  28.91
REMARK    2_bss:  50.24   7.99  17.55  50.24   7.99  16.20  49.39   9.68  29.35
REMARK    2_ohs:  50.24   7.99  17.55  50.24   7.99  16.20  49.39   9.68  29.35
REMARK    2_xyz:  50.24   7.99  17.55  50.24   7.99  16.20  49.39   9.68  29.35
REMARK    2_adp:  51.32   8.15  17.60  49.71   8.15  16.22  51.32   9.71  29.65
REMARK    2_occ:  51.32   8.15  17.60  49.71   8.15  16.22  51.32   9.71  29.65
REMARK    3_bss:  51.32   8.15  17.60  49.71   8.15  16.22  51.32   9.71  29.65
REMARK    3_ohs:  51.32   8.15  17.60  49.71   8.15  16.22  51.32   9.71  29.65
REMARK    3_xyz:  51.32   8.15  17.60  49.71   8.15  16.22  51.32   9.71  29.65
REMARK    3_adp:  53.15   8.08  17.64  49.11   8.08  16.24  53.15   9.73  29.83
REMARK    3_occ:  53.15   8.08  17.64  49.11   8.08  16.24  53.15   9.73  29.83
REMARK    4_bss:  53.29   8.22  17.78  49.25   8.22  16.38  53.29   9.87  29.97
REMARK    4_ohs:  53.29   8.22  17.78  49.25   8.22  16.38  53.29   9.87  29.97
REMARK    4_xyz:  53.29   8.22  17.78  49.25   8.22  16.38  53.29   9.87  29.97
REMARK    4_adp:  54.08   8.23  17.77  48.99   8.23  16.37  54.08   9.89  30.03
REMARK    4_occ:  54.08   8.23  17.77  48.99   8.23  16.37  54.08   9.89  30.03
REMARK    5_bss:  54.08   8.23  17.77  48.99   8.23  16.37  54.08   9.89  30.03
REMARK    5_ohs:  54.08   8.23  17.77  48.99   8.23  16.37  54.08   9.89  30.03
REMARK    5_xyz:  54.08   8.23  17.77  48.99   8.23  16.37  54.08   9.89  30.03
REMARK    5_adp:  54.10   8.19  17.76  48.96   8.19  16.35  54.10   9.77  30.02
REMARK    5_occ:  54.10   8.19  17.76  48.96   8.19  16.35  54.10   9.77  30.02
REMARK    5_bss:  54.10   8.19  17.76  48.96   8.19  16.35  54.10   9.77  30.02
REMARK    5_ohs:  54.10   8.19  17.76  48.96   8.19  16.35  54.10   9.77  30.02
REMARK ------------------------------------------------------------------------
REMARK  stage        Deviation of refined
REMARK               model from start model
REMARK                max      min     mean
REMARK    0    :    0.000    0.000    0.000
REMARK    1_bss:    0.000    0.000    0.000
REMARK    1_ohs:    0.000    0.000    0.000
REMARK    1_xyz:    0.312    0.000    0.016
REMARK    1_adp:    0.312    0.000    0.016
REMARK    1_occ:    0.312    0.000    0.016
REMARK    2_bss:    0.312    0.000    0.016
REMARK    2_ohs:    0.312    0.000    0.016
REMARK    2_xyz:    0.323    0.001    0.025
REMARK    2_adp:    0.323    0.001    0.025
REMARK    2_occ:    0.323    0.001    0.025
REMARK    3_bss:    0.323    0.001    0.025
REMARK    3_ohs:    0.323    0.001    0.025
REMARK    3_xyz:    0.352    0.001    0.031
REMARK    3_adp:    0.352    0.001    0.031
REMARK    3_occ:    0.352    0.001    0.031
REMARK    4_bss:    0.352    0.001    0.031
REMARK    4_ohs:    0.352    0.001    0.031
REMARK    4_xyz:    0.381    0.001    0.034
REMARK    4_adp:    0.381    0.001    0.034
REMARK    4_occ:    0.381    0.001    0.034
REMARK    5_bss:    0.381    0.001    0.034
REMARK    5_ohs:    0.381    0.001    0.034
REMARK    5_xyz:    0.386    0.001    0.035
REMARK    5_adp:    0.386    0.001    0.035
REMARK    5_occ:    0.386    0.001    0.035
REMARK    5_bss:    0.386    0.001    0.035
REMARK    5_ohs:    0.386    0.001    0.035
REMARK ------------------------------------------------------------------------
REMARK MODEL CONTENT.
REMARK  ELEMENT        ATOM RECORD COUNT   OCCUPANCY SUM
REMARK       Zn                        1            1.00
REMARK        C                     1822         1790.23
REMARK        S                       21           20.26
REMARK        O                      891          874.74
REMARK        N                      517          505.67
REMARK    TOTAL                     3252         3191.90
REMARK -----------------------------------------------------------------------
REMARK r_free_flags.md5.hexdigest 41063e9a96f23453ef599b61a712091a
REMARK 
REMARK IF THIS FILE IS FOR PDB DEPOSITION: REMOVE ALL FROM THIS LINE UP.
REMARK   3
REMARK   3 REFINEMENT.
REMARK   3   PROGRAM     : PHENIX (phenix.refine: 1.8.1_1168)
REMARK   3   AUTHORS     : Adams,Afonine,Chen,Davis,Echols,Gildea,Gopal,
REMARK   3               : Grosse-Kunstleve,Headd,Hung,Immormino,Ioerger,McCoy,
REMARK   3               : McKee,Moriarty,Pai,Read,Richardson,Richardson,Romo,
REMARK   3               : Sacchettini,Sauter,Smith,Storoni,Terwilliger,Zwart
REMARK   3
REMARK   3  REFINEMENT TARGET : ML
REMARK   3  
REMARK   3  DATA USED IN REFINEMENT.
REMARK   3   RESOLUTION RANGE HIGH (ANGSTROMS) : 1.218   
REMARK   3   RESOLUTION RANGE LOW  (ANGSTROMS) : 20.992  
REMARK   3   MIN(FOBS/SIGMA_FOBS)              : 1.00  
REMARK   3   COMPLETENESS FOR RANGE        (%) : 92.68 
REMARK   3   NUMBER OF REFLECTIONS             : 112374    
REMARK   3   NUMBER OF REFLECTIONS (NON-ANOMALOUS) : 112374    
REMARK   3  
REMARK   3  FIT TO DATA USED IN REFINEMENT.
REMARK   3   R VALUE     (WORKING + TEST SET) : 0.1367
REMARK   3   R VALUE            (WORKING SET) : 0.1356
REMARK   3   FREE R VALUE                     : 0.1572
REMARK   3   FREE R VALUE TEST SET SIZE   (%) : 5.04  
REMARK   3   FREE R VALUE TEST SET COUNT      : 5666      
REMARK   3  
REMARK   3  FIT TO DATA USED IN REFINEMENT (IN BINS).
REMARK   3   BIN  RESOLUTION RANGE  COMPL.    NWORK NFREE   RWORK  RFREE
REMARK   3     1 20.9956 -  3.7781    0.90     3528   196  0.1801 0.1705
REMARK   3     2  3.7781 -  3.0016    0.99     3874   204  0.1505 0.1646
REMARK   3     3  3.0016 -  2.6230    1.00     3834   217  0.1538 0.1747
REMARK   3     4  2.6230 -  2.3835    0.99     3842   201  0.1492 0.1664
REMARK   3     5  2.3835 -  2.2129    0.99     3839   192  0.1333 0.1656
REMARK   3     6  2.2129 -  2.0825    1.00     3806   214  0.1228 0.1341
REMARK   3     7  2.0825 -  1.9783    0.99     3826   210  0.1222 0.1425
REMARK   3     8  1.9783 -  1.8922    0.99     3812   201  0.1225 0.1467
REMARK   3     9  1.8922 -  1.8194    0.98     3732   220  0.1170 0.1386
REMARK   3    10  1.8194 -  1.7567    0.98     3744   219  0.1134 0.1310
REMARK   3    11  1.7567 -  1.7018    0.98     3751   209  0.1089 0.1471
REMARK   3    12  1.7018 -  1.6532    0.98     3753   174  0.1066 0.1318
REMARK   3    13  1.6532 -  1.6097    0.98     3790   205  0.1000 0.1340
REMARK   3    14  1.6097 -  1.5704    0.97     3678   216  0.0968 0.1330
REMARK   3    15  1.5704 -  1.5347    0.97     3681   225  0.0971 0.1584
REMARK   3    16  1.5347 -  1.5021    0.96     3671   203  0.1002 0.1433
REMARK   3    17  1.5021 -  1.4720    0.96     3675   183  0.1027 0.1370
REMARK   3    18  1.4720 -  1.4443    0.96     3691   191  0.1067 0.1424
REMARK   3    19  1.4443 -  1.4185    0.94     3622   170  0.1063 0.1482
REMARK   3    20  1.4185 -  1.3944    0.94     3595   192  0.1109 0.1457
REMARK   3    21  1.3944 -  1.3719    0.93     3584   189  0.1164 0.1586
REMARK   3    22  1.3719 -  1.3508    0.92     3544   163  0.1180 0.1463
REMARK   3    23  1.3508 -  1.3310    0.91     3496   169  0.1226 0.1617
REMARK   3    24  1.3310 -  1.3122    0.89     3443   172  0.1327 0.1735
REMARK   3    25  1.3122 -  1.2945    0.86     3243   187  0.1383 0.1945
REMARK   3    26  1.2945 -  1.2777    0.84     3266   163  0.1488 0.1821
REMARK   3    27  1.2777 -  1.2617    0.81     3099   139  0.1521 0.1993
REMARK   3    28  1.2617 -  1.2465    0.75     2867   147  0.1640 0.2059
REMARK   3    29  1.2465 -  1.2320    0.74     2827   167  0.1680 0.1943
REMARK   3    30  1.2320 -  1.2182    0.68     2595   128  0.1760 0.1940
REMARK   3  
REMARK   3  BULK SOLVENT MODELLING.
REMARK   3   METHOD USED        : FLAT BULK SOLVENT MODEL
REMARK   3   SOLVENT RADIUS     : 1.11    
REMARK   3   SHRINKAGE RADIUS   : 0.90    
REMARK   3   GRID STEP FACTOR   : 4.00    
REMARK   3  
REMARK   3  ERROR ESTIMATES.
REMARK   3   COORDINATE ERROR (MAXIMUM-LIKELIHOOD BASED)     : 0.09    
REMARK   3   PHASE ERROR (DEGREES, MAXIMUM-LIKELIHOOD BASED) : 13.95   
REMARK   3  
REMARK   3  STRUCTURE FACTORS CALCULATION ALGORITHM : FFT
REMARK   3  
REMARK   3  DEVIATIONS FROM IDEAL VALUES.
REMARK   3                 RMSD     MAX  COUNT
REMARK   3   BOND      :  0.014   0.144   2979
REMARK   3   ANGLE     :  1.618  10.577   4025
REMARK   3   CHIRALITY :  0.097   0.459    428
REMARK   3   PLANARITY :  0.009   0.041    536
REMARK   3   DIHEDRAL  : 13.468  87.167   1098
REMARK   3   MIN NONBONDED DISTANCE : 2.048 
REMARK   3  
REMARK   3  MOLPROBITY STATISTICS.
REMARK   3   ALL-ATOM CLASHSCORE : 5.40  
REMARK   3   RAMACHANDRAN PLOT:
REMARK   3     OUTLIERS : 0.00  %
REMARK   3     ALLOWED  : 1.33  %
REMARK   3     FAVORED  : 98.67 %
REMARK   3   ROTAMER OUTLIERS : 1.69 %
REMARK   3   CBETA DEVIATIONS : 0
REMARK   3  
REMARK   3  ATOMIC DISPLACEMENT PARAMETERS.
REMARK   3   WILSON B : 11.43
REMARK   3   RMS(B_ISO_OR_EQUIVALENT_BONDED) : 1.75
REMARK   3   ATOMS          NUMBER OF ATOMS
REMARK   3                    ISO.  ANISO. 
REMARK   3    ALL         :    334    2918
REMARK   3    ALL (NO H)  :    334    2918
REMARK   3    SOLVENT     :    334       0
REMARK   3    NON-SOLVENT :      0    2918
REMARK   3    HYDROGENS   :      0       0
REMARK   3
CRYST1   90.792   64.751   70.608  90.00  95.89  90.00 C 1 2 1
SCALE1      0.011014  0.000000  0.001136        0.00000
SCALE2      0.000000  0.015444  0.000000        0.00000
SCALE3      0.000000  0.000000  0.014238        0.00000
ATOM      1  CB  ARG A  11       8.864  -9.213  24.781  1.00 22.49      A    C
ANISOU    1  CB  ARG A  11     3756   1755   3035    304   -651    254  A    C
ATOM      2  CG  ARG A  11       9.384  -9.878  23.479  1.00 24.41      A    C
ANISOU    2  CG  ARG A  11     3884   2342   3049    247   -211     59  A    C
ATOM      3  CD  ARG A  11       9.461  -8.883  22.259  1.00 23.43      A    C
ANISOU    3  CD  ARG A  11     3747   2354   2801    404   -280     47  A    C
ATOM      4  NE  ARG A  11       8.128  -8.369  21.930  1.00 23.64      A    N
ANISOU    4  NE  ARG A  11     3799   2420   2765     -9   -392   -324  A    N
ATOM      5  CZ  ARG A  11       7.297  -8.885  21.020  1.00 26.62      A    C
ANISOU    5  CZ  ARG A  11     3861   2929   3324   -134   -455   -317  A    C
ATOM      6  NH1 ARG A  11       6.092  -8.326  20.808  1.00 25.33      A    N
ANISOU    6  NH1 ARG A  11     3840   2568   3218   -528   -627   -108  A    N
ATOM      7  NH2 ARG A  11       7.669  -9.947  20.315  1.00 29.77      A    N
ANISOU    7  NH2 ARG A  11     4005   3401   3906    356   -269   -325  A    N
ATOM      8  C   ARG A  11       8.841  -9.343  27.342  1.00 19.87      A    C
ANISOU    8  C   ARG A  11     2670   1556   3324     50   -248    383  A    C
ATOM      9  O   ARG A  11       7.808  -9.041  27.943  1.00 23.44      A    O
ANISOU    9  O   ARG A  11     2547   2037   4322   -372   -287    563  A    O
ATOM     10  N   ARG A  11       7.708 -11.093  25.939  1.00 28.18      A    N
ANISOU   10  N   ARG A  11     3746   2883   4077   -219   -611   -203  A    N
ATOM     11  CA  ARG A  11       8.829 -10.152  26.022  1.00 23.01      A    C
ANISOU   11  CA  ARG A  11     3402   1848   3494     75   -594     -8  A    C
ATOM     12  N   PRO A  12      10.034  -8.991  27.783  1.00 14.78      A    N
ANISOU   12  N   PRO A  12     2135   1175   2304     34    102    360  A    N
ATOM     13  CD  PRO A  12      11.302  -9.265  27.078  1.00 17.53      A    C
ANISOU   13  CD  PRO A  12     2487   1665   2508    306    478     66  A    C
ATOM     14  CA  PRO A  12      10.232  -8.133  28.951  1.00 13.87      A    C
ANISOU   14  CA  PRO A  12     1915   1104   2252     70     33    184  A    C
ATOM     15  CB  PRO A  12      11.742  -8.198  29.129  1.00 16.17      A    C
ANISOU   15  CB  PRO A  12     2123   1754   2266    304    -66    196  A    C
ATOM     16  CG  PRO A  12      12.246  -8.360  27.720  1.00 18.44      A    C
ANISOU   16  CG  PRO A  12     2388   1934   2686    209    269    244  A    C
ATOM     17  C   PRO A  12       9.826  -6.680  28.640  1.00 11.72      A    C
ANISOU   17  C   PRO A  12     1604   1200   1650    -88     46    151  A    C
ATOM     18  O   PRO A  12       9.696  -6.272  27.469  1.00 12.77      A    O
ANISOU   18  O   PRO A  12     1874   1341   1636   -120    -55    150  A    O
ATOM     19  N   ARG A  13       9.646  -5.904  29.699  1.00 11.62      A    N
ANISOU   19  N   ARG A  13     1657   1171   1589     61     87    116  A    N
ATOM     20  CA  ARG A  13       9.500  -4.445  29.580  1.00 10.66      A    C
ANISOU   20  CA  ARG A  13     1543    913   1594   -142     95    131  A    C
ATOM     21  CB  ARG A  13       9.498  -3.843  30.990  1.00 11.10      A    C
ANISOU   21  CB  ARG A  13     1523   1135   1561     -5    -33    183  A    C
ATOM     22  CG  ARG A  13       9.394  -2.321  31.000  1.00 10.88      A    C
ANISOU   22  CG  ARG A  13     1463   1162   1509    150     29    196  A    C
ATOM     23  CD  ARG A  13       9.649  -1.808  32.396  1.00 12.12      A    C
ANISOU   23  CD  ARG A  13     1589   1526   1491    187    -65    161  A    C
ATOM     24  NE  ARG A  13      11.047  -1.964  32.803  1.00 11.90      A    N
ANISOU   24  NE  ARG A  13     1725   1293   1502     60    -70    405  A    N
ATOM     25  CZ  ARG A  13      12.028  -1.120  32.528  1.00 10.90      A    C
ANISOU   25  CZ  ARG A  13     1555   1198   1388    216    -98    216  A    C
ATOM     26  NH1 ARG A  13      11.784  -0.021  31.826  1.00 11.81      A    N
ANISOU   26  NH1 ARG A  13     1686   1355   1447     67    -44    297  A    N
ATOM     27  NH2 ARG A  13      13.272  -1.353  32.939  1.00 12.66      A    N
ANISOU   27  NH2 ARG A  13     1547   1653   1610    269   -305    230  A    N
ATOM     28  C   ARG A  13      10.660  -3.870  28.744  1.00 11.00      A    C
ANISOU   28  C   ARG A  13     1503   1125   1552     32     -1    207  A    C
ATOM     29  O   ARG A  13      10.453  -3.037  27.820  1.00 10.93      A    O
ANISOU   29  O   ARG A  13     1509   1140   1506     70     -8    325  A    O
ATOM     30  N   PHE A  14      11.890  -4.269  29.070  1.00 10.66      A    N
ANISOU   30  N   PHE A  14     1439   1186   1425     55     30    268  A    N
ATOM     31  CA  PHE A  14      13.063  -3.693  28.404  1.00 10.88      A    C
ANISOU   31  CA  PHE A  14     1463   1133   1539      7    113    319  A    C
ATOM     32  CB  PHE A  14      13.391  -2.305  28.990  1.00 10.87      A    C
ANISOU   32  CB  PHE A  14     1570   1054   1506   -152    310     29  A    C
ATOM     33  CG  PHE A  14      14.442  -1.577  28.230  1.00 11.99      A    C
ANISOU   33  CG  PHE A  14     1576   1055   1923    -26    177   -144  A    C
ATOM     34  CD1 PHE A  14      14.080  -0.826  27.127  1.00 12.46      A    C
ANISOU   34  CD1 PHE A  14     1978   1052   1705   -269    467   -190  A    C
ATOM     35  CD2 PHE A  14      15.783  -1.648  28.592  1.00 14.11      A    C
ANISOU   35  CD2 PHE A  14     1393   1538   2431   -292    262   -369  A    C
ATOM     36  CE1 PHE A  14      15.051  -0.102  26.414  1.00 15.19      A    C
ANISOU   36  CE1 PHE A  14     2352   1375   2045   -316    654   -407  A    C
ATOM     37  CE2 PHE A  14      16.754  -0.961  27.896  1.00 16.88      A    C
ANISOU   37  CE2 PHE A  14     1714   1770   2928   -421    423   -856  A    C
ATOM     38  CZ  PHE A  14      16.380  -0.181  26.820  1.00 16.06      A    C
ANISOU   38  CZ  PHE A  14     2086   1555   2461   -333    789   -610  A    C
ATOM     39  C   PHE A  14      14.266  -4.596  28.604  1.00 10.53      A    C
ANISOU   39  C   PHE A  14     1493   1168   1339     97    -88    191  A    C
ATOM     40  O   PHE A  14      14.638  -4.902  29.750  1.00 11.61      A    O
ANISOU   40  O   PHE A  14     1534   1528   1349    239     42    271  A    O
ATOM     41  N  ASER A  15      14.899  -5.036  27.522  0.71 10.37      A    N
ANISOU   41  N  ASER A  15     1474   1077   1391    129    -16    187  A    N
ATOM     42  CA ASER A  15      16.163  -5.788  27.593  0.71 11.45      A    C
ANISOU   42  CA ASER A  15     1536   1429   1384    351    155    501  A    C
ATOM     43  CB ASER A  15      15.919  -7.306  27.614  0.71 13.30      A    C
ANISOU   43  CB ASER A  15     1836   1459   1757    495    270    369  A    C
ATOM     44  OG ASER A  15      17.150  -8.017  27.666  0.71 15.07      A    O
ANISOU   44  OG ASER A  15     2089   1768   1870    343    286    593  A    O
ATOM     45  C  ASER A  15      17.057  -5.486  26.426  0.71 11.49      A    C
ANISOU   45  C  ASER A  15     1597   1664   1103    309    -18    465  A    C
ATOM     46  O  ASER A  15      16.720  -5.896  25.281  0.71 14.37      A    O
ANISOU   46  O  ASER A  15     2067   1918   1475    255    134    129  A    O
ATOM     47  N  BSER A  15      14.919  -4.990  27.528  0.29 11.22      A    N
ANISOU   47  N  BSER A  15     1506   1244   1512    103     43    124  A    N
ATOM     48  CA BSER A  15      16.191  -5.676  27.666  0.29 12.38      A    C
ANISOU   48  CA BSER A  15     1561   1521   1624    207    126    172  A    C
ATOM     49  CB BSER A  15      15.984  -7.176  27.785  0.29 13.95      A    C
ANISOU   49  CB BSER A  15     1817   1602   1883    405    204    -51  A    C
ATOM     50  OG BSER A  15      15.573  -7.674  26.533  0.29 14.98      A    O
ANISOU   50  OG BSER A  15     2035   1687   1972    444    142   -218  A    O
ATOM     51  C  BSER A  15      17.010  -5.384  26.442  0.29 11.90      A    C
ANISOU   51  C  BSER A  15     1469   1705   1347    123     29     71  A    C
ATOM     52  O  BSER A  15      16.558  -5.615  25.315  0.29 14.08      A    O
ANISOU   52  O  BSER A  15     1439   2613   1297    196   -326    642  A    O
ATOM     53  N   PHE A  16      18.212  -4.880  26.658  1.00 10.69      A    N
ANISOU   53  N   PHE A  16     1430   1235   1395    -72     61    142  A    N
ATOM     54  CA  PHE A  16      19.162  -4.554  25.587  1.00 10.65      A    C
ANISOU   54  CA  PHE A  16     1408   1149   1488     -8    122    206  A    C
ATOM     55  CB  PHE A  16      19.728  -3.155  25.795  1.00 10.67      A    C
ANISOU   55  CB  PHE A  16     1501   1124   1430     19     99    182  A    C
ATOM     56  CG  PHE A  16      20.777  -2.757  24.785  1.00  9.56      A    C
ANISOU   56  CG  PHE A  16     1209   1105   1317     71    -50    172  A    C
ATOM     57  CD1 PHE A  16      20.547  -2.860  23.414  1.00 10.49      A    C
ANISOU   57  CD1 PHE A  16     1292   1314   1379    259    152    283  A    C
ATOM     58  CD2 PHE A  16      21.974  -2.226  25.218  1.00 11.00      A    C
ANISOU   58  CD2 PHE A  16     1157   1220   1801     88   -135      3  A    C
ATOM     59  CE1 PHE A  16      21.503  -2.407  22.503  1.00 11.61      A    C
ANISOU   59  CE1 PHE A  16     1491   1286   1635    220     93    359  A    C
ATOM     60  CE2 PHE A  16      22.937  -1.758  24.308  1.00 11.96      A    C
ANISOU   60  CE2 PHE A  16     1437   1202   1904    189     69    -35  A    C
ATOM     61  CZ  PHE A  16      22.698  -1.830  22.964  1.00 11.33      A    C
ANISOU   61  CZ  PHE A  16     1462   1149   1693    168     -3     95  A    C
ATOM     62  C   PHE A  16      20.270  -5.574  25.615  1.00 10.18      A    C
ANISOU   62  C   PHE A  16     1400   1332   1136     84   -117    142  A    C
ATOM     63  O   PHE A  16      20.911  -5.765  26.647  1.00 11.69      A    O
ANISOU   63  O   PHE A  16     1587   1486   1370    -48   -140    286  A    O
ATOM     64  N  ASER A  17      20.467  -6.268  24.496  0.33 11.24      A    N
ANISOU   64  N  ASER A  17     1539   1409   1323    399    123    265  A    N
ATOM     65  CA ASER A  17      21.525  -7.261  24.355  0.33 12.36      A    C
ANISOU   65  CA ASER A  17     1632   1429   1635    351    174    204  A    C
ATOM     66  CB ASER A  17      20.958  -8.633  23.973  0.33 14.95      A    C
ANISOU   66  CB ASER A  17     1937   1601   2141    350    380     61  A    C
ATOM     67  OG ASER A  17      19.911  -9.009  24.843  0.33 15.94      A    O
ANISOU   67  OG ASER A  17     2023   1454   2580    510    663    262  A    O
ATOM     68  C  ASER A  17      22.462  -6.800  23.257  0.33 11.34      A    C
ANISOU   68  C  ASER A  17     1609   1262   1439    402    134    398  A    C
ATOM     69  O  ASER A  17      22.014  -6.295  22.231  0.33 11.83      A    O
ANISOU   69  O  ASER A  17     1765   1564   1166    413     89    528  A    O
ATOM     70  N  BSER A  17      20.530  -6.242  24.506  0.27 10.83      A    N
ANISOU   70  N  BSER A  17     1453   1362   1299    400    -13    223  A    N
ATOM     71  CA BSER A  17      21.609  -7.207  24.494  0.27 12.34      A    C
ANISOU   71  CA BSER A  17     1526   1488   1675    410     14    132  A    C
ATOM     72  CB BSER A  17      21.065  -8.623  24.483  0.27 14.28      A    C
ANISOU   72  CB BSER A  17     1770   1659   1995    158   -204    320  A    C
ATOM     73  OG BSER A  17      20.429  -8.834  23.244  0.27 15.15      A    O
ANISOU   73  OG BSER A  17     1911   1638   2206   -303   -107    129  A    O
ATOM     74  C  BSER A  17      22.452  -6.980  23.260  0.27 11.89      A    C
ANISOU   74  C  BSER A  17     1543   1427   1549    603      3    237  A    C
ATOM     75  O  BSER A  17      21.933  -6.846  22.152  0.27 13.34      A    O
ANISOU   75  O  BSER A  17     1620   1897   1551    564   -129    220  A    O
ATOM     76  N  CSER A  17      20.509  -6.235  24.489  0.41 10.84      A    N
ANISOU   76  N  CSER A  17     1485   1294   1340    547    157    206  A    N
ATOM     77  CA CSER A  17      21.524  -7.272  24.403  0.41 12.25      A    C
ANISOU   77  CA CSER A  17     1605   1383   1667    548    193    187  A    C
ATOM     78  CB CSER A  17      20.873  -8.650  24.213  0.41 14.82      A    C
ANISOU   78  CB CSER A  17     1963   1634   2036    557    209    248  A    C
ATOM     79  OG CSER A  17      21.846  -9.668  24.146  0.41 15.02      A    O
ANISOU   79  OG CSER A  17     2039   1540   2128    769    308    400  A    O
ATOM     80  C  CSER A  17      22.452  -6.956  23.234  0.41 11.69      A    C
ANISOU   80  C  CSER A  17     1611   1316   1515    689    143    405  A    C
ATOM     81  O  CSER A  17      21.980  -6.700  22.128  0.41 13.86      A    O
ANISOU   81  O  CSER A  17     1766   1981   1518    639     41    395  A    O
ATOM     82  N   ILE A  18      23.752  -6.949  23.471  1.00 12.23      A    N
ANISOU   82  N   ILE A  18     1543   1438   1666    546    -22    129  A    N
ATOM     83  CA  ILE A  18      24.743  -6.669  22.458  1.00 12.10      A    C
ANISOU   83  CA  ILE A  18     1519   1567   1510    252    -48    -42  A    C
ATOM     84  CB  ILE A  18      25.884  -5.846  23.047  1.00 12.75      A    C
ANISOU   84  CB  ILE A  18     1647   1622   1575    528     69    -34  A    C
ATOM     85  CG2 ILE A  18      26.997  -5.680  22.050  1.00 13.74      A    C
ANISOU   85  CG2 ILE A  18     1873   1553   1794    307    222    -52  A    C
ATOM     86  CG1 ILE A  18      25.339  -4.472  23.535  1.00 14.13      A    C
ANISOU   86  CG1 ILE A  18     1796   1561   2013    426   -198   -330  A    C
ATOM     87  CD1 ILE A  18      26.333  -3.677  24.373  1.00 16.39      A    C
ANISOU   87  CD1 ILE A  18     1881   1668   2679    269   -349   -370  A    C
ATOM     88  C   ILE A  18      25.251  -7.979  21.902  1.00 11.90      A    C
ANISOU   88  C   ILE A  18     1823   1270   1427    417   -141    296  A    C
ATOM     89  O   ILE A  18      25.789  -8.806  22.649  1.00 14.39      A    O
ANISOU   89  O   ILE A  18     2189   1599   1681    523   -264    132  A    O
ATOM     90  N   ALA A  19      25.034  -8.198  20.610  1.00 12.22      A    N
ANISOU   90  N   ALA A  19     1900   1248   1496    342     92    169  A    N
ATOM     91  CA  ALA A  19      25.391  -9.462  19.955  1.00 13.18      A    C
ANISOU   91  CA  ALA A  19     2040   1237   1731    318    -65   -114  A    C
ATOM     92  CB  ALA A  19      24.377  -9.750  18.824  1.00 14.78      A    C
ANISOU   92  CB  ALA A  19     2232   1473   1910    235   -207   -278  A    C
ATOM     93  C   ALA A  19      26.797  -9.427  19.369  1.00 13.36      A    C
ANISOU   93  C   ALA A  19     2075   1243   1757    539     87    -21  A    C
ATOM     94  O   ALA A  19      27.425 -10.487  19.265  1.00 14.95      A    O
ANISOU   94  O   ALA A  19     2250   1435   1997    687     76     -3  A    O
ATOM     95  N   ALA A  20      27.304  -8.246  18.983  1.00 12.68      A    N
ANISOU   95  N   ALA A  20     1798   1396   1625    386     71    -23  A    N
ATOM     96  CA  ALA A  20      28.624  -8.170  18.357  1.00 12.71      A    C
ANISOU   96  CA  ALA A  20     1810   1457   1562    423    188    -52  A    C
ATOM     97  CB  ALA A  20      28.553  -8.618  16.889  1.00 13.68      A    C
ANISOU   97  CB  ALA A  20     1889   1582   1728    737    -65   -161  A    C
ATOM     98  C   ALA A  20      29.144  -6.751  18.459  1.00 11.48      A    C
ANISOU   98  C   ALA A  20     1526   1295   1541    487    150     16  A    C
ATOM     99  O   ALA A  20      28.353  -5.808  18.566  1.00 12.00      A    O
ANISOU   99  O   ALA A  20     1423   1401   1735    494    -90   -142  A    O
ATOM    100  N   ARG A  21      30.466  -6.620  18.460  1.00 12.04      A    N
ANISOU  100  N   ARG A  21     1388   1415   1773    341     97    -72  A    N
ATOM    101  C   ARG A  21      32.284  -5.275  17.614  1.00 13.00      A    C
ANISOU  101  C   ARG A  21     1492   1703   1746    376   -145   -452  A    C
ATOM    102  O   ARG A  21      32.838  -6.308  17.209  1.00 15.07      A    O
ANISOU  102  O   ARG A  21     1750   1776   2198    674     40   -217  A    O
ATOM    103  CA  ARG A  21      31.154  -5.360  18.596  1.00 13.22      A    C
ANISOU  103  CA  ARG A  21     1588   1563   1871    364     49   -149  A    C
ATOM    104  CB  ARG A  21      31.717  -5.167  19.992  1.00 15.10      A    C
ANISOU  104  CB  ARG A  21     1789   2124   1825    628   -205   -507  A    C
ATOM    105  CG  ARG A  21      30.696  -5.190  21.068  1.00 17.24      A    C
ANISOU  105  CG  ARG A  21     2108   3038   1406    582     39   -252  A    C
ATOM    106  CD  ARG A  21      31.401  -4.573  22.352  1.00 24.04      A    C
ANISOU  106  CD  ARG A  21     2555   4621   1957    158   -139   -236  A    C
ATOM    107  NE  ARG A  21      30.651  -4.346  23.561  1.00 27.63      A    N
ANISOU  107  NE  ARG A  21     2657   4794   3046    340   -567   -549  A    N
ATOM    108  CZ  ARG A  21      30.380  -3.182  24.163  1.00 25.08      A    C
ANISOU  108  CZ  ARG A  21     2635   3995   2898     59   -370   -501  A    C
ATOM    109  NH1 ARG A  21      30.640  -1.881  23.683  1.00 19.52      A    N
ANISOU  109  NH1 ARG A  21     2198   3314   1905   -173    -89    -28  A    N
ATOM    110  NH2 ARG A  21      29.713  -3.347  25.296  1.00 31.98      A    N
ANISOU  110  NH2 ARG A  21     3331   5020   3798   -117   -681    144  A    N
ATOM    111  N   GLU A  22      32.615  -4.060  17.193  1.00 12.52      A    N
ANISOU  111  N   GLU A  22     1468   1602   1687    190    -23   -243  A    N
ATOM    112  CA  GLU A  22      33.811  -3.809  16.411  1.00 13.34      A    C
ANISOU  112  CA  GLU A  22     1603   1841   1626    211    -31   -431  A    C
ATOM    113  CB  GLU A  22      33.528  -3.869  14.936  1.00 13.73      A    C
ANISOU  113  CB  GLU A  22     1672   1972   1571    395     38   -327  A    C
ATOM    114  CG  GLU A  22      34.782  -3.609  14.134  1.00 15.17      A    C
ANISOU  114  CG  GLU A  22     1859   2081   1823    473     84   -207  A    C
ATOM    115  CD  GLU A  22      34.576  -3.782  12.624  1.00 14.25      A    C
ANISOU  115  CD  GLU A  22     1952   1617   1844    466    151   -116  A    C
ATOM    116  OE1 GLU A  22      33.597  -4.454  12.217  1.00 16.10      A    O
ANISOU  116  OE1 GLU A  22     2643   1566   1910     51    -93   -129  A    O
ATOM    117  OE2 GLU A  22      35.398  -3.242  11.837  1.00 16.14      A    O
ANISOU  117  OE2 GLU A  22     2037   2225   1870    249    216    155  A    O
ATOM    118  C   GLU A  22      34.300  -2.417  16.804  1.00 13.91      A    C
ANISOU  118  C   GLU A  22     1469   1812   2003    190   -106   -627  A    C
ATOM    119  O   GLU A  22      33.611  -1.432  16.536  1.00 14.17      A    O
ANISOU  119  O   GLU A  22     1688   1783   1913    368   -138   -358  A    O
ATOM    120  N   GLY A  23      35.417  -2.298  17.497  1.00 15.28      A    N
ANISOU  120  N   GLY A  23     1394   2125   2286    190   -100   -587  A    N
ATOM    121  CA  GLY A  23      35.831  -1.016  18.049  1.00 15.57      A    C
ANISOU  121  CA  GLY A  23     1500   2061   2353    274   -196   -763  A    C
ATOM    122  C   GLY A  23      34.753  -0.543  19.015  1.00 14.91      A    C
ANISOU  122  C   GLY A  23     1556   2038   2070    171   -191   -541  A    C
ATOM    123  O   GLY A  23      34.306  -1.291  19.908  1.00 15.57      A    O
ANISOU  123  O   GLY A  23     1917   1870   2130    411   -151   -347  A    O
ATOM    124  N   LYS A  24      34.355   0.718  18.879  1.00 13.12      A    N
ANISOU  124  N   LYS A  24     1438   1626   1922     -3   -170   -412  A    N
ATOM    125  CA  LYS A  24      33.269   1.251  19.687  1.00 12.19      A    C
ANISOU  125  CA  LYS A  24     1549   1470   1614    182   -149   -421  A    C
ATOM    126  CB  LYS A  24      33.354   2.777  19.791  1.00 13.25      A    C
ANISOU  126  CB  LYS A  24     1606   1680   1749   -197   -110   -193  A    C
ATOM    127  CG  LYS A  24      34.594   3.302  20.544  1.00 14.35      A    C
ANISOU  127  CG  LYS A  24     1575   1756   2121      9   -250   -376  A    C
ATOM    128  CD  LYS A  24      34.580   4.847  20.503  1.00 15.45      A    C
ANISOU  128  CD  LYS A  24     1630   1683   2557     10    -97   -310  A    C
ATOM    129  CE  LYS A  24      35.644   5.401  21.474  1.00 16.13      A    C
ANISOU  129  CE  LYS A  24     1629   1848   2652     10   -159   -576  A    C
ATOM    130  NZ  LYS A  24      35.635   6.899  21.384  1.00 17.04      A    N
ANISOU  130  NZ  LYS A  24     1654   1924   2896    -22    -90   -761  A    N
ATOM    131  C   LYS A  24      31.889   0.903  19.166  1.00 12.09      A    C
ANISOU  131  C   LYS A  24     1559   1359   1674    139   -122   -258  A    C
ATOM    132  O   LYS A  24      30.903   1.166  19.843  1.00 12.22      A    O
ANISOU  132  O   LYS A  24     1531   1466   1646    203   -154   -188  A    O
ATOM    133  N   ALA A  25      31.791   0.364  17.943  1.00 11.57      A    N
ANISOU  133  N   ALA A  25     1472   1382   1543    143   -234   -216  A    N
ATOM    134  CA  ALA A  25      30.477   0.076  17.363  1.00 11.82      A    C
ANISOU  134  CA  ALA A  25     1461   1438   1593    102   -286   -144  A    C
ATOM    135  CB  ALA A  25      30.615  -0.070  15.821  1.00 12.28      A    C
ANISOU  135  CB  ALA A  25     1718   1527   1422    224   -115   -159  A    C
ATOM    136  C   ALA A  25      29.907  -1.210  17.962  1.00 10.77      A    C
ANISOU  136  C   ALA A  25     1446   1220   1424    100   -268   -210  A    C
ATOM    137  O   ALA A  25      30.636  -2.163  18.252  1.00 11.41      A    O
ANISOU  137  O   ALA A  25     1439   1392   1503    273   -204    -50  A    O
ATOM    138  N   ARG A  26      28.588  -1.262  18.075  1.00  9.91      A    N
ANISOU  138  N   ARG A  26     1308   1141   1315    140    -93    -40  A    N
ATOM    139  CA  ARG A  26      27.864  -2.418  18.614  1.00 10.51      A    C
ANISOU  139  CA  ARG A  26     1330   1376   1287   -120   -144     14  A    C
ATOM    140  CB  ARG A  26      27.323  -2.093  20.073  1.00 13.60      A    C
ANISOU  140  CB  ARG A  26     1721   1791   1653    -99   -162     10  A    C
ATOM    141  CG  ARG A  26      28.340  -1.524  21.022  1.00 14.21      A    C
ANISOU  141  CG  ARG A  26     1997   2046   1357    235   -295   -218  A    C
ATOM    142  CD  ARG A  26      28.143  -0.048  21.211  1.00 12.78      A    C
ANISOU  142  CD  ARG A  26     1717   1681   1458    387    162    -93  A    C
ATOM    143  NE  ARG A  26      26.917   0.327  21.942  1.00 10.36      A    N
ANISOU  143  NE  ARG A  26     1497   1232   1208    205     10    -82  A    N
ATOM    144  CZ  ARG A  26      26.781   0.214  23.261  1.00 10.03      A    C
ANISOU  144  CZ  ARG A  26     1276   1217   1318    128   -186    -27  A    C
ATOM    145  NH1 ARG A  26      27.787  -0.259  23.994  1.00 11.65      A    N
ANISOU  145  NH1 ARG A  26     1296   1647   1484    210   -192    -59  A    N
ATOM    146  NH2 ARG A  26      25.651   0.556  23.840  1.00 10.32      A    N
ANISOU  146  NH2 ARG A  26     1267   1215   1439    -43     11   -113  A    N
ATOM    147  C   ARG A  26      26.648  -2.702  17.778  1.00  9.66      A    C
ANISOU  147  C   ARG A  26     1233   1180   1256    196      3     54  A    C
ATOM    148  O   ARG A  26      26.067  -1.788  17.158  1.00 10.61      A    O
ANISOU  148  O   ARG A  26     1515   1280   1238    304    -97    -49  A    O
ATOM    149  N   THR A  27      26.244  -3.962  17.737  1.00 10.09      A    N
ANISOU  149  N   THR A  27     1302   1118   1413    162   -193    -99  A    N
ATOM    150  CA  THR A  27      24.975  -4.336  17.157  1.00 10.09      A    C
ANISOU  150  CA  THR A  27     1393   1193   1249    119    -62     42  A    C
ATOM    151  CB  THR A  27      25.161  -4.886  15.719  1.00 10.73      A    C
ANISOU  151  CB  THR A  27     1440   1236   1400    467   -155   -269  A    C
ATOM    152  OG1 THR A  27      23.880  -5.071  15.121  1.00 11.70      A    O
ANISOU  152  OG1 THR A  27     1570   1473   1402    178    -10   -174  A    O
ATOM    153  CG2 THR A  27      25.918  -6.178  15.665  1.00 12.18      A    C
ANISOU  153  CG2 THR A  27     1633   1345   1651    255    -63   -100  A    C
ATOM    154  C   THR A  27      24.266  -5.281  18.087  1.00  9.71      A    C
ANISOU  154  C   THR A  27     1413   1084   1193    150    106     -2  A    C
ATOM    155  O   THR A  27      24.903  -6.110  18.765  1.00 10.51      A    O
ANISOU  155  O   THR A  27     1533   1104   1358    310    -38    120  A    O
ATOM    156  N   GLY A  28      22.943  -5.180  18.158  1.00 10.89      A    N
ANISOU  156  N   GLY A  28     1229   1379   1531    230    177     14  A    N
ATOM    157  CA  GLY A  28      22.174  -6.039  19.065  1.00 12.28      A    C
ANISOU  157  CA  GLY A  28     1227   1676   1765    167    323    413  A    C
ATOM    158  C   GLY A  28      20.711  -5.755  18.974  1.00 10.48      A    C
ANISOU  158  C   GLY A  28     1280   1097   1605    160     79    263  A    C
ATOM    159  O   GLY A  28      20.229  -5.382  17.878  1.00 10.48      A    O
ANISOU  159  O   GLY A  28     1502   1077   1404    306     28    149  A    O
ATOM    160  N   THR A  29      19.997  -5.982  20.073  1.00 10.56      A    N
ANISOU  160  N   THR A  29     1379   1015   1619    211    237     75  A    N
ATOM    161  CA  THR A  29      18.565  -5.865  20.064  1.00 10.78      A    C
ANISOU  161  CA  THR A  29     1458   1137   1502    183    175     -6  A    C
ATOM    162  CB  THR A  29      17.839  -7.222  19.879  1.00 13.31      A    C
ANISOU  162  CB  THR A  29     2067   1417   1574     97     28     85  A    C
ATOM    163  OG1 THR A  29      18.345  -8.129  20.846  1.00 15.36      A    O
ANISOU  163  OG1 THR A  29     2220   1426   2191     52    -60    -54  A    O
ATOM    164  CG2 THR A  29      18.072  -7.811  18.484  1.00 14.97      A    C
ANISOU  164  CG2 THR A  29     2289   1559   1839   -193    103   -314  A    C
ATOM    165  C   THR A  29      18.081  -5.250  21.364  1.00  9.46      A    C
ANISOU  165  C   THR A  29     1356    879   1357     97    133    139  A    C
ATOM    166  O   THR A  29      18.633  -5.504  22.426  1.00 11.57      A    O
ANISOU  166  O   THR A  29     1367   1593   1436    307    -82    233  A    O
ATOM    167  N   ILE A  30      17.022  -4.453  21.263  1.00  9.56      A    N
ANISOU  167  N   ILE A  30     1333    995   1303    213    -15     31  A    N
ATOM    168  CA  ILE A  30      16.246  -4.050  22.418  1.00  9.73      A    C
ANISOU  168  CA  ILE A  30     1340    971   1384    146     64    -69  A    C
ATOM    169  CB  ILE A  30      15.936  -2.541  22.431  1.00 10.20      A    C
ANISOU  169  CB  ILE A  30     1277   1319   1280    174      6    -62  A    C
ATOM    170  CG2 ILE A  30      15.107  -2.194  23.657  1.00 12.61      A    C
ANISOU  170  CG2 ILE A  30     1433   1606   1752      5    243   -307  A    C
ATOM    171  CG1 ILE A  30      17.224  -1.735  22.367  1.00 10.97      A    C
ANISOU  171  CG1 ILE A  30     1469   1243   1457     42    -94    179  A    C
ATOM    172  CD1 ILE A  30      16.989  -0.251  22.083  1.00 12.54      A    C
ANISOU  172  CD1 ILE A  30     1832   1425   1506    100   -358     88  A    C
ATOM    173  C   ILE A  30      14.922  -4.815  22.325  1.00  9.79      A    C
ANISOU  173  C   ILE A  30     1394   1306   1018     95   -103     90  A    C
ATOM    174  O   ILE A  30      14.171  -4.669  21.363  1.00 12.15      A    O
ANISOU  174  O   ILE A  30     1786   1524   1307   -238   -137    249  A    O
ATOM    175  N   GLU A  31      14.628  -5.613  23.329  1.00 10.63      A    N
ANISOU  175  N   GLU A  31     1376   1303   1360    -32     65    162  A    N
ATOM    176  C   GLU A  31      12.394  -5.502  24.310  1.00 10.74      A    C
ANISOU  176  C   GLU A  31     1509   1137   1433    -75     -1    236  A    C
ATOM    177  O   GLU A  31      12.789  -5.131  25.447  1.00 11.42      A    O
ANISOU  177  O   GLU A  31     1488   1546   1306     72    -46    213  A    O
ATOM    178  CA  GLU A  31      13.317  -6.280  23.386  1.00 11.38      A    C
ANISOU  178  CA  GLU A  31     1486   1152   1686    153     28    156  A    C
ATOM    179  CB  GLU A  31      13.451  -7.689  23.974  1.00 13.68      A    C
ANISOU  179  CB  GLU A  31     1830   1322   2044    286     97    205  A    C
ATOM    180  CG  GLU A  31      14.246  -8.644  23.158  1.00 19.00      A    C
ANISOU  180  CG  GLU A  31     2482   1815   2922    268    254    295  A    C
ATOM    181  CD  GLU A  31      14.510  -9.868  23.964  1.00 27.27      A    C
ANISOU  181  CD  GLU A  31     3420   2776   4166    437    744    452  A    C
ATOM    182  OE1 GLU A  31      13.507 -10.505  24.347  1.00 28.23      A    O
ANISOU  182  OE1 GLU A  31     3829   2322   4573     -6   1285    614  A    O
ATOM    183  OE2 GLU A  31      15.706 -10.123  24.287  1.00 32.81      A    O
ANISOU  183  OE2 GLU A  31     3899   3840   4726    407    629    555  A    O
ATOM    184  N   MET A  32      11.187  -5.216  23.823  1.00 10.96      A    N
ANISOU  184  N   MET A  32     1299   1261   1603     75     23    221  A    N
ATOM    185  CA  MET A  32      10.147  -4.546  24.593  1.00 10.61      A    C
ANISOU  185  CA  MET A  32     1186   1228   1619     -2    -94    182  A    C
ATOM    186  CB  MET A  32      10.007  -3.090  24.127  1.00 10.84      A    C
ANISOU  186  CB  MET A  32     1191   1117   1812    -35     39    281  A    C
ATOM    187  CG  MET A  32      11.320  -2.332  24.252  1.00 12.37      A    C
ANISOU  187  CG  MET A  32     1585   1109   2007   -142     70    300  A    C
ATOM    188  SD  MET A  32      11.158  -0.543  24.120  1.00 12.46      A    S
ANISOU  188  SD  MET A  32     1745   1166   1823    -66     -7    182  A    S
ATOM    189  CE  MET A  32      10.277  -0.235  25.647  1.00 13.77      A    C
ANISOU  189  CE  MET A  32     2044   1217   1970      5   -124    201  A    C
ATOM    190  C   MET A  32       8.836  -5.285  24.399  1.00 10.64      A    C
ANISOU  190  C   MET A  32     1389   1205   1449     39    -30    340  A    C
ATOM    191  O   MET A  32       8.703  -6.138  23.523  1.00 12.03      A    O
ANISOU  191  O   MET A  32     1614   1185   1773    -94   -150     91  A    O
ATOM    192  N   LYS A  33       7.815  -4.922  25.165  1.00 11.14      A    N
ANISOU  192  N   LYS A  33     1228   1314   1691     38     63    384  A    N
ATOM    193  CA  LYS A  33       6.549  -5.619  25.063  1.00 12.68      A    C
ANISOU  193  CA  LYS A  33     1337   1600   1882   -167    -75    549  A    C
ATOM    194  CB  LYS A  33       5.571  -5.145  26.114  1.00 15.04      A    C
ANISOU  194  CB  LYS A  33     1618   2183   1915   -113     98    225  A    C
ATOM    195  CG  LYS A  33       6.072  -5.536  27.530  1.00 17.34      A    C
ANISOU  195  CG  LYS A  33     1720   2793   2076   -354    157    158  A    C
ATOM    196  CD  LYS A  33       5.190  -5.093  28.635  1.00 20.88      A    C
ANISOU  196  CD  LYS A  33     2315   3170   2449   -301    232    510  A    C
ATOM    197  CE  LYS A  33       5.774  -5.568  29.967  1.00 22.19      A    C
ANISOU  197  CE  LYS A  33     2634   3295   2502   -578    441    700  A    C
ATOM    198  NZ  LYS A  33       4.827  -5.666  31.116  1.00 28.00      A    N
ANISOU  198  NZ  LYS A  33     3112   4042   3485   -255    624    548  A    N
ATOM    199  C   LYS A  33       5.972  -5.594  23.646  1.00 11.96      A    C
ANISOU  199  C   LYS A  33     1358   1531   1657   -136   -268    398  A    C
ATOM    200  O   LYS A  33       5.442  -6.596  23.175  1.00 15.31      A    O
ANISOU  200  O   LYS A  33     2053   1635   2130   -491   -357    335  A    O
ATOM    201  N  AARG A  34       6.091  -4.454  22.970  0.41 11.19      A    N
ANISOU  201  N  AARG A  34     1345   1399   1509      4   -135    257  A    N
ATOM    202  CA AARG A  34       5.469  -4.309  21.658  0.41 11.81      A    C
ANISOU  202  CA AARG A  34     1518   1411   1558      1   -130    305  A    C
ATOM    203  CB AARG A  34       5.022  -2.856  21.445  0.41 11.97      A    C
ANISOU  203  CB AARG A  34     1501   1363   1685     89    -74    231  A    C
ATOM    204  CG AARG A  34       3.784  -2.465  22.269  0.41 12.28      A    C
ANISOU  204  CG AARG A  34     1442   1535   1689     49    -93    219  A    C
ATOM    205  CD AARG A  34       3.360  -1.033  21.943  0.41 12.30      A    C
ANISOU  205  CD AARG A  34     1389   1716   1570    231   -222    205  A    C
ATOM    206  NE AARG A  34       1.977  -0.742  22.340  0.41 14.14      A    N
ANISOU  206  NE AARG A  34     1528   2018   1828    307   -172    345  A    N
ATOM    207  CZ AARG A  34       1.598  -0.026  23.403  0.41 13.97      A    C
ANISOU  207  CZ AARG A  34     1390   2113   1806    504    -13    316  A    C
ATOM    208  NH1AARG A  34       2.494   0.562  24.244  0.41 14.15      A    N
ANISOU  208  NH1AARG A  34     1105   2649   1624    526     11    871  A    N
ATOM    209  NH2AARG A  34       0.287   0.154  23.596  0.41 15.46      A    N
ANISOU  209  NH2AARG A  34     1554   2170   2150    485    152    -76  A    N
ATOM    210  C  AARG A  34       6.340  -4.776  20.498  0.41 11.82      A    C
ANISOU  210  C  AARG A  34     1499   1258   1735    -99    -55    105  A    C
ATOM    211  O  AARG A  34       5.894  -4.724  19.356  0.41 12.94      A    O
ANISOU  211  O  AARG A  34     1576   1676   1665     60    -94    -62  A    O
ATOM    212  N  BARG A  34       6.084  -4.453  22.968  0.59 10.75      A    N
ANISOU  212  N  BARG A  34     1335   1328   1421     49    -97    270  A    N
ATOM    213  CA BARG A  34       5.464  -4.329  21.649  0.59 11.46      A    C
ANISOU  213  CA BARG A  34     1568   1306   1481     -4    -90    431  A    C
ATOM    214  CB BARG A  34       5.039  -2.880  21.404  0.59 11.77      A    C
ANISOU  214  CB BARG A  34     1508   1255   1709     19     43    292  A    C
ATOM    215  CG BARG A  34       3.796  -2.476  22.189  0.59 11.86      A    C
ANISOU  215  CG BARG A  34     1433   1453   1620    -83     66    313  A    C
ATOM    216  CD BARG A  34       3.326  -1.136  21.662  0.59 11.17      A    C
ANISOU  216  CD BARG A  34     1399   1355   1489     98     17    154  A    C
ATOM    217  NE BARG A  34       2.097  -0.672  22.303  0.59 13.84      A    N
ANISOU  217  NE BARG A  34     1561   1781   1918      4    253    409  A    N
ATOM    218  CZ BARG A  34       0.872  -0.876  21.825  0.59 12.85      A    C
ANISOU  218  CZ BARG A  34     1429   1728   1727    -73    434    422  A    C
ATOM    219  NH1BARG A  34       0.709  -1.540  20.655  0.59 14.23      A    N
ANISOU  219  NH1BARG A  34     1717   2074   1614    233    418    501  A    N
ATOM    220  NH2BARG A  34      -0.160  -0.384  22.501  0.59 14.65      A    N
ANISOU  220  NH2BARG A  34     1481   2017   2068   -198    102    397  A    N
ATOM    221  C  BARG A  34       6.332  -4.796  20.501  0.59 11.58      A    C
ANISOU  221  C  BARG A  34     1513   1108   1780   -158    -43    170  A    C
ATOM    222  O  BARG A  34       5.885  -4.744  19.361  0.59 13.25      A    O
ANISOU  222  O  BARG A  34     1614   1691   1728     49   -106    -31  A    O
ATOM    223  N   GLY A  35       7.577  -5.215  20.757  1.00 11.06      A    N
ANISOU  223  N   GLY A  35     1412   1155   1636   -125     28    -12  A    N
ATOM    224  CA  GLY A  35       8.408  -5.689  19.684  1.00 12.69      A    C
ANISOU  224  CA  GLY A  35     1430   1637   1753   -143    -77   -202  A    C
ATOM    225  C   GLY A  35       9.896  -5.597  19.953  1.00 11.06      A    C
ANISOU  225  C   GLY A  35     1307   1187   1708   -124   -150     20  A    C
ATOM    226  O   GLY A  35      10.342  -5.051  20.972  1.00 11.41      A    O
ANISOU  226  O   GLY A  35     1390   1376   1571    -56   -243    -14  A    O
ATOM    227  N   VAL A  36      10.667  -6.131  19.012  1.00 11.67      A    N
ANISOU  227  N   VAL A  36     1446   1280   1707    -96      1     -0  A    N
ATOM    228  CA  VAL A  36      12.111  -6.099  19.054  1.00 12.01      A    C
ANISOU  228  CA  VAL A  36     1498   1397   1670    -84    -46     35  A    C
ATOM    229  CB  VAL A  36      12.697  -7.474  18.631  1.00 14.94      A    C
ANISOU  229  CB  VAL A  36     1888   1385   2403    109    135   -113  A    C
ATOM    230  CG1 VAL A  36      14.224  -7.440  18.593  1.00 17.89      A    C
ANISOU  230  CG1 VAL A  36     1845   2019   2932     29    222   -168  A    C
ATOM    231  CG2 VAL A  36      12.190  -8.572  19.582  1.00 17.52      A    C
ANISOU  231  CG2 VAL A  36     2336   1513   2810     17    203    424  A    C
ATOM    232  C   VAL A  36      12.626  -4.978  18.161  1.00 11.16      A    C
ANISOU  232  C   VAL A  36     1543   1403   1295     17   -157    195  A    C
ATOM    233  O   VAL A  36      12.139  -4.811  17.021  1.00 12.47      A    O
ANISOU  233  O   VAL A  36     1605   1795   1337     21   -122     -1  A    O
ATOM    234  N   ILE A  37      13.631  -4.256  18.647  1.00 10.71      A    N
ANISOU  234  N   ILE A  37     1265   1457   1349    -77    -37    190  A    N
ATOM    235  CA  ILE A  37      14.279  -3.181  17.920  1.00 10.28      A    C
ANISOU  235  CA  ILE A  37     1220   1394   1293     53     96    110  A    C
ATOM    236  CB  ILE A  37      14.280  -1.886  18.743  1.00  9.82      A    C
ANISOU  236  CB  ILE A  37     1247   1219   1267    155     50     14  A    C
ATOM    237  CG2 ILE A  37      15.063  -0.805  18.016  1.00 11.86      A    C
ANISOU  237  CG2 ILE A  37     1602   1268   1635    222     -2     66  A    C
ATOM    238  CG1 ILE A  37      12.854  -1.477  19.096  1.00 11.58      A    C
ANISOU  238  CG1 ILE A  37     1488   1485   1428    182    -72    169  A    C
ATOM    239  CD1 ILE A  37      12.719  -0.662  20.348  1.00 13.84      A    C
ANISOU  239  CD1 ILE A  37     1707   1907   1646    232    -12    -97  A    C
ATOM    240  C   ILE A  37      15.697  -3.623  17.612  1.00  9.90      A    C
ANISOU  240  C   ILE A  37     1353   1279   1129     87    -27    146  A    C
ATOM    241  O   ILE A  37      16.481  -3.860  18.536  1.00 10.73      A    O
ANISOU  241  O   ILE A  37     1402   1520   1156    164    -40    178  A    O
ATOM    242  N   ARG A  38      16.060  -3.709  16.334  1.00  9.45      A    N
ANISOU  242  N   ARG A  38     1354    985   1250    -52     47    -18  A    N
ATOM    243  CA  ARG A  38      17.413  -4.063  15.947  1.00  8.80      A    C
ANISOU  243  CA  ARG A  38     1229    994   1119    -90    -10     -4  A    C
ATOM    244  CB  ARG A  38      17.421  -4.654  14.521  1.00 10.32      A    C
ANISOU  244  CB  ARG A  38     1433   1091   1399   -155   -139   -127  A    C
ATOM    245  CG  ARG A  38      16.580  -5.961  14.431  1.00 11.76      A    C
ANISOU  245  CG  ARG A  38     1706   1162   1600    -73   -231   -169  A    C
ATOM    246  CD  ARG A  38      16.317  -6.347  12.996  1.00 12.38      A    C
ANISOU  246  CD  ARG A  38     1797   1217   1689    179   -348   -329  A    C
ATOM    247  NE  ARG A  38      15.322  -5.454  12.418  1.00 12.49      A    N
ANISOU  247  NE  ARG A  38     1877   1185   1682    227    -77    -89  A    N
ATOM    248  CZ  ARG A  38      14.987  -5.426  11.135  1.00 13.78      A    C
ANISOU  248  CZ  ARG A  38     2293   1377   1566    309   -277   -121  A    C
ATOM    249  NH1 ARG A  38      15.549  -6.299  10.300  1.00 15.88      A    N
ANISOU  249  NH1 ARG A  38     2370   1787   1875    453    -77   -447  A    N
ATOM    250  NH2 ARG A  38      14.073  -4.601  10.705  1.00 15.49      A    N
ANISOU  250  NH2 ARG A  38     2581   1710   1595    487   -370   -321  A    N
ATOM    251  C   ARG A  38      18.297  -2.825  15.986  1.00  9.12      A    C
ANISOU  251  C   ARG A  38     1462    922   1080     57   -141     73  A    C
ATOM    252  O   ARG A  38      17.889  -1.780  15.483  1.00  9.64      A    O
ANISOU  252  O   ARG A  38     1376   1015   1270      6   -215    101  A    O
ATOM    253  N   THR A  39      19.491  -2.928  16.551  1.00  9.10      A    N
ANISOU  253  N   THR A  39     1280   1147   1030    115    -46   -124  A    N
ATOM    254  CA  THR A  39      20.369  -1.767  16.686  1.00  9.11      A    C
ANISOU  254  CA  THR A  39     1289   1088   1086    -53     87    -89  A    C
ATOM    255  CB  THR A  39      20.600  -1.359  18.162  1.00  9.70      A    C
ANISOU  255  CB  THR A  39     1347   1172   1168    544     39    150  A    C
ATOM    256  OG1 THR A  39      21.375  -2.340  18.829  1.00 10.74      A    O
ANISOU  256  OG1 THR A  39     1577   1217   1284    281    -85    -46  A    O
ATOM    257  CG2 THR A  39      19.292  -1.183  18.892  1.00 10.32      A    C
ANISOU  257  CG2 THR A  39     1323   1505   1092    129     47     -4  A    C
ATOM    258  C   THR A  39      21.704  -2.047  16.007  1.00  8.58      A    C
ANISOU  258  C   THR A  39     1320    957    983     95   -105    -50  A    C
ATOM    259  O   THR A  39      22.157  -3.193  16.030  1.00  9.27      A    O
ANISOU  259  O   THR A  39     1402    938   1183    290     -0      2  A    O
ATOM    260  N   PRO A  40      22.354  -1.026  15.399  1.00  8.55      A    N
ANISOU  260  N   PRO A  40     1336    839   1074    185   -119    -49  A    N
ATOM    261  CD  PRO A  40      23.763  -1.141  14.944  1.00 10.22      A    C
ANISOU  261  CD  PRO A  40     1130   1454   1299    137    174   -125  A    C
ATOM    262  CA  PRO A  40      21.874   0.362  15.369  1.00  9.28      A    C
ANISOU  262  CA  PRO A  40     1386    923   1218    120   -108     50  A    C
ATOM    263  CB  PRO A  40      23.032   1.122  14.696  1.00 10.26      A    C
ANISOU  263  CB  PRO A  40     1171   1381   1347    108   -143    102  A    C
ATOM    264  CG  PRO A  40      24.280   0.289  15.067  1.00  9.65      A    C
ANISOU  264  CG  PRO A  40     1182   1055   1431    189   -121    -46  A    C
ATOM    265  C   PRO A  40      20.553   0.531  14.614  1.00  8.81      A    C
ANISOU  265  C   PRO A  40     1324    914   1109     80   -133   -159  A    C
ATOM    266  O   PRO A  40      20.333  -0.130  13.583  1.00  9.44      A    O
ANISOU  266  O   PRO A  40     1402    999   1185    125   -118    -74  A    O
ATOM    267  N   ALA A  41      19.718   1.423  15.144  1.00  8.19      A    N
ANISOU  267  N   ALA A  41     1088    902   1121    209   -139    -15  A    N
ATOM    268  CA  ALA A  41      18.353   1.636  14.666  1.00  8.76      A    C
ANISOU  268  CA  ALA A  41     1282    973   1072    114   -180    -16  A    C
ATOM    269  CB  ALA A  41      17.353   1.426  15.784  1.00  9.82      A    C
ANISOU  269  CB  ALA A  41     1476   1093   1161    173     39     38  A    C
ATOM    270  C   ALA A  41      18.160   3.039  14.144  1.00  8.29      A    C
ANISOU  270  C   ALA A  41     1158    893   1097    193   -141     47  A    C
ATOM    271  O   ALA A  41      18.654   4.008  14.751  1.00  9.71      A    O
ANISOU  271  O   ALA A  41     1347    935   1406     56   -108   -174  A    O
ATOM    272  N   PHE A  42      17.373   3.182  13.079  1.00  8.88      A    N
ANISOU  272  N   PHE A  42     1113   1105   1155    123   -107    176  A    N
ATOM    273  CA  PHE A  42      16.886   4.474  12.620  1.00  9.05      A    C
ANISOU  273  CA  PHE A  42     1105   1081   1252    260     29    210  A    C
ATOM    274  CB  PHE A  42      17.193   4.735  11.132  1.00 10.00      A    C
ANISOU  274  CB  PHE A  42     1574   1000   1225    365     23    327  A    C
ATOM    275  CG  PHE A  42      16.708   6.106  10.734  1.00 11.73      A    C
ANISOU  275  CG  PHE A  42     1663   1455   1337    182    232    281  A    C
ATOM    276  CD1 PHE A  42      17.479   7.259  11.081  1.00 13.54      A    C
ANISOU  276  CD1 PHE A  42     1928   1525   1692     68    272    307  A    C
ATOM    277  CD2 PHE A  42      15.471   6.293  10.141  1.00 13.22      A    C
ANISOU  277  CD2 PHE A  42     1705   1730   1589    439    204    501  A    C
ATOM    278  CE1 PHE A  42      17.016   8.553  10.808  1.00 13.74      A    C
ANISOU  278  CE1 PHE A  42     1942   1471   1807    221    143    124  A    C
ATOM    279  CE2 PHE A  42      15.020   7.594   9.813  1.00 13.23      A    C
ANISOU  279  CE2 PHE A  42     1701   1453   1873    299    246    466  A    C
ATOM    280  CZ  PHE A  42      15.781   8.688  10.206  1.00 13.76      A    C
ANISOU  280  CZ  PHE A  42     1853   1592   1784    406    156    277  A    C
ATOM    281  C   PHE A  42      15.388   4.515  12.867  1.00  8.82      A    C
ANISOU  281  C   PHE A  42     1348    931   1072     32   -170    164  A    C
ATOM    282  O   PHE A  42      14.649   3.610  12.408  1.00  9.77      A    O
ANISOU  282  O   PHE A  42     1310   1272   1129      1   -169     -2  A    O
ATOM    283  N   MET A  43      14.923   5.570  13.542  1.00  8.73      A    N
ANISOU  283  N   MET A  43     1090   1027   1201     87     -7     19  A    N
ATOM    284  CA  MET A  43      13.511   5.784  13.853  1.00  9.23      A    C
ANISOU  284  CA  MET A  43     1190   1307   1011    209   -183    -26  A    C
ATOM    285  CB  MET A  43      13.357   6.290  15.295  1.00 11.55      A    C
ANISOU  285  CB  MET A  43     1591   1767   1031   -203   -101    -65  A    C
ATOM    286  CG  MET A  43      13.872   5.299  16.289  1.00 13.27      A    C
ANISOU  286  CG  MET A  43     2322   1666   1053   -491   -172     18  A    C
ATOM    287  SD  MET A  43      13.652   5.830  18.010  1.00 15.71      A    S
ANISOU  287  SD  MET A  43     2612   2096   1262   -886     67    -67  A    S
ATOM    288  CE  MET A  43      15.032   6.961  18.136  1.00 13.25      A    C
ANISOU  288  CE  MET A  43     2179   1638   1218   -641    -59   -143  A    C
ATOM    289  C   MET A  43      12.948   6.846  12.935  1.00  9.50      A    C
ANISOU  289  C   MET A  43     1188   1309   1112    169    -69    -59  A    C
ATOM    290  O   MET A  43      13.272   8.049  13.083  1.00 10.73      A    O
ANISOU  290  O   MET A  43     1318   1136   1622     45   -150    -52  A    O
ATOM    291  N   PRO A  44      12.036   6.473  12.018  1.00  9.39      A    N
ANISOU  291  N   PRO A  44     1209   1285   1074    211   -228    -10  A    N
ATOM    292  CD  PRO A  44      11.655   5.114  11.620  1.00  9.41      A    C
ANISOU  292  CD  PRO A  44     1444    904   1226    -29   -266   -100  A    C
ATOM    293  CA  PRO A  44      11.292   7.501  11.259  1.00  9.10      A    C
ANISOU  293  CA  PRO A  44     1212   1221   1024    302    -97    -61  A    C
ATOM    294  CB  PRO A  44      10.335   6.674  10.382  1.00 10.89      A    C
ANISOU  294  CB  PRO A  44     1599   1408   1132    144   -331    -64  A    C
ATOM    295  CG  PRO A  44      11.038   5.340  10.228  1.00 10.65      A    C
ANISOU  295  CG  PRO A  44     1570   1213   1263    110   -270     46  A    C
ATOM    296  C   PRO A  44      10.503   8.378  12.227  1.00  9.07      A    C
ANISOU  296  C   PRO A  44     1267   1230    950     69    -75    157  A    C
ATOM    297  O   PRO A  44      10.019   7.910  13.258  1.00 10.06      A    O
ANISOU  297  O   PRO A  44     1394   1360   1070    105     17     21  A    O
ATOM    298  N   VAL A  45      10.372   9.647  11.878  1.00 10.19      A    N
ANISOU  298  N   VAL A  45     1483   1158   1233    344   -104    -87  A    N
ATOM    299  CA  VAL A  45       9.673  10.599  12.743  1.00 10.76      A    C
ANISOU  299  CA  VAL A  45     1475   1275   1336    286   -149     65  A    C
ATOM    300  CB  VAL A  45      10.394  11.974  12.732  1.00 12.00      A    C
ANISOU  300  CB  VAL A  45     1507   1281   1771    289    -14   -136  A    C
ATOM    301  CG1 VAL A  45       9.655  13.014  13.548  1.00 14.72      A    C
ANISOU  301  CG1 VAL A  45     1688   1558   2346    193    146   -353  A    C
ATOM    302  CG2 VAL A  45      11.808  11.806  13.308  1.00 13.50      A    C
ANISOU  302  CG2 VAL A  45     1568   1746   1815    331      5   -173  A    C
ATOM    303  C   VAL A  45       8.212  10.758  12.372  1.00 10.85      A    C
ANISOU  303  C   VAL A  45     1483   1445   1195    266   -263    124  A    C
ATOM    304  O   VAL A  45       7.891  11.022  11.213  1.00 12.93      A    O
ANISOU  304  O   VAL A  45     1843   1782   1290    239   -258    204  A    O
ATOM    305  N   GLY A  46       7.314  10.512  13.316  1.00 11.99      A    N
ANISOU  305  N   GLY A  46     1434   1613   1508    137     65   -161  A    N
ATOM    306  CA  GLY A  46       5.875  10.790  13.203  1.00 14.28      A    C
ANISOU  306  CA  GLY A  46     1524   2015   1887     64    -54   -168  A    C
ATOM    307  C   GLY A  46       5.640  12.160  13.861  1.00 15.37      A    C
ANISOU  307  C   GLY A  46     2075   2233   1534    834    -39    -60  A    C
ATOM    308  O   GLY A  46       5.822  12.355  15.066  1.00 19.20      A    O
ANISOU  308  O   GLY A  46     2499   2381   2414    246    -71   -454  A    O
ATOM    309  N   THR A  47       5.313  13.143  13.073  1.00 19.83      A    N
ANISOU  309  N   THR A  47     2834   1947   2755     -3    100   -389  A    N
ATOM    310  CA  THR A  47       4.902  14.435  13.563  1.00 22.44      A    C
ANISOU  310  CA  THR A  47     2850   2197   3478   -329    145    -77  A    C
ATOM    311  CB  THR A  47       5.452  15.571  12.737  1.00 23.36      A    C
ANISOU  311  CB  THR A  47     2728   2569   3580   -171    268    -92  A    C
ATOM    312  OG1 THR A  47       6.841  15.346  12.440  1.00 26.10      A    O
ANISOU  312  OG1 THR A  47     2605   3254   4060     76    617    175  A    O
ATOM    313  CG2 THR A  47       5.277  16.918  13.491  1.00 25.62      A    C
ANISOU  313  CG2 THR A  47     3113   2902   3719   -114    468   -266  A    C
ATOM    314  C   THR A  47       3.378  14.416  13.300  1.00 23.94      A    C
ANISOU  314  C   THR A  47     3011   2483   3602   -522   -474     54  A    C
ATOM    315  O   THR A  47       2.858  14.104  12.161  1.00 27.83      A    O
ANISOU  315  O   THR A  47     3262   2509   4801    -49  -1010   -210  A    O
ATOM    316  N   ALA A  48       2.714  14.759  14.369  1.00 21.99      A    N
ANISOU  316  N   ALA A  48     2911   2596   2849  -1137     86    157  A    N
ATOM    317  CA  ALA A  48       1.293  14.860  14.495  1.00 22.10      A    C
ANISOU  317  CA  ALA A  48     2752   2777   2867   -933    540   -374  A    C
ATOM    318  CB  ALA A  48       0.729  15.939  13.546  1.00 25.71      A    C
ANISOU  318  CB  ALA A  48     3098   2836   3836   -615    418   -320  A    C
ATOM    319  C   ALA A  48       0.640  13.503  14.258  1.00 15.94      A    C
ANISOU  319  C   ALA A  48     2057   2122   1878   -622    284   -662  A    C
ATOM    320  O   ALA A  48      -0.370  13.432  13.597  1.00 14.95      A    O
ANISOU  320  O   ALA A  48     1852   1664   2164   -161    238   -373  A    O
ATOM    321  N   ALA A  49       1.190  12.427  14.829  1.00 14.80      A    N
ANISOU  321  N   ALA A  49     1615   2417   1592   -551    149   -459  A    N
ATOM    322  CA  ALA A  49       0.551  11.082  14.754  1.00 12.71      A    C
ANISOU  322  CA  ALA A  49     1677   2128   1025   -233    -49    -15  A    C
ATOM    323  CB  ALA A  49      -0.856  11.038  15.395  1.00 12.99      A    C
ANISOU  323  CB  ALA A  49     1620   2060   1256   -154    220   -232  A    C
ATOM    324  C   ALA A  49       0.528  10.524  13.335  1.00 11.54      A    C
ANISOU  324  C   ALA A  49     1496   1734   1155     85   -217    -17  A    C
ATOM    325  O   ALA A  49      -0.335   9.717  13.020  1.00 11.63      A    O
ANISOU  325  O   ALA A  49     1611   1657   1150    -55   -222   -145  A    O
ATOM    326  N   THR A  50       1.527  10.878  12.525  1.00 11.19      A    N
ANISOU  326  N   THR A  50     1482   1726   1045     50     -4   -129  A    N
ATOM    327  CA  THR A  50       1.696  10.272  11.196  1.00 11.02      A    C
ANISOU  327  CA  THR A  50     1154   1843   1190     79    -50   -142  A    C
ATOM    328  CB  THR A  50       0.692  10.859  10.130  1.00 11.84      A    C
ANISOU  328  CB  THR A  50     1514   1723   1263    460     29    -63  A    C
ATOM    329  OG1 THR A  50       1.135  10.475   8.824  1.00 11.45      A    O
ANISOU  329  OG1 THR A  50     1389   1827   1135    247    -11   -104  A    O
ATOM    330  CG2 THR A  50       0.660  12.379  10.171  1.00 13.81      A    C
ANISOU  330  CG2 THR A  50     1903   1992   1352    561    -35   -172  A    C
ATOM    331  C   THR A  50       3.133  10.446  10.777  1.00 10.03      A    C
ANISOU  331  C   THR A  50     1311   1202   1297    114   -123   -220  A    C
ATOM    332  O   THR A  50       3.717  11.529  10.953  1.00 11.48      A    O
ANISOU  332  O   THR A  50     1582   1356   1423    144   -161   -134  A    O
ATOM    333  N   VAL A  51       3.706   9.397  10.196  1.00 10.12      A    N
ANISOU  333  N   VAL A  51     1246   1424   1177     -1    -55     27  A    N
ATOM    334  CA  VAL A  51       4.970   9.522   9.455  1.00  9.83      A    C
ANISOU  334  CA  VAL A  51     1318   1358   1060     54   -179    -53  A    C
ATOM    335  CB  VAL A  51       5.697   8.167   9.323  1.00 10.25      A    C
ANISOU  335  CB  VAL A  51     1281   1241   1374    184    -79    118  A    C
ATOM    336  CG1 VAL A  51       6.966   8.344   8.515  1.00 11.55      A    C
ANISOU  336  CG1 VAL A  51     1125   1518   1745    289     52    -21  A    C
ATOM    337  CG2 VAL A  51       6.036   7.611  10.741  1.00 11.63      A    C
ANISOU  337  CG2 VAL A  51     1533   1479   1408    184   -342     30  A    C
ATOM    338  C   VAL A  51       4.560  10.061   8.082  1.00 10.10      A    C
ANISOU  338  C   VAL A  51     1322   1318   1197    128   -141    -57  A    C
ATOM    339  O   VAL A  51       3.813   9.420   7.349  1.00 10.65      A    O
ANISOU  339  O   VAL A  51     1520   1359   1166    -55   -226     17  A    O
ATOM    340  N   LYS A  52       4.965  11.295   7.784  1.00 11.37      A    N
ANISOU  340  N   LYS A  52     1587   1360   1373     71   -429     29  A    N
ATOM    341  C   LYS A  52       4.311  11.252   5.393  1.00 11.44      A    C
ANISOU  341  C   LYS A  52     1592   1478   1275     37    -82    187  A    C
ATOM    342  O   LYS A  52       5.330  10.757   4.904  1.00 14.65      A    O
ANISOU  342  O   LYS A  52     1616   2357   1594    251    201    625  A    O
ATOM    343  CA  LYS A  52       4.354  12.041   6.701  1.00 12.15      A    C
ANISOU  343  CA  LYS A  52     1759   1308   1549   -454   -432     57  A    C
ATOM    344  CB  LYS A  52       4.950  13.471   6.637  1.00 16.48      A    C
ANISOU  344  CB  LYS A  52     2429   1931   1900   -384   -523    115  A    C
ATOM    345  CG  LYS A  52       4.581  14.382   7.871  1.00 18.59      A    C
ANISOU  345  CG  LYS A  52     2674   2147   2243   -300   -272    -90  A    C
ATOM    346  CD  LYS A  52       5.250  15.773   7.841  1.00 21.35      A    C
ANISOU  346  CD  LYS A  52     2915   2295   2904   -341    123   -686  A    C
ATOM    347  CE  LYS A  52       4.931  16.576   9.093  1.00 24.08      A    C
ANISOU  347  CE  LYS A  52     2961   2745   3444   -111    154   -795  A    C
ATOM    348  NZ  LYS A  52       3.655  17.244   8.909  1.00 27.56      A    N
ANISOU  348  NZ  LYS A  52     3083   3427   3960    -98     16  -1066  A    N
ATOM    349  N   ALA A  53       3.101  11.175   4.832  1.00 10.59      A    N
ANISOU  349  N   ALA A  53     1428   1430   1168     93   -359     42  A    N
ATOM    350  CA  ALA A  53       2.832  10.579   3.501  1.00 11.16      A    C
ANISOU  350  CA  ALA A  53     1753   1465   1023    198   -152    -56  A    C
ATOM    351  CB  ALA A  53       3.710  11.224   2.410  1.00 13.49      A    C
ANISOU  351  CB  ALA A  53     2200   1668   1255    106    262    254  A    C
ATOM    352  C   ALA A  53       2.914   9.072   3.464  1.00 10.37      A    C
ANISOU  352  C   ALA A  53     1575   1377    988    134   -107   -103  A    C
ATOM    353  O   ALA A  53       2.900   8.522   2.373  1.00 12.05      A    O
ANISOU  353  O   ALA A  53     1840   1511   1228    273   -113   -136  A    O
ATOM    354  N   LEU A  54       2.996   8.389   4.616  1.00 10.40      A    N
ANISOU  354  N   LEU A  54     1385   1399   1168     78     79    -17  A    N
ATOM    355  CA  LEU A  54       3.087   6.924   4.650  1.00 10.41      A    C
ANISOU  355  CA  LEU A  54     1493   1347   1117     62    -39     60  A    C
ATOM    356  CB  LEU A  54       4.483   6.469   5.096  1.00 10.87      A    C
ANISOU  356  CB  LEU A  54     1513   1515   1102     74     79     45  A    C
ATOM    357  CG  LEU A  54       5.693   6.886   4.289  1.00 12.06      A    C
ANISOU  357  CG  LEU A  54     1573   1644   1364     97    142    -11  A    C
ATOM    358  CD1 LEU A  54       6.974   6.331   4.942  1.00 14.74      A    C
ANISOU  358  CD1 LEU A  54     1706   2068   1826    133     -6    240  A    C
ATOM    359  CD2 LEU A  54       5.611   6.488   2.833  1.00 13.86      A    C
ANISOU  359  CD2 LEU A  54     1888   2027   1350    295    107     85  A    C
ATOM    360  C   LEU A  54       2.069   6.304   5.570  1.00  9.85      A    C
ANISOU  360  C   LEU A  54     1385   1231   1128     67   -162      1  A    C
ATOM    361  O   LEU A  54       1.935   6.716   6.729  1.00 11.43      A    O
ANISOU  361  O   LEU A  54     1713   1529   1100   -147     66   -136  A    O
ATOM    362  N   LYS A  55       1.367   5.273   5.120  1.00 10.20      A    N
ANISOU  362  N   LYS A  55     1317   1210   1347     44   -116    -62  A    N
ATOM    363  CA  LYS A  55       0.650   4.405   6.044  1.00 10.03      A    C
ANISOU  363  CA  LYS A  55     1459   1176   1177   -111     60     20  A    C
ATOM    364  CB  LYS A  55      -0.148   3.368   5.267  1.00 10.84      A    C
ANISOU  364  CB  LYS A  55     1612   1238   1267      2   -279    -39  A    C
ATOM    365  CG  LYS A  55      -1.348   3.902   4.522  1.00 11.19      A    C
ANISOU  365  CG  LYS A  55     1570   1306   1375    169   -266    -35  A    C
ATOM    366  CD  LYS A  55      -1.994   2.768   3.729  1.00 11.41      A    C
ANISOU  366  CD  LYS A  55     1594   1331   1409    147   -524   -291  A    C
ATOM    367  CE  LYS A  55      -3.289   3.230   3.050  1.00 12.22      A    C
ANISOU  367  CE  LYS A  55     1566   1497   1581     58   -489    -73  A    C
ATOM    368  NZ  LYS A  55      -3.884   2.086   2.243  1.00 13.43      A    N
ANISOU  368  NZ  LYS A  55     1815   1545   1744    -50   -512   -106  A    N
ATOM    369  C   LYS A  55       1.651   3.676   6.959  1.00  9.85      A    C
ANISOU  369  C   LYS A  55     1404   1314   1024     64   -332    -65  A    C
ATOM    370  O   LYS A  55       2.765   3.355   6.523  1.00 10.18      A    O
ANISOU  370  O   LYS A  55     1172   1426   1271     64   -109   -160  A    O
ATOM    371  N   PRO A  56       1.238   3.359   8.195  1.00 10.49      A    N
ANISOU  371  N   PRO A  56     1442   1577    968    112    -32    -26  A    N
ATOM    372  CD  PRO A  56       0.003   3.793   8.876  1.00 11.62      A    C
ANISOU  372  CD  PRO A  56     1515   1676   1226    313    101     26  A    C
ATOM    373  CA  PRO A  56       2.106   2.565   9.088  1.00 10.41      A    C
ANISOU  373  CA  PRO A  56     1437   1577    941    302   -165     69  A    C
ATOM    374  CB  PRO A  56       1.215   2.300  10.313  1.00 12.94      A    C
ANISOU  374  CB  PRO A  56     1357   2320   1240    329     12    288  A    C
ATOM    375  CG  PRO A  56       0.275   3.392  10.334  1.00 15.42      A    C
ANISOU  375  CG  PRO A  56     1824   2420   1614    761    260    635  A    C
ATOM    376  C   PRO A  56       2.565   1.268   8.443  1.00  9.93      A    C
ANISOU  376  C   PRO A  56     1272   1433   1068    119   -169     51  A    C
ATOM    377  O   PRO A  56       3.712   0.857   8.665  1.00  9.98      A    O
ANISOU  377  O   PRO A  56     1319   1366   1108    213   -134     43  A    O
ATOM    378  N   GLU A  57       1.725   0.614   7.647  1.00 10.31      A    N
ANISOU  378  N   GLU A  57     1294   1501   1124    -91    -93   -128  A    N
ATOM    379  CA  GLU A  57       2.166  -0.644   7.051  1.00 11.04      A    C
ANISOU  379  CA  GLU A  57     1358   1340   1495    -31   -109   -287  A    C
ATOM    380  CB  GLU A  57       1.023  -1.354   6.354  1.00 13.70      A    C
ANISOU  380  CB  GLU A  57     1564   1629   2013     46   -164   -183  A    C
ATOM    381  CG  GLU A  57       0.442  -0.601   5.191  1.00 17.47      A    C
ANISOU  381  CG  GLU A  57     2174   1815   2650     12   -399   -540  A    C
ATOM    382  CD  GLU A  57      -0.960  -1.060   4.837  1.00 23.31      A    C
ANISOU  382  CD  GLU A  57     2907   2636   3312   -322   -469   -549  A    C
ATOM    383  OE1 GLU A  57      -1.087  -1.840   3.888  1.00 29.05      A    O
ANISOU  383  OE1 GLU A  57     3378   3925   3735   -549   -521  -1329  A    O
ATOM    384  OE2 GLU A  57      -1.935  -0.602   5.473  1.00 21.72      A    O
ANISOU  384  OE2 GLU A  57     2651   2571   3032    -23   -872   -173  A    O
ATOM    385  C   GLU A  57       3.335  -0.410   6.105  1.00 10.32      A    C
ANISOU  385  C   GLU A  57     1398   1330   1192     11   -202   -265  A    C
ATOM    386  O   GLU A  57       4.216  -1.268   5.946  1.00 10.69      A    O
ANISOU  386  O   GLU A  57     1409   1265   1389     35   -125    -88  A    O
ATOM    387  N   THR A  58       3.350   0.735   5.426  1.00 10.37      A    N
ANISOU  387  N   THR A  58     1464   1398   1077    -16    -67    -74  A    N
ATOM    388  CA  THR A  58       4.454   1.057   4.537  1.00  9.73      A    C
ANISOU  388  CA  THR A  58     1278   1250   1167    111   -117    155  A    C
ATOM    389  CB  THR A  58       4.077   2.214   3.611  1.00 11.06      A    C
ANISOU  389  CB  THR A  58     1408   1580   1215    -98   -285    -61  A    C
ATOM    390  OG1 THR A  58       2.805   1.960   3.009  1.00 12.06      A    O
ANISOU  390  OG1 THR A  58     1782   1479   1321     29   -306     20  A    O
ATOM    391  CG2 THR A  58       5.165   2.494   2.568  1.00 12.10      A    C
ANISOU  391  CG2 THR A  58     1536   1789   1271    -28    193     64  A    C
ATOM    392  C   THR A  58       5.715   1.382   5.321  1.00  9.51      A    C
ANISOU  392  C   THR A  58     1244   1223   1147    -76   -223     10  A    C
ATOM    393  O   THR A  58       6.821   0.933   4.978  1.00 11.18      A    O
ANISOU  393  O   THR A  58     1357   1657   1235     97    -37    -68  A    O
ATOM    394  N   VAL A  59       5.547   2.127   6.424  1.00  9.70      A    N
ANISOU  394  N   VAL A  59     1377   1276   1031    -95   -213   -115  A    N
ATOM    395  CA  VAL A  59       6.688   2.345   7.302  1.00 10.01      A    C
ANISOU  395  CA  VAL A  59     1429   1267   1108     92   -125    -50  A    C
ATOM    396  CB  VAL A  59       6.259   3.170   8.545  1.00 10.55      A    C
ANISOU  396  CB  VAL A  59     1475   1238   1294    118   -333    -54  A    C
ATOM    397  CG1 VAL A  59       7.471   3.409   9.467  1.00 11.36      A    C
ANISOU  397  CG1 VAL A  59     1550   1318   1447     99   -429   -111  A    C
ATOM    398  CG2 VAL A  59       5.664   4.522   8.110  1.00 12.13      A    C
ANISOU  398  CG2 VAL A  59     1744   1390   1475    191   -111    -59  A    C
ATOM    399  C   VAL A  59       7.311   1.009   7.756  1.00 10.13      A    C
ANISOU  399  C   VAL A  59     1344   1196   1309   -165     12   -111  A    C
ATOM    400  O   VAL A  59       8.534   0.830   7.705  1.00 10.71      A    O
ANISOU  400  O   VAL A  59     1312   1340   1417    -97    -18    -52  A    O
ATOM    401  N   ARG A  60       6.466   0.080   8.173  1.00  9.86      A    N
ANISOU  401  N   ARG A  60     1477   1099   1171     68    -47    -89  A    N
ATOM    402  CA  ARG A  60       6.974  -1.226   8.598  1.00 10.37      A    C
ANISOU  402  CA  ARG A  60     1378   1215   1347    -12     35   -104  A    C
ATOM    403  CB  ARG A  60       5.861  -2.070   9.221  1.00 10.91      A    C
ANISOU  403  CB  ARG A  60     1377   1250   1517    -26    -73      7  A    C
ATOM    404  CG  ARG A  60       6.289  -3.489   9.572  1.00 11.24      A    C
ANISOU  404  CG  ARG A  60     1343   1242   1688    -33   -251    133  A    C
ATOM    405  CD  ARG A  60       7.453  -3.465  10.559  1.00 11.41      A    C
ANISOU  405  CD  ARG A  60     1517    977   1840     13   -304     20  A    C
ATOM    406  NE  ARG A  60       7.861  -4.846  10.862  1.00 13.56      A    N
ANISOU  406  NE  ARG A  60     1793   1302   2056    -21   -506    141  A    N
ATOM    407  CZ  ARG A  60       8.974  -5.122  11.519  1.00 13.29      A    C
ANISOU  407  CZ  ARG A  60     1967    960   2122    -58   -526     62  A    C
ATOM    408  NH1 ARG A  60       9.728  -4.136  11.948  1.00 13.54      A    N
ANISOU  408  NH1 ARG A  60     1968   1160   2018   -100   -541    -35  A    N
ATOM    409  NH2 ARG A  60       9.332  -6.379  11.768  1.00 16.21      A    N
ANISOU  409  NH2 ARG A  60     2255   1275   2628     15   -756     86  A    N
ATOM    410  C   ARG A  60       7.639  -1.950   7.440  1.00 10.89      A    C
ANISOU  410  C   ARG A  60     1441   1240   1458     48   -189   -196  A    C
ATOM    411  O   ARG A  60       8.678  -2.589   7.627  1.00 11.40      A    O
ANISOU  411  O   ARG A  60     1358   1264   1710     82    -10   -248  A    O
ATOM    412  N   ALA A  61       7.038  -1.923   6.247  1.00 11.01      A    N
ANISOU  412  N   ALA A  61     1482   1275   1427    -87    -93   -305  A    N
ATOM    413  CA  ALA A  61       7.584  -2.665   5.089  1.00 12.40      A    C
ANISOU  413  CA  ALA A  61     1460   1731   1519     48    -46   -652  A    C
ATOM    414  CB  ALA A  61       6.641  -2.511   3.901  1.00 14.43      A    C
ANISOU  414  CB  ALA A  61     1516   2345   1621    -51   -207   -789  A    C
ATOM    415  C   ALA A  61       8.977  -2.166   4.755  1.00 12.58      A    C
ANISOU  415  C   ALA A  61     1413   2040   1324      3     68   -576  A    C
ATOM    416  O   ALA A  61       9.749  -2.936   4.214  1.00 14.62      A    O
ANISOU  416  O   ALA A  61     1450   2392   1711     18     32   -790  A    O
ATOM    417  N   THR A  62       9.307  -0.905   5.047  1.00 11.41      A    N
ANISOU  417  N   THR A  62     1321   1844   1169   -205    -95   -284  A    N
ATOM    418  CA  THR A  62      10.670  -0.442   4.780  1.00 13.33      A    C
ANISOU  418  CA  THR A  62     1736   1914   1413   -363    132   -231  A    C
ATOM    419  CB  THR A  62      10.820   1.093   4.904  1.00 15.27      A    C
ANISOU  419  CB  THR A  62     1951   2267   1584   -445    153     80  A    C
ATOM    420  OG1 THR A  62      10.699   1.499   6.279  1.00 14.91      A    O
ANISOU  420  OG1 THR A  62     1969   1916   1779   -343    148   -426  A    O
ATOM    421  CG2 THR A  62       9.845   1.813   3.986  1.00 18.72      A    C
ANISOU  421  CG2 THR A  62     2072   2884   2155   -337    190    343  A    C
ATOM    422  C   THR A  62      11.695  -1.006   5.730  1.00 12.94      A    C
ANISOU  422  C   THR A  62     1613   1871   1432    -71     50   -587  A    C
ATOM    423  O   THR A  62      12.899  -0.891   5.466  1.00 14.52      A    O
ANISOU  423  O   THR A  62     1730   2405   1383   -239     53   -514  A    O
ATOM    424  N   GLY A  63      11.231  -1.594   6.842  1.00 11.85      A    N
ANISOU  424  N   GLY A  63     1491   1773   1239     -2   -201   -215  A    N
ATOM    425  CA  GLY A  63      12.137  -2.187   7.799  1.00 12.72      A    C
ANISOU  425  CA  GLY A  63     1490   1850   1493    137    -43   -523  A    C
ATOM    426  C   GLY A  63      12.158  -1.534   9.164  1.00 10.86      A    C
ANISOU  426  C   GLY A  63     1351   1498   1278     34   -197   -136  A    C
ATOM    427  O   GLY A  63      12.873  -1.999  10.041  1.00 12.48      A    O
ANISOU  427  O   GLY A  63     1523   1685   1532    287   -199   -120  A    O
ATOM    428  N   ALA A  64      11.425  -0.430   9.343  1.00  9.60      A    N
ANISOU  428  N   ALA A  64     1323   1148   1176    -12    -45    -54  A    N
ATOM    429  CA  ALA A  64      11.462   0.243  10.655  1.00  9.90      A    C
ANISOU  429  CA  ALA A  64     1381   1196   1184     30    -25     61  A    C
ATOM    430  CB  ALA A  64      10.649   1.524  10.560  1.00 11.03      A    C
ANISOU  430  CB  ALA A  64     1430   1125   1636    100   -262     89  A    C
ATOM    431  C   ALA A  64      10.874  -0.657  11.755  1.00  9.37      A    C
ANISOU  431  C   ALA A  64     1302    979   1277     -4   -251   -260  A    C
ATOM    432  O   ALA A  64       9.821  -1.284  11.559  1.00 10.06      A    O
ANISOU  432  O   ALA A  64     1385   1166   1274    -42   -297   -116  A    O
ATOM    433  N   ASP A  65      11.564  -0.679  12.905  1.00  9.52      A    N
ANISOU  433  N   ASP A  65     1408   1122   1085     99   -280    -45  A    N
ATOM    434  CA  ASP A  65      11.116  -1.411  14.085  1.00  9.25      A    C
ANISOU  434  CA  ASP A  65     1346   1153   1013    182   -132     63  A    C
ATOM    435  CB  ASP A  65      12.321  -2.067  14.762  1.00  9.61      A    C
ANISOU  435  CB  ASP A  65     1360   1048   1243     98   -190   -235  A    C
ATOM    436  CG  ASP A  65      12.992  -3.155  13.942  1.00 10.10      A    C
ANISOU  436  CG  ASP A  65     1554   1044   1239    -87   -244    152  A    C
ATOM    437  OD1 ASP A  65      12.297  -3.852  13.186  1.00 11.81      A    O
ANISOU  437  OD1 ASP A  65     1705   1177   1605    -96   -287   -239  A    O
ATOM    438  OD2 ASP A  65      14.245  -3.305  14.090  1.00 10.16      A    O
ANISOU  438  OD2 ASP A  65     1426   1161   1273    145   -153    -55  A    O
ATOM    439  C   ASP A  65      10.434  -0.534  15.120  1.00  9.66      A    C
ANISOU  439  C   ASP A  65     1312   1190   1167     93    -94     58  A    C
ATOM    440  O   ASP A  65       9.762  -1.060  16.019  1.00 10.09      A    O
ANISOU  440  O   ASP A  65     1382   1094   1358      6     88     -3  A    O
ATOM    441  N   ILE A  66      10.624   0.778  15.029  1.00  9.60      A    N
ANISOU  441  N   ILE A  66     1418    965   1265     15   -128    -44  A    N
ATOM    442  CA  ILE A  66      10.182   1.745  16.037  1.00  9.40      A    C
ANISOU  442  CA  ILE A  66     1675    784   1114     69   -148    -45  A    C
ATOM    443  CB  ILE A  66      11.180   1.805  17.231  1.00  9.43      A    C
ANISOU  443  CB  ILE A  66     1318   1160   1104     -8   -182   -115  A    C
ATOM    444  CG2 ILE A  66      12.632   1.817  16.756  1.00 11.27      A    C
ANISOU  444  CG2 ILE A  66     1177   1701   1404     11     46     67  A    C
ATOM    445  CG1 ILE A  66      10.809   2.930  18.219  1.00  9.85      A    C
ANISOU  445  CG1 ILE A  66     1733   1016    992     43   -381    -99  A    C
ATOM    446  CD1 ILE A  66      11.565   2.837  19.540  1.00 10.86      A    C
ANISOU  446  CD1 ILE A  66     1660   1145   1323     94   -322    124  A    C
ATOM    447  C   ILE A  66      10.078   3.080  15.291  1.00  9.46      A    C
ANISOU  447  C   ILE A  66     1493   1015   1085    117    -21    -80  A    C
ATOM    448  O   ILE A  66      10.872   3.338  14.373  1.00  9.75      A    O
ANISOU  448  O   ILE A  66     1392   1172   1141     98    122     -8  A    O
ATOM    449  N   ILE A  67       9.131   3.906  15.710  1.00  9.03      A    N
ANISOU  449  N   ILE A  67     1429    854   1148    105   -182    -60  A    N
ATOM    450  CA  ILE A  67       9.027   5.282  15.214  1.00  8.62      A    C
ANISOU  450  CA  ILE A  67     1491    838    947    -53   -206    -95  A    C
ATOM    451  CB  ILE A  67       7.739   5.508  14.384  1.00  9.36      A    C
ANISOU  451  CB  ILE A  67     1274   1203   1080     47   -171     -6  A    C
ATOM    452  CG2 ILE A  67       7.758   4.591  13.145  1.00  9.98      A    C
ANISOU  452  CG2 ILE A  67     1430   1303   1058     50    -70   -121  A    C
ATOM    453  CG1 ILE A  67       6.470   5.322  15.242  1.00 10.42      A    C
ANISOU  453  CG1 ILE A  67     1251   1296   1413     -4    -77     73  A    C
ATOM    454  CD1 ILE A  67       5.172   5.672  14.510  1.00 12.51      A    C
ANISOU  454  CD1 ILE A  67     1388   1647   1719    232   -198     41  A    C
ATOM    455  C   ILE A  67       9.073   6.239  16.374  1.00  9.19      A    C
ANISOU  455  C   ILE A  67     1406    949   1139   -102     48      6  A    C
ATOM    456  O   ILE A  67       8.859   5.854  17.541  1.00  9.89      A    O
ANISOU  456  O   ILE A  67     1562   1129   1067    -61    -12     76  A    O
ATOM    457  N   LEU A  68       9.367   7.503  16.064  1.00 10.29      A    N
ANISOU  457  N   LEU A  68     1753    999   1158   -152     86    -97  A    N
ATOM    458  CA  LEU A  68       9.393   8.566  17.048  1.00 10.68      A    C
ANISOU  458  CA  LEU A  68     1848    994   1217    -44    -50   -136  A    C
ATOM    459  CB  LEU A  68      10.616   9.450  16.837  1.00 12.15      A    C
ANISOU  459  CB  LEU A  68     2093   1079   1445   -201     70   -259  A    C
ATOM    460  CG  LEU A  68      10.838  10.581  17.830  1.00 13.91      A    C
ANISOU  460  CG  LEU A  68     1923   1363   1999   -209    -70     31  A    C
ATOM    461  CD1 LEU A  68      12.336  10.857  18.067  1.00 15.31      A    C
ANISOU  461  CD1 LEU A  68     1945   1714   2159    -43   -117     43  A    C
ATOM    462  CD2 LEU A  68      10.096  11.854  17.425  1.00 14.72      A    C
ANISOU  462  CD2 LEU A  68     2090   1482   2019   -201     32   -187  A    C
ATOM    463  C   LEU A  68       8.094   9.363  16.926  1.00 11.90      A    C
ANISOU  463  C   LEU A  68     1975   1390   1156    -14   -295   -268  A    C
ATOM    464  O   LEU A  68       7.686   9.729  15.827  1.00 15.24      A    O
ANISOU  464  O   LEU A  68     2631   1987   1171    590   -380    -51  A    O
ATOM    465  N   GLY A  69       7.501   9.705  18.065  1.00 11.21      A    N
ANISOU  465  N   GLY A  69     1503   1426   1331    -34    -89     19  A    N
ATOM    466  CA  GLY A  69       6.380  10.650  18.112  1.00 12.90      A    C
ANISOU  466  CA  GLY A  69     1543   2021   1336     70   -111     70  A    C
ATOM    467  C   GLY A  69       6.811  11.953  18.771  1.00 13.69      A    C
ANISOU  467  C   GLY A  69     1694   1707   1800    352   -126    237  A    C
ATOM    468  O   GLY A  69       7.413  11.925  19.821  1.00 13.90      A    O
ANISOU  468  O   GLY A  69     2360   1528   1394    588   -220   -151  A    O
ATOM    469  N   ASN A  70       6.503  13.107  18.164  1.00 16.50      A    N
ANISOU  469  N   ASN A  70     1801   2125   2344   -133   -584    800  A    N
ATOM    470  CA  ASN A  70       6.770  14.412  18.770  1.00 17.77      A    C
ANISOU  470  CA  ASN A  70     1803   2034   2913     63   -180    845  A    C
ATOM    471  CB  ASN A  70       6.844  15.470  17.654  1.00 19.35      A    C
ANISOU  471  CB  ASN A  70     1955   2242   3156    168   -194    953  A    C
ATOM    472  CG  ASN A  70       8.061  15.357  16.741  1.00 20.17      A    C
ANISOU  472  CG  ASN A  70     2393   2227   3044    192   -188    749  A    C
ATOM    473  OD1 ASN A  70       7.946  15.561  15.516  1.00 21.53      A    O
ANISOU  473  OD1 ASN A  70     2774   2513   2894    -75   -120    453  A    O
ATOM    474  ND2 ASN A  70       9.222  15.185  17.311  1.00 19.52      A    N
ANISOU  474  ND2 ASN A  70     2319   1829   3268    149    -90    400  A    N
ATOM    475  C   ASN A  70       5.703  14.936  19.813  1.00 16.94      A    C
ANISOU  475  C   ASN A  70     1676   1667   3094     43   -114    523  A    C
ATOM    476  O   ASN A  70       4.624  15.494  19.464  1.00 18.64      A    O
ANISOU  476  O   ASN A  70     2334   1765   2985    358    -18   -369  A    O
ATOM    477  N   THR A  71       6.030  14.870  21.077  1.00 17.25      A    N
ANISOU  477  N   THR A  71     1830   1348   3375    176    437     47  A    N
ATOM    478  CA  THR A  71       5.142  15.285  22.173  1.00 17.33      A    C
ANISOU  478  CA  THR A  71     1708   1397   3479    333    369    -35  A    C
ATOM    479  CB  THR A  71       5.931  15.161  23.458  1.00 18.82      A    C
ANISOU  479  CB  THR A  71     2037   1681   3433    530     89     66  A    C
ATOM    480  OG1 THR A  71       6.116  13.748  23.669  1.00 20.30      A    O
ANISOU  480  OG1 THR A  71     2226   1690   3798    208    244    542  A    O
ATOM    481  CG2 THR A  71       5.192  15.753  24.686  1.00 20.92      A    C
ANISOU  481  CG2 THR A  71     2334   2510   3106    300    248    348  A    C
ATOM    482  C   THR A  71       4.570  16.735  22.012  1.00 18.34      A    C
ANISOU  482  C   THR A  71     1837   1339   3792     65    578    163  A    C
ATOM    483  O   THR A  71       3.367  16.967  22.226  1.00 20.59      A    O
ANISOU  483  O   THR A  71     1829   1713   4282    286    608    203  A    O
ATOM    484  N   TYR A  72       5.414  17.695  21.674  1.00 18.84      A    N
ANISOU  484  N   TYR A  72     1942   1350   3868    125    368     14  A    N
ATOM    485  CA  TYR A  72       4.964  19.081  21.523  1.00 18.75      A    C
ANISOU  485  CA  TYR A  72     2238   1340   3548    136    345     19  A    C
ATOM    486  CB  TYR A  72       6.147  19.937  21.052  1.00 19.25      A    C
ANISOU  486  CB  TYR A  72     2307   1318   3690     50    474     48  A    C
ATOM    487  CG  TYR A  72       5.740  21.350  20.654  1.00 20.93      A    C
ANISOU  487  CG  TYR A  72     2818   1517   3616     51    527   -137  A    C
ATOM    488  CD1 TYR A  72       5.587  22.338  21.609  1.00 22.45      A    C
ANISOU  488  CD1 TYR A  72     3180   1703   3648    210    348   -163  A    C
ATOM    489  CE1 TYR A  72       5.224  23.635  21.256  1.00 22.24      A    C
ANISOU  489  CE1 TYR A  72     3498   1431   3522    149    287    164  A    C
ATOM    490  CD2 TYR A  72       5.535  21.673  19.320  1.00 21.67      A    C
ANISOU  490  CD2 TYR A  72     3232   1548   3453    -70    208   -177  A    C
ATOM    491  CE2 TYR A  72       5.192  22.934  18.936  1.00 22.57      A    C
ANISOU  491  CE2 TYR A  72     3335   1825   3414    335    131   -379  A    C
ATOM    492  CZ  TYR A  72       5.024  23.920  19.910  1.00 22.81      A    C
ANISOU  492  CZ  TYR A  72     3685   1392   3589    467     74    -29  A    C
ATOM    493  OH  TYR A  72       4.677  25.201  19.571  1.00 26.45      A    O
ANISOU  493  OH  TYR A  72     4087   1695   4267    303   -112    112  A    O
ATOM    494  C   TYR A  72       3.815  19.210  20.536  1.00 17.28      A    C
ANISOU  494  C   TYR A  72     2656   1361   2549    -45    330   -228  A    C
ATOM    495  O   TYR A  72       2.762  19.846  20.782  1.00 17.22      A    O
ANISOU  495  O   TYR A  72     2626   1450   2465    329    -18     11  A    O
ATOM    496  N   HIS A  73       3.992  18.596  19.394  1.00 19.14      A    N
ANISOU  496  N   HIS A  73     2901   1687   2682   -205    315    -74  A    N
ATOM    497  CA  HIS A  73       2.955  18.702  18.404  1.00 17.45      A    C
ANISOU  497  CA  HIS A  73     2635   2044   1953     53    -13   -143  A    C
ATOM    498  CB  HIS A  73       3.466  18.120  17.080  1.00 19.71      A    C
ANISOU  498  CB  HIS A  73     2695   2368   2426    227    130     87  A    C
ATOM    499  CG  HIS A  73       4.428  19.034  16.391  1.00 24.13      A    C
ANISOU  499  CG  HIS A  73     3079   3000   3089     38    227    283  A    C
ATOM    500  CD2 HIS A  73       4.222  20.225  15.791  1.00 24.50      A    C
ANISOU  500  CD2 HIS A  73     3224   2812   3274    120    328    859  A    C
ATOM    501  ND1 HIS A  73       5.790  18.818  16.353  1.00 27.03      A    N
ANISOU  501  ND1 HIS A  73     3346   3353   3570    -25    325    501  A    N
ATOM    502  CE1 HIS A  73       6.378  19.826  15.724  1.00 26.03      A    C
ANISOU  502  CE1 HIS A  73     3412   3071   3406     81    247    684  A    C
ATOM    503  NE2 HIS A  73       5.445  20.689  15.372  1.00 27.35      A    N
ANISOU  503  NE2 HIS A  73     3533   3415   3443    -63    332    964  A    N
ATOM    504  C   HIS A  73       1.664  17.989  18.848  1.00 18.69      A    C
ANISOU  504  C   HIS A  73     2963   2238   1900    -71     19     93  A    C
ATOM    505  O   HIS A  73       0.583  18.559  18.732  1.00 19.30      A    O
ANISOU  505  O   HIS A  73     2810   2229   2296   -364   -321    184  A    O
ATOM    506  N   LEU A  74       1.795  16.778  19.372  1.00 17.86      A    N
ANISOU  506  N   LEU A  74     2864   2065   1856   -401    325   -146  A    N
ATOM    507  CA  LEU A  74       0.643  15.966  19.805  1.00 16.53      A    C
ANISOU  507  CA  LEU A  74     2571   2165   1545   -160    125    -57  A    C
ATOM    508  CB  LEU A  74       1.160  14.594  20.223  1.00 15.79      A    C
ANISOU  508  CB  LEU A  74     2696   1856   1447    102    100   -482  A    C
ATOM    509  CG  LEU A  74       1.733  13.690  19.113  1.00 17.90      A    C
ANISOU  509  CG  LEU A  74     2663   2353   1787     82   -102   -370  A    C
ATOM    510  CD1 LEU A  74       2.592  12.505  19.649  1.00 17.45      A    C
ANISOU  510  CD1 LEU A  74     2919   1607   2103    369     21    117  A    C
ATOM    511  CD2 LEU A  74       0.601  13.132  18.340  1.00 20.24      A    C
ANISOU  511  CD2 LEU A  74     2484   2895   2310   -429    222   -757  A    C
ATOM    512  C   LEU A  74      -0.130  16.674  20.947  1.00 16.14      A    C
ANISOU  512  C   LEU A  74     2510   2004   1618   -309   -129   -111  A    C
ATOM    513  O   LEU A  74      -1.372  16.604  21.048  1.00 17.42      A    O
ANISOU  513  O   LEU A  74     2381   2333   1903   -260   -533     88  A    O
ATOM    514  N   MET A  75       0.585  17.353  21.819  1.00 14.60      A    N
ANISOU  514  N   MET A  75     2175   1806   1568    -36   -300   -448  A    N
ATOM    515  CA  MET A  75      -0.087  17.975  22.957  1.00 15.27      A    C
ANISOU  515  CA  MET A  75     1852   1995   1957    136   -258   -499  A    C
ATOM    516  CB  MET A  75       0.882  18.338  24.075  1.00 16.80      A    C
ANISOU  516  CB  MET A  75     2287   2128   1968     -9   -200   -559  A    C
ATOM    517  CG  MET A  75       1.715  19.526  23.764  1.00 20.03      A    C
ANISOU  517  CG  MET A  75     2654   2711   2245   -155   -391   -231  A    C
ATOM    518  SD  MET A  75       2.942  19.920  25.044  1.00 22.02      A    S
ANISOU  518  SD  MET A  75     2668   2950   2749   -291   -783   -232  A    S
ATOM    519  CE  MET A  75       1.857  20.534  26.346  1.00 23.52      A    C
ANISOU  519  CE  MET A  75     2786   3198   2955   -223   -564   -273  A    C
ATOM    520  C   MET A  75      -0.918  19.159  22.488  1.00 17.98      A    C
ANISOU  520  C   MET A  75     2016   2182   2632    211   -247   -360  A    C
ATOM    521  O   MET A  75      -1.918  19.499  23.094  1.00 20.08      A    O
ANISOU  521  O   MET A  75     1930   2333   3368    257    -80   -302  A    O
ATOM    522  N   LEU A  76      -0.527  19.741  21.362  1.00 18.72      A    N
ANISOU  522  N   LEU A  76     2343   1976   2793    370   -668     83  A    N
ATOM    523  CA  LEU A  76      -1.284  20.826  20.761  1.00 23.43      A    C
ANISOU  523  CA  LEU A  76     2861   2654   3387    198   -707     14  A    C
ATOM    524  CB  LEU A  76      -0.346  21.763  19.982  1.00 25.10      A    C
ANISOU  524  CB  LEU A  76     3125   2853   3558    111   -523     77  A    C
ATOM    525  CG  LEU A  76       0.735  22.523  20.772  1.00 26.39      A    C
ANISOU  525  CG  LEU A  76     3286   2975   3765    235   -383    215  A    C
ATOM    526  CD1 LEU A  76       1.602  23.401  19.849  1.00 28.52      A    C
ANISOU  526  CD1 LEU A  76     3509   3208   4119   -141   -114    333  A    C
ATOM    527  CD2 LEU A  76       0.184  23.354  21.945  1.00 26.57      A    C
ANISOU  527  CD2 LEU A  76     3359   2861   3874    602   -390   -128  A    C
ATOM    528  C   LEU A  76      -2.425  20.312  19.848  1.00 23.13      A    C
ANISOU  528  C   LEU A  76     2888   2899   3001    555   -771    -72  A    C
ATOM    529  O   LEU A  76      -3.506  20.887  19.820  1.00 26.29      A    O
ANISOU  529  O   LEU A  76     3023   3539   3425    686   -650   -309  A    O
ATOM    530  N   ARG A  77      -2.183  19.238  19.097  1.00 21.12      A    N
ANISOU  530  N   ARG A  77     2743   2742   2540     49   -511   -125  A    N
ATOM    531  CA  ARG A  77      -3.162  18.734  18.155  1.00 20.14      A    C
ANISOU  531  CA  ARG A  77     2611   2893   2147    185   -803     -5  A    C
ATOM    532  CB  ARG A  77      -3.082  19.591  16.880  1.00 24.47      A    C
ANISOU  532  CB  ARG A  77     2916   3556   2828     14   -821    134  A    C
ATOM    533  CG  ARG A  77      -4.095  19.306  15.840  1.00 27.50      A    C
ANISOU  533  CG  ARG A  77     3519   3633   3295     28   -565    387  A    C
ATOM    534  CD  ARG A  77      -4.149  20.449  14.778  1.00 30.32      A    C
ANISOU  534  CD  ARG A  77     3956   3985   3579      6   -307    354  A    C
ATOM    535  NE  ARG A  77      -2.925  20.547  13.993  1.00 31.20      A    N
ANISOU  535  NE  ARG A  77     4225   3985   3644   -292   -192   -340  A    N
ATOM    536  CZ  ARG A  77      -2.698  21.495  13.079  1.00 30.84      A    C
ANISOU  536  CZ  ARG A  77     4180   3856   3681   -298   -418   -336  A    C
ATOM    537  NH1 ARG A  77      -3.603  22.456  12.846  1.00 31.25      A    N
ANISOU  537  NH1 ARG A  77     4260   3880   3733   -142   -502   -178  A    N
ATOM    538  NH2 ARG A  77      -1.554  21.500  12.419  1.00 31.50      A    N
ANISOU  538  NH2 ARG A  77     4206   4111   3653   -275   -461   -533  A    N
ATOM    539  C   ARG A  77      -2.801  17.303  17.882  1.00 17.03      A    C
ANISOU  539  C   ARG A  77     2003   2575   1893   -100   -423   -206  A    C
ATOM    540  O   ARG A  77      -1.693  17.010  17.388  1.00 20.45      A    O
ANISOU  540  O   ARG A  77     1977   3264   2531     99   -358   -299  A    O
ATOM    541  N   PRO A  78      -3.685  16.352  18.247  1.00 18.16      A    N
ANISOU  541  N   PRO A  78     2253   2549   2099    295   -586   -159  A    N
ATOM    542  CD  PRO A  78      -3.360  14.924  18.085  1.00 19.52      A    C
ANISOU  542  CD  PRO A  78     2545   2545   2328   -195   -281   -550  A    C
ATOM    543  CA  PRO A  78      -5.054  16.523  18.731  1.00 17.97      A    C
ANISOU  543  CA  PRO A  78     2159   2281   2386    245   -159   -556  A    C
ATOM    544  CB  PRO A  78      -5.705  15.187  18.308  1.00 20.25      A    C
ANISOU  544  CB  PRO A  78     2228   2619   2847     64   -469   -503  A    C
ATOM    545  CG  PRO A  78      -4.610  14.246  18.483  1.00 20.60      A    C
ANISOU  545  CG  PRO A  78     2390   2796   2641   -135   -175   -509  A    C
ATOM    546  C   PRO A  78      -5.243  16.738  20.220  1.00 18.74      A    C
ANISOU  546  C   PRO A  78     2145   2137   2839    129   -289   -370  A    C
ATOM    547  O   PRO A  78      -6.392  16.938  20.631  1.00 21.33      A    O
ANISOU  547  O   PRO A  78     2235   2650   3221    138    -69   -452  A    O
ATOM    548  N   GLY A  79      -4.162  16.732  21.000  1.00 17.20      A    N
ANISOU  548  N   GLY A  79     2084   1902   2551    -39   -615    104  A    N
ATOM    549  CA  GLY A  79      -4.253  16.813  22.460  1.00 16.02      A    C
ANISOU  549  CA  GLY A  79     1726   2000   2360     57     42   -214  A    C
ATOM    550  C   GLY A  79      -3.951  15.472  23.147  1.00 15.85      A    C
ANISOU  550  C   GLY A  79     1627   2081   2313    156    -94   -232  A    C
ATOM    551  O   GLY A  79      -4.416  14.421  22.682  1.00 17.15      A    O
ANISOU  551  O   GLY A  79     1927   2318   2272     68   -187     98  A    O
ATOM    552  N   ALA A  80      -3.174  15.480  24.243  1.00 15.72      A    N
ANISOU  552  N   ALA A  80     1620   2159   2192    137      3    -80  A    N
ATOM    553  CA  ALA A  80      -2.748  14.205  24.872  1.00 15.99      A    C
ANISOU  553  CA  ALA A  80     1420   2366   2289     52   -166     -1  A    C
ATOM    554  CB  ALA A  80      -1.627  14.467  25.875  1.00 18.20      A    C
ANISOU  554  CB  ALA A  80     1358   2769   2786    -73   -472     85  A    C
ATOM    555  C   ALA A  80      -3.913  13.497  25.554  1.00 14.23      A    C
ANISOU  555  C   ALA A  80     1505   2170   1730     51     12   -202  A    C
ATOM    556  O   ALA A  80      -4.063  12.284  25.447  1.00 14.36      A    O
ANISOU  556  O   ALA A  80     1432   2280   1746    -31     21   -251  A    O
ATOM    557  N   GLU A  81      -4.729  14.240  26.282  1.00 15.50      A    N
ANISOU  557  N   GLU A  81     1460   2448   1980   -101    122   -362  A    N
ATOM    558  CA  GLU A  81      -5.899  13.653  26.929  1.00 15.11      A    C
ANISOU  558  CA  GLU A  81     1479   2512   1748    -81    219   -806  A    C
ATOM    559  CB  GLU A  81      -6.595  14.714  27.808  1.00 17.88      A    C
ANISOU  559  CB  GLU A  81     1764   2939   2090    -67    244  -1058  A    C
ATOM    560  CG  GLU A  81      -5.866  14.920  29.146  1.00 19.30      A    C
ANISOU  560  CG  GLU A  81     1868   3153   2312   -104    319  -1217  A    C
ATOM    561  CD  GLU A  81      -4.637  15.829  29.144  1.00 23.62      A    C
ANISOU  561  CD  GLU A  81     2437   3428   3110    -39    144  -1238  A    C
ATOM    562  OE1 GLU A  81      -4.272  16.388  28.092  1.00 25.13      A    O
ANISOU  562  OE1 GLU A  81     2614   3116   3817   -373    343  -1076  A    O
ATOM    563  OE2 GLU A  81      -4.043  16.000  30.251  1.00 25.05      A    O
ANISOU  563  OE2 GLU A  81     2536   3573   3407     61     50  -1382  A    O
ATOM    564  C   GLU A  81      -6.867  13.078  25.904  1.00 14.87      A    C
ANISOU  564  C   GLU A  81     1361   2581   1708   -121     61   -595  A    C
ATOM    565  O   GLU A  81      -7.412  12.015  26.121  1.00 15.89      A    O
ANISOU  565  O   GLU A  81     1639   2591   1807   -131    203   -473  A    O
ATOM    566  N   ARG A  82      -7.064  13.774  24.780  1.00 14.67      A    N
ANISOU  566  N   ARG A  82     1338   2457   1778    195     28   -487  A    N
ATOM    567  CA  ARG A  82      -7.919  13.229  23.744  1.00 14.24      A    C
ANISOU  567  CA  ARG A  82     1610   2110   1689    -24    -87   -379  A    C
ATOM    568  CB  ARG A  82      -8.089  14.247  22.614  1.00 14.67      A    C
ANISOU  568  CB  ARG A  82     1717   2010   1846    -48   -208   -210  A    C
ATOM    569  CG  ARG A  82      -8.922  13.694  21.437  1.00 17.73      A    C
ANISOU  569  CG  ARG A  82     2205   2404   2127     70   -447    -13  A    C
ATOM    570  CD  ARG A  82      -9.344  14.783  20.464  1.00 19.08      A    C
ANISOU  570  CD  ARG A  82     2375   2646   2227    410   -239   -577  A    C
ATOM    571  NE  ARG A  82     -10.368  15.588  21.109  1.00 20.46      A    N
ANISOU  571  NE  ARG A  82     2606   2413   2754    358   -261   -727  A    N
ATOM    572  CZ  ARG A  82     -10.809  16.749  20.643  1.00 22.95      A    C
ANISOU  572  CZ  ARG A  82     2861   2583   3277    486   -119   -834  A    C
ATOM    573  NH1 ARG A  82     -10.319  17.270  19.522  1.00 25.62      A    N
ANISOU  573  NH1 ARG A  82     3136   2831   3766    404   -260   -872  A    N
ATOM    574  NH2 ARG A  82     -11.732  17.398  21.336  1.00 26.51      A    N
ANISOU  574  NH2 ARG A  82     3050   3128   3895    771    150   -727  A    N
ATOM    575  C   ARG A  82      -7.368  11.910  23.191  1.00 12.72      A    C
ANISOU  575  C   ARG A  82     1420   1919   1495   -136    168   -223  A    C
ATOM    576  O   ARG A  82      -8.110  10.944  23.020  1.00 13.71      A    O
ANISOU  576  O   ARG A  82     1386   2147   1675   -139     59   -349  A    O
ATOM    577  N   ILE A  83      -6.060  11.868  22.898  1.00 12.39      A    N
ANISOU  577  N   ILE A  83     1329   1900   1479     41     73   -200  A    N
ATOM    578  CA  ILE A  83      -5.482  10.616  22.401  1.00 12.77      A    C
ANISOU  578  CA  ILE A  83     1453   1910   1488    -83    219   -206  A    C
ATOM    579  CB  ILE A  83      -4.034  10.794  21.981  1.00 13.40      A    C
ANISOU  579  CB  ILE A  83     1545   1900   1646     79    250    168  A    C
ATOM    580  CG2 ILE A  83      -3.340   9.469  21.861  1.00 14.06      A    C
ANISOU  580  CG2 ILE A  83     1595   2029   1716    125    420    -71  A    C
ATOM    581  CG1 ILE A  83      -3.999  11.534  20.621  1.00 15.78      A    C
ANISOU  581  CG1 ILE A  83     1579   2514   1902    -20    275    289  A    C
ATOM    582  CD1 ILE A  83      -2.593  11.993  20.224  1.00 17.40      A    C
ANISOU  582  CD1 ILE A  83     1930   2677   2006    -86    338    182  A    C
ATOM    583  C   ILE A  83      -5.682   9.510  23.423  1.00 12.36      A    C
ANISOU  583  C   ILE A  83     1432   1886   1377     -3    307   -139  A    C
ATOM    584  O   ILE A  83      -6.010   8.405  23.033  1.00 12.72      A    O
ANISOU  584  O   ILE A  83     1378   1981   1475     27    171   -201  A    O
ATOM    585  N   ALA A  84      -5.485   9.797  24.728  1.00 12.45      A    N
ANISOU  585  N   ALA A  84     1257   2112   1359    -32    244    -81  A    N
ATOM    586  CA  ALA A  84      -5.693   8.762  25.737  1.00 13.09      A    C
ANISOU  586  CA  ALA A  84     1407   2176   1390   -327     50     21  A    C
ATOM    587  CB  ALA A  84      -5.322   9.305  27.118  1.00 14.64      A    C
ANISOU  587  CB  ALA A  84     1707   2440   1415    -19   -169   -339  A    C
ATOM    588  C   ALA A  84      -7.138   8.282  25.729  1.00 13.26      A    C
ANISOU  588  C   ALA A  84     1410   2287   1343   -164     95      1  A    C
ATOM    589  O   ALA A  84      -7.380   7.082  25.805  1.00 14.27      A    O
ANISOU  589  O   ALA A  84     1594   2219   1611   -280     58    -79  A    O
ATOM    590  N   LYS A  85      -8.084   9.216  25.631  1.00 13.47      A    N
ANISOU  590  N   LYS A  85     1200   2489   1429     -8     -5   -300  A    N
ATOM    591  C   LYS A  85      -9.812   7.926  24.413  1.00 14.48      A    C
ANISOU  591  C   LYS A  85     1238   2474   1789   -364    248   -124  A    C
ATOM    592  O   LYS A  85     -10.667   7.037  24.522  1.00 16.79      A    O
ANISOU  592  O   LYS A  85     1606   2744   2028   -401    351   -350  A    O
ATOM    593  CA  LYS A  85      -9.486   8.844  25.580  1.00 14.87      A    C
ANISOU  593  CA  LYS A  85     1405   2373   1872   -171    297   -238  A    C
ATOM    594  CB  LYS A  85     -10.347  10.094  25.506  1.00 17.37      A    C
ANISOU  594  CB  LYS A  85     1532   2642   2425   -130    218   -531  A    C
ATOM    595  CG  LYS A  85     -11.861   9.861  25.598  1.00 22.64      A    C
ANISOU  595  CG  LYS A  85     2230   3227   3146   -318     50   -256  A    C
ATOM    596  CD  LYS A  85     -12.566  11.190  25.906  1.00 28.32      A    C
ANISOU  596  CD  LYS A  85     2908   3998   3855   -119    189   -129  A    C
ATOM    597  CE  LYS A  85     -14.036  10.992  26.295  1.00 33.37      A    C
ANISOU  597  CE  LYS A  85     3536   4757   4386    -40    566    -40  A    C
ATOM    598  NZ  LYS A  85     -14.345  11.370  27.740  1.00 35.15      A    N
ANISOU  598  NZ  LYS A  85     3895   4923   4537    -38    566   -256  A    N
ATOM    599  N   LEU A  86      -9.117   8.138  23.307  1.00 13.18      A    N
ANISOU  599  N   LEU A  86     1403   2242   1363    118   -130   -127  A    N
ATOM    600  CA  LEU A  86      -9.323   7.359  22.088  1.00 13.80      A    C
ANISOU  600  CA  LEU A  86     1417   2259   1569    137    -70    -81  A    C
ATOM    601  CB  LEU A  86      -8.954   8.222  20.887  1.00 14.11      A    C
ANISOU  601  CB  LEU A  86     1634   2257   1472    257   -127   -133  A    C
ATOM    602  CG  LEU A  86      -9.878   9.426  20.721  1.00 14.23      A    C
ANISOU  602  CG  LEU A  86     1584   2025   1796    154   -231    -12  A    C
ATOM    603  CD1 LEU A  86     -11.348   9.037  20.510  1.00 18.56      A    C
ANISOU  603  CD1 LEU A  86     1659   2411   2982    168   -557    331  A    C
ATOM    604  CD2 LEU A  86      -9.394  10.314  19.573  1.00 15.46      A    C
ANISOU  604  CD2 LEU A  86     1887   2396   1590      9    -85    136  A    C
ATOM    605  C   LEU A  86      -8.531   6.067  22.091  1.00 13.87      A    C
ANISOU  605  C   LEU A  86     1476   2275   1518    -64    -77    -79  A    C
ATOM    606  O   LEU A  86      -8.637   5.319  21.119  1.00 16.52      A    O
ANISOU  606  O   LEU A  86     2201   2354   1724    105   -240   -254  A    O
ATOM    607  N   GLY A  87      -7.768   5.783  23.148  1.00 13.38      A    N
ANISOU  607  N   GLY A  87     1255   2301   1527    161     27    -28  A    N
ATOM    608  CA  GLY A  87      -7.120   4.487  23.258  1.00 14.19      A    C
ANISOU  608  CA  GLY A  87     1195   2451   1745    104    -21     44  A    C
ATOM    609  C   GLY A  87      -5.610   4.525  23.159  1.00 12.81      A    C
ANISOU  609  C   GLY A  87     1286   2273   1310    118     23    156  A    C
ATOM    610  O   GLY A  87      -4.987   3.462  23.191  1.00 13.93      A    O
ANISOU  610  O   GLY A  87     1559   2036   1699    112    262    161  A    O
ATOM    611  N   GLY A  88      -5.034   5.729  23.052  1.00 12.12      A    N
ANISOU  611  N   GLY A  88     1343   1965   1299   -162    353    -13  A    N
ATOM    612  CA  GLY A  88      -3.581   5.863  23.004  1.00 11.54      A    C
ANISOU  612  CA  GLY A  88     1400   1834   1151    -67    410    -59  A    C
ATOM    613  C   GLY A  88      -3.059   6.003  21.574  1.00 10.41      A    C
ANISOU  613  C   GLY A  88     1171   1647   1138    -95    218     -7  A    C
ATOM    614  O   GLY A  88      -3.759   5.752  20.595  1.00 11.36      A    O
ANISOU  614  O   GLY A  88     1299   1795   1223    -31    -38    -37  A    O
ATOM    615  N   LEU A  89      -1.825   6.434  21.437  1.00 10.63      A    N
ANISOU  615  N   LEU A  89     1165   1666   1209    -94    323     63  A    N
ATOM    616  CA  LEU A  89      -1.275   6.798  20.148  1.00 10.55      A    C
ANISOU  616  CA  LEU A  89     1077   1361   1571    -55     42   -148  A    C
ATOM    617  CB  LEU A  89       0.109   7.446  20.352  1.00 12.03      A    C
ANISOU  617  CB  LEU A  89     1207   1805   1559    -69     14     25  A    C
ATOM    618  CG  LEU A  89       0.811   7.939  19.088  1.00 11.67      A    C
ANISOU  618  CG  LEU A  89     1429   1621   1383     27     76    188  A    C
ATOM    619  CD1 LEU A  89      -0.023   8.930  18.269  1.00 13.34      A    C
ANISOU  619  CD1 LEU A  89     1593   1794   1681    162     96    291  A    C
ATOM    620  CD2 LEU A  89       2.192   8.523  19.496  1.00 12.31      A    C
ANISOU  620  CD2 LEU A  89     1348   1387   1943   -110     32    -44  A    C
ATOM    621  C   LEU A  89      -1.184   5.611  19.194  1.00 10.15      A    C
ANISOU  621  C   LEU A  89     1102   1443   1311     77    -12    170  A    C
ATOM    622  O   LEU A  89      -1.460   5.746  17.993  1.00 10.38      A    O
ANISOU  622  O   LEU A  89     1338   1484   1123     11    -88    147  A    O
ATOM    623  N   HIS A  90      -0.809   4.445  19.709  1.00 10.20      A    N
ANISOU  623  N   HIS A  90     1213   1402   1259     43     10    109  A    N
ATOM    624  CA  HIS A  90      -0.664   3.262  18.851  1.00 10.25      A    C
ANISOU  624  CA  HIS A  90     1044   1430   1421    149   -129     98  A    C
ATOM    625  CB  HIS A  90      -0.217   2.012  19.645  1.00 11.16      A    C
ANISOU  625  CB  HIS A  90     1138   1554   1546    109   -157    396  A    C
ATOM    626  CG  HIS A  90       1.143   2.130  20.263  1.00  9.67      A    C
ANISOU  626  CG  HIS A  90     1021   1406   1247    -31    -32    148  A    C
ATOM    627  CD2 HIS A  90       2.335   1.657  19.833  1.00 10.31      A    C
ANISOU  627  CD2 HIS A  90     1086   1373   1460   -139   -133    170  A    C
ATOM    628  ND1 HIS A  90       1.384   2.795  21.456  1.00 11.05      A    N
ANISOU  628  ND1 HIS A  90     1566   1295   1337    -55     70    -74  A    N
ATOM    629  CE1 HIS A  90       2.667   2.703  21.734  1.00 11.78      A    C
ANISOU  629  CE1 HIS A  90     1436   1477   1562     45      6     -2  A    C
ATOM    630  NE2 HIS A  90       3.273   2.025  20.769  1.00 10.63      A    N
ANISOU  630  NE2 HIS A  90     1389   1197   1455    -91   -208    196  A    N
ATOM    631  C   HIS A  90      -1.957   2.945  18.144  1.00 10.13      A    C
ANISOU  631  C   HIS A  90      989   1427   1432    104    -19    154  A    C
ATOM    632  O   HIS A  90      -2.004   2.725  16.909  1.00 10.71      A    O
ANISOU  632  O   HIS A  90     1222   1577   1270     58   -152    -12  A    O
ATOM    633  N   SER A  91      -3.039   2.876  18.905  1.00 11.33      A    N
ANISOU  633  N   SER A  91     1052   1709   1545   -132    181    104  A    N
ATOM    634  CA  SER A  91      -4.365   2.616  18.364  1.00 12.07      A    C
ANISOU  634  CA  SER A  91     1042   1881   1663    -78     47    320  A    C
ATOM    635  CB  SER A  91      -5.360   2.509  19.550  1.00 15.28      A    C
ANISOU  635  CB  SER A  91     1046   2642   2116   -584   -269    832  A    C
ATOM    636  OG  SER A  91      -6.653   2.270  19.064  1.00 19.13      A    O
ANISOU  636  OG  SER A  91     1568   2950   2750   -424     13    271  A    O
ATOM    637  C   SER A  91      -4.822   3.726  17.416  1.00 11.37      A    C
ANISOU  637  C   SER A  91     1279   1734   1308   -133    112     30  A    C
ATOM    638  O   SER A  91      -5.378   3.485  16.329  1.00 12.74      A    O
ANISOU  638  O   SER A  91     1517   1793   1528   -181    -70    -75  A    O
ATOM    639  N   PHE A  92      -4.590   4.961  17.811  1.00 10.94      A    N
ANISOU  639  N   PHE A  92     1258   1472   1426    -21      8     63  A    N
ATOM    640  CA  PHE A  92      -5.067   6.120  17.055  1.00 10.77      A    C
ANISOU  640  CA  PHE A  92     1472   1469   1150     61    105    103  A    C
ATOM    641  CB  PHE A  92      -4.641   7.374  17.856  1.00 11.63      A    C
ANISOU  641  CB  PHE A  92     1761   1447   1212    205    -89   -124  A    C
ATOM    642  CG  PHE A  92      -5.105   8.704  17.300  1.00 11.59      A    C
ANISOU  642  CG  PHE A  92     1547   1753   1105    248   -170   -146  A    C
ATOM    643  CD1 PHE A  92      -6.468   9.001  17.207  1.00 12.39      A    C
ANISOU  643  CD1 PHE A  92     1624   1746   1337    384   -169   -147  A    C
ATOM    644  CD2 PHE A  92      -4.176   9.697  16.996  1.00 11.90      A    C
ANISOU  644  CD2 PHE A  92     1843   1568   1110    -92   -128    -88  A    C
ATOM    645  CE1 PHE A  92      -6.897  10.293  16.786  1.00 12.71      A    C
ANISOU  645  CE1 PHE A  92     1856   1883   1089    336     23    -96  A    C
ATOM    646  CE2 PHE A  92      -4.582  10.958  16.568  1.00 13.02      A    C
ANISOU  646  CE2 PHE A  92     1958   1859   1131     30   -143   -174  A    C
ATOM    647  CZ  PHE A  92      -5.947  11.240  16.466  1.00 13.25      A    C
ANISOU  647  CZ  PHE A  92     2079   1884   1070    196    -91     10  A    C
ATOM    648  C   PHE A  92      -4.455   6.102  15.658  1.00 10.24      A    C
ANISOU  648  C   PHE A  92     1311   1468   1112     41   -129     71  A    C
ATOM    649  O   PHE A  92      -5.168   6.277  14.673  1.00 11.03      A    O
ANISOU  649  O   PHE A  92     1434   1549   1210    113   -109     91  A    O
ATOM    650  N   MET A  93      -3.142   5.914  15.550  1.00 10.40      A    N
ANISOU  650  N   MET A  93     1199   1451   1300    155     44     13  A    N
ATOM    651  CA  MET A  93      -2.482   6.030  14.253  1.00 10.54      A    C
ANISOU  651  CA  MET A  93     1249   1471   1286    -47    104    -17  A    C
ATOM    652  CB  MET A  93      -1.187   6.803  14.383  1.00 11.78      A    C
ANISOU  652  CB  MET A  93     1312   1779   1384     54     34    279  A    C
ATOM    653  CG  MET A  93      -0.049   5.992  15.039  1.00 12.26      A    C
ANISOU  653  CG  MET A  93     1128   2025   1506    207    114    355  A    C
ATOM    654  SD  MET A  93       1.498   6.978  15.189  1.00 12.54      A    S
ANISOU  654  SD  MET A  93     1351   2033   1382     24    -22     19  A    S
ATOM    655  CE  MET A  93       2.030   7.018  13.482  1.00 13.08      A    C
ANISOU  655  CE  MET A  93     1519   2140   1309    423     22    340  A    C
ATOM    656  C   MET A  93      -2.312   4.694  13.533  1.00 10.48      A    C
ANISOU  656  C   MET A  93     1183   1374   1424     25    115     22  A    C
ATOM    657  O   MET A  93      -1.922   4.671  12.349  1.00 11.99      A    O
ANISOU  657  O   MET A  93     1644   1547   1366     29    259     89  A    O
ATOM    658  N   GLY A  94      -2.578   3.578  14.210  1.00  9.76      A    N
ANISOU  658  N   GLY A  94     1065   1238   1407    -16   -118    -27  A    N
ATOM    659  CA  GLY A  94      -2.439   2.283  13.580  1.00 10.90      A    C
ANISOU  659  CA  GLY A  94     1277   1384   1482    107    -19   -116  A    C
ATOM    660  C   GLY A  94      -1.020   1.756  13.490  1.00 10.36      A    C
ANISOU  660  C   GLY A  94     1296   1269   1371      3     38    -43  A    C
ATOM    661  O   GLY A  94      -0.717   0.982  12.574  1.00 11.07      A    O
ANISOU  661  O   GLY A  94     1262   1535   1408    108   -124   -135  A    O
ATOM    662  N   TRP A  95      -0.159   2.091  14.447  1.00 10.66      A    N
ANISOU  662  N   TRP A  95     1195   1475   1383     79   -251   -164  A    N
ATOM    663  CA  TRP A  95       1.198   1.512  14.522  1.00  9.74      A    C
ANISOU  663  CA  TRP A  95     1260   1261   1179     22   -108    158  A    C
ATOM    664  CB  TRP A  95       2.250   2.633  14.512  1.00 10.37      A    C
ANISOU  664  CB  TRP A  95     1207   1411   1323    116   -100    -53  A    C
ATOM    665  CG  TRP A  95       3.654   2.168  14.762  1.00  9.15      A    C
ANISOU  665  CG  TRP A  95     1041   1179   1255    -29    -90    -36  A    C
ATOM    666  CD2 TRP A  95       4.620   1.671  13.797  1.00  9.27      A    C
ANISOU  666  CD2 TRP A  95     1251   1094   1178    -52   -310     73  A    C
ATOM    667  CE2 TRP A  95       5.796   1.369  14.515  1.00  9.36      A    C
ANISOU  667  CE2 TRP A  95     1364   1171   1021   -115    -94    -24  A    C
ATOM    668  CE3 TRP A  95       4.609   1.508  12.390  1.00 10.13      A    C
ANISOU  668  CE3 TRP A  95     1389   1299   1162    -52   -125     18  A    C
ATOM    669  CD1 TRP A  95       4.263   2.129  15.972  1.00  9.28      A    C
ANISOU  669  CD1 TRP A  95     1273   1018   1236    -28   -147   -101  A    C
ATOM    670  NE1 TRP A  95       5.557   1.660  15.839  1.00  9.39      A    N
ANISOU  670  NE1 TRP A  95     1295   1088   1184   -108    -31   -155  A    N
ATOM    671  CZ2 TRP A  95       6.940   0.833  13.899  1.00  9.74      A    C
ANISOU  671  CZ2 TRP A  95     1384   1122   1196     56     -9     -7  A    C
ATOM    672  CZ3 TRP A  95       5.727   0.975  11.774  1.00 11.01      A    C
ANISOU  672  CZ3 TRP A  95     1733   1224   1227    137    -59     62  A    C
ATOM    673  CH2 TRP A  95       6.894   0.647  12.518  1.00  9.80      A    C
ANISOU  673  CH2 TRP A  95     1557   1063   1104   -140   -128     23  A    C
ATOM    674  C   TRP A  95       1.269   0.747  15.830  1.00 10.13      A    C
ANISOU  674  C   TRP A  95     1240   1194   1413    -35   -173   -146  A    C
ATOM    675  O   TRP A  95       1.140   1.368  16.908  1.00 10.95      A    O
ANISOU  675  O   TRP A  95     1475   1409   1279    -39    -14    -17  A    O
ATOM    676  N   ASP A  96       1.449  -0.570  15.796  1.00 10.15      A    N
ANISOU  676  N   ASP A  96     1243   1184   1428    -84   -122    -10  A    N
ATOM    677  CA  ASP A  96       1.366  -1.396  17.005  1.00 11.19      A    C
ANISOU  677  CA  ASP A  96     1342   1174   1736   -212   -236    205  A    C
ATOM    678  CB  ASP A  96       0.461  -2.620  16.766  1.00 14.70      A    C
ANISOU  678  CB  ASP A  96     1758   1510   2315   -379   -442    114  A    C
ATOM    679  CG  ASP A  96       1.020  -3.626  15.790  1.00 17.34      A    C
ANISOU  679  CG  ASP A  96     2196   1675   2719   -452   -633   -154  A    C
ATOM    680  OD1 ASP A  96       2.170  -3.565  15.400  1.00 17.69      A    O
ANISOU  680  OD1 ASP A  96     2214   1862   2644   -329   -408   -430  A    O
ATOM    681  OD2 ASP A  96       0.274  -4.550  15.423  1.00 22.43      A    O
ANISOU  681  OD2 ASP A  96     2815   1962   3747   -637   -517   -487  A    O
ATOM    682  C   ASP A  96       2.713  -1.805  17.590  1.00 11.35      A    C
ANISOU  682  C   ASP A  96     1376   1374   1562   -123   -203    -41  A    C
ATOM    683  O   ASP A  96       2.758  -2.520  18.598  1.00 12.29      A    O
ANISOU  683  O   ASP A  96     1443   1614   1612   -265   -299    298  A    O
ATOM    684  N   ARG A  97       3.799  -1.316  16.998  1.00  9.87      A    N
ANISOU  684  N   ARG A  97     1127   1198   1425   -192   -191    -57  A    N
ATOM    685  CA  ARG A  97       5.151  -1.599  17.470  1.00  9.86      A    C
ANISOU  685  CA  ARG A  97     1330   1165   1253    -37    -76    -89  A    C
ATOM    686  CB  ARG A  97       6.043  -1.806  16.252  1.00 10.88      A    C
ANISOU  686  CB  ARG A  97     1629   1026   1480   -135    -79   -193  A    C
ATOM    687  CG  ARG A  97       5.922  -3.223  15.716  1.00 13.42      A    C
ANISOU  687  CG  ARG A  97     1719   1514   1864     80      3   -284  A    C
ATOM    688  CD  ARG A  97       6.682  -3.393  14.393  1.00 14.15      A    C
ANISOU  688  CD  ARG A  97     2056   1532   1787     66     96   -617  A    C
ATOM    689  NE  ARG A  97       6.428  -4.741  13.846  1.00 19.60      A    N
ANISOU  689  NE  ARG A  97     2487   2214   2745    -53    246   -845  A    N
ATOM    690  CZ  ARG A  97       7.062  -5.850  14.181  1.00 20.41      A    C
ANISOU  690  CZ  ARG A  97     2581   2013   3159   -366    101   -986  A    C
ATOM    691  NH1 ARG A  97       8.075  -5.791  15.059  1.00 20.79      A    N
ANISOU  691  NH1 ARG A  97     2522   1976   3402    -40     12   -600  A    N
ATOM    692  NH2 ARG A  97       6.679  -7.013  13.628  1.00 23.42      A    N
ANISOU  692  NH2 ARG A  97     2843   2146   3910   -387    303  -1268  A    N
ATOM    693  C   ARG A  97       5.622  -0.491  18.421  1.00  8.97      A    C
ANISOU  693  C   ARG A  97     1155   1030   1223    -67    -30     30  A    C
ATOM    694  O   ARG A  97       4.890   0.451  18.700  1.00  9.44      A    O
ANISOU  694  O   ARG A  97     1202   1068   1314     36    -84     45  A    O
ATOM    695  N   PRO A  98       6.874  -0.570  18.904  1.00  9.17      A    N
ANISOU  695  N   PRO A  98     1168   1055   1263     26    -90     61  A    N
ATOM    696  CD  PRO A  98       7.818  -1.699  18.866  1.00 10.29      A    C
ANISOU  696  CD  PRO A  98     1210   1144   1555     99    -43     22  A    C
ATOM    697  CA  PRO A  98       7.287   0.487  19.843  1.00  8.83      A    C
ANISOU  697  CA  PRO A  98     1214    840   1300    -37     12    -27  A    C
ATOM    698  CB  PRO A  98       8.714   0.036  20.217  1.00  9.79      A    C
ANISOU  698  CB  PRO A  98     1252   1042   1424    104   -119    224  A    C
ATOM    699  CG  PRO A  98       8.652  -1.480  20.121  1.00 10.34      A    C
ANISOU  699  CG  PRO A  98     1260   1210   1459    113   -115    105  A    C
ATOM    700  C   PRO A  98       7.276   1.869  19.231  1.00  8.39      A    C
ANISOU  700  C   PRO A  98     1082    951   1154    -70   -158    -21  A    C
ATOM    701  O   PRO A  98       7.521   2.082  18.023  1.00  8.72      A    O
ANISOU  701  O   PRO A  98     1145   1131   1039      8    -77    -32  A    O
ATOM    702  N   ILE A  99       7.002   2.825  20.109  1.00  8.52      A    N
ANISOU  702  N   ILE A  99     1217    844   1176    -42   -238    -24  A    N
ATOM    703  CA  ILE A  99       7.086   4.260  19.822  1.00  8.88      A    C
ANISOU  703  CA  ILE A  99     1156   1088   1130    -77    -71   -169  A    C
ATOM    704  CB  ILE A  99       5.685   4.926  19.793  1.00  9.53      A    C
ANISOU  704  CB  ILE A  99     1286   1045   1292    -17    -94      4  A    C
ATOM    705  CG2 ILE A  99       5.806   6.446  19.662  1.00 10.45      A    C
ANISOU  705  CG2 ILE A  99     1236   1209   1525    -37   -151    -42  A    C
ATOM    706  CG1 ILE A  99       4.852   4.325  18.666  1.00  9.45      A    C
ANISOU  706  CG1 ILE A  99     1017   1327   1248    -72   -221   -102  A    C
ATOM    707  CD1 ILE A  99       3.412   4.826  18.620  1.00 10.68      A    C
ANISOU  707  CD1 ILE A  99     1316   1405   1339    -35   -112    -29  A    C
ATOM    708  C   ILE A  99       7.926   4.908  20.900  1.00  8.54      A    C
ANISOU  708  C   ILE A  99     1279   1048    916     -9    143   -107  A    C
ATOM    709  O   ILE A  99       7.701   4.691  22.098  1.00  9.36      A    O
ANISOU  709  O   ILE A  99     1406   1146   1003   -201    -35    -20  A    O
ATOM    710  N   LEU A 100       8.919   5.689  20.473  1.00  8.64      A    N
ANISOU  710  N   LEU A 100     1188   1048   1048    -43   -107    -15  A    N
ATOM    711  CA  LEU A 100       9.648   6.594  21.368  1.00  9.03      A    C
ANISOU  711  CA  LEU A 100     1317    950   1165    -43     -7   -121  A    C
ATOM    712  CB  LEU A 100      11.139   6.584  20.983  1.00  9.68      A    C
ANISOU  712  CB  LEU A 100     1232   1268   1179    -43   -100   -173  A    C
ATOM    713  CG  LEU A 100      12.067   7.441  21.872  1.00  9.55      A    C
ANISOU  713  CG  LEU A 100     1294   1190   1146   -119    -53   -122  A    C
ATOM    714  CD1 LEU A 100      13.475   6.797  21.917  1.00 11.05      A    C
ANISOU  714  CD1 LEU A 100     1288   1507   1402     30   -156    -49  A    C
ATOM    715  CD2 LEU A 100      12.135   8.900  21.404  1.00 10.48      A    C
ANISOU  715  CD2 LEU A 100     1518   1258   1206   -186    -37    -10  A    C
ATOM    716  C   LEU A 100       9.048   7.970  21.259  1.00  9.16      A    C
ANISOU  716  C   LEU A 100     1335   1097   1049    -26    -54      8  A    C
ATOM    717  O   LEU A 100       8.841   8.451  20.149  1.00  9.64      A    O
ANISOU  717  O   LEU A 100     1604   1079    978    136   -117    101  A    O
ATOM    718  N   THR A 101       8.762   8.610  22.396  1.00  8.83      A    N
ANISOU  718  N   THR A 101     1257   1031   1067    -26     -1   -163  A    N
ATOM    719  CA  THR A 101       8.318   9.996  22.354  1.00  9.49      A    C
ANISOU  719  CA  THR A 101     1314   1112   1182    -17   -108    -63  A    C
ATOM    720  CB  THR A 101       7.027  10.214  23.166  1.00 10.52      A    C
ANISOU  720  CB  THR A 101     1297   1408   1292     33   -107    -55  A    C
ATOM    721  OG1 THR A 101       7.143   9.572  24.446  1.00 10.81      A    O
ANISOU  721  OG1 THR A 101     1437   1301   1368     65    139   -116  A    O
ATOM    722  CG2 THR A 101       5.825   9.620  22.449  1.00 12.96      A    C
ANISOU  722  CG2 THR A 101     1275   1888   1759    -12   -430   -166  A    C
ATOM    723  C   THR A 101       9.397  10.914  22.903  1.00  9.25      A    C
ANISOU  723  C   THR A 101     1259   1117   1139     21    -12    -39  A    C
ATOM    724  O   THR A 101      10.052  10.607  23.905  1.00 10.17      A    O
ANISOU  724  O   THR A 101     1298   1367   1201    -43   -111    -67  A    O
ATOM    725  N   ASP A 102       9.585  12.051  22.222  1.00 10.65      A    N
ANISOU  725  N   ASP A 102     1628   1002   1415   -113    -21    -71  A    N
ATOM    726  CA  ASP A 102      10.441  13.080  22.797  1.00 12.33      A    C
ANISOU  726  CA  ASP A 102     1747   1195   1742   -307     51   -165  A    C
ATOM    727  CB  ASP A 102      11.020  14.000  21.740  1.00 13.64      A    C
ANISOU  727  CB  ASP A 102     1888   1381   1913   -194    115    241  A    C
ATOM    728  CG  ASP A 102       9.980  14.736  20.984  1.00 15.03      A    C
ANISOU  728  CG  ASP A 102     2408   1474   1827    146    361     11  A    C
ATOM    729  OD1 ASP A 102       8.863  14.848  21.463  1.00 16.37      A    O
ANISOU  729  OD1 ASP A 102     2412   1669   2139    -48    183    233  A    O
ATOM    730  OD2 ASP A 102      10.260  15.182  19.842  1.00 18.13      A    O
ANISOU  730  OD2 ASP A 102     2754   2257   1878    229    352    376  A    O
ATOM    731  C   ASP A 102       9.712  13.804  23.937  1.00 12.30      A    C
ANISOU  731  C   ASP A 102     1886   1118   1670   -133    238    -61  A    C
ATOM    732  O   ASP A 102       8.533  13.513  24.265  1.00 13.84      A    O
ANISOU  732  O   ASP A 102     2025   1277   1957   -129    224   -191  A    O
ATOM    733  N   SER A 103      10.413  14.692  24.622  1.00 12.52      A    N
ANISOU  733  N   SER A 103     2207   1131   1417   -186     44   -126  A    N
ATOM    734  CA  SER A 103       9.834  15.247  25.846  1.00 13.63      A    C
ANISOU  734  CA  SER A 103     2340   1429   1411      2   -265   -158  A    C
ATOM    735  CB  SER A 103      10.943  15.664  26.748  1.00 16.44      A    C
ANISOU  735  CB  SER A 103     2698   1818   1729   -419   -407   -182  A    C
ATOM    736  OG  SER A 103      11.408  16.934  26.278  1.00 17.71      A    O
ANISOU  736  OG  SER A 103     2491   1995   2243   -371     43   -315  A    O
ATOM    737  C   SER A 103       8.963  16.470  25.563  1.00 14.77      A    C
ANISOU  737  C   SER A 103     2619   1356   1636    -10     44    -36  A    C
ATOM    738  O   SER A 103       8.208  16.906  26.439  1.00 15.85      A    O
ANISOU  738  O   SER A 103     2702   1593   1726    124    160   -200  A    O
ATOM    739  N   GLY A 104       9.115  17.058  24.374  1.00 16.11      A    N
ANISOU  739  N   GLY A 104     3157   1223   1740    141    -52      4  A    N
ATOM    740  CA  GLY A 104       8.420  18.286  24.000  1.00 18.50      A    C
ANISOU  740  CA  GLY A 104     3471   1366   2193     61   -184    128  A    C
ATOM    741  C   GLY A 104       9.219  19.543  24.172  1.00 21.21      A    C
ANISOU  741  C   GLY A 104     3821   1578   2659   -140   -460   -205  A    C
ATOM    742  O   GLY A 104       8.911  20.589  23.557  1.00 22.98      A    O
ANISOU  742  O   GLY A 104     4286   1343   3103    -61   -360    -72  A    O
ATOM    743  N   GLY A 105      10.266  19.472  24.979  1.00 22.54      A    N
ANISOU  743  N   GLY A 105     3923   1767   2872   -468   -557   -446  A    N
ATOM    744  CA  GLY A 105      11.004  20.674  25.322  1.00 25.85      A    C
ANISOU  744  CA  GLY A 105     3920   2381   3520   -672   -313   -484  A    C
ATOM    745  C   GLY A 105      11.739  21.343  24.171  1.00 26.75      A    C
ANISOU  745  C   GLY A 105     3919   2426   3817   -637   -385   -127  A    C
ATOM    746  O   GLY A 105      11.824  22.574  24.138  1.00 29.12      A    O
ANISOU  746  O   GLY A 105     4167   2448   4449   -903   -493     13  A    O
ATOM    747  N   PHE A 106      12.284  20.564  23.241  1.00 25.45      A    N
ANISOU  747  N   PHE A 106     3677   2529   3465   -403   -335    189  A    N
ATOM    748  CA  PHE A 106      13.071  21.165  22.175  1.00 26.54      A    C
ANISOU  748  CA  PHE A 106     3553   2907   3625   -386   -216    249  A    C
ATOM    749  C   PHE A 106      12.198  22.013  21.262  1.00 25.97      A    C
ANISOU  749  C   PHE A 106     3481   2694   3691   -311   -223    607  A    C
ATOM    750  O   PHE A 106      12.547  23.154  20.903  1.00 27.21      A    O
ANISOU  750  O   PHE A 106     3555   2420   4365   -201   -393    821  A    O
ATOM    751  CB  PHE A 106      13.820  20.109  21.354  1.00 31.00      A    C
ANISOU  751  CB  PHE A 106     3951   3761   4065   -305     10    365  A    C
ATOM    752  CG  PHE A 106      14.710  20.713  20.303  1.00 36.42      A    C
ANISOU  752  CG  PHE A 106     4484   4646   4709   -193     98    243  A    C
ATOM    753  CD1 PHE A 106      15.954  21.223  20.650  1.00 39.58      A    C
ANISOU  753  CD1 PHE A 106     4822   5100   5116   -140     86    193  A    C
ATOM    754  CD2 PHE A 106      14.281  20.839  18.993  1.00 38.90      A    C
ANISOU  754  CD2 PHE A 106     4744   5039   4995   -203    131     56  A    C
ATOM    755  CE1 PHE A 106      16.777  21.811  19.694  1.00 41.31      A    C
ANISOU  755  CE1 PHE A 106     5043   5358   5295   -158     67    167  A    C
ATOM    756  CE2 PHE A 106      15.094  21.424  18.035  1.00 40.84      A    C
ANISOU  756  CE2 PHE A 106     4954   5316   5246   -197     82    223  A    C
ATOM    757  CZ  PHE A 106      16.348  21.912  18.389  1.00 41.74      A    C
ANISOU  757  CZ  PHE A 106     5094   5419   5346   -202     34    134  A    C
ATOM    758  N   GLN A 107      11.050  21.473  20.885  1.00 23.30      A    N
ANISOU  758  N   GLN A 107     3306   2541   3008   -168    -95    418  A    N
ATOM    759  CA  GLN A 107      10.168  22.222  20.002  1.00 26.91      A    C
ANISOU  759  CA  GLN A 107     3640   3182   3404   -141   -138    446  A    C
ATOM    760  CB  GLN A 107       9.073  21.356  19.407  1.00 28.96      A    C
ANISOU  760  CB  GLN A 107     3825   3553   3625   -267   -158    347  A    C
ATOM    761  CG  GLN A 107       9.607  20.387  18.446  1.00 30.87      A    C
ANISOU  761  CG  GLN A 107     4111   3588   4030   -484   -242    298  A    C
ATOM    762  CD  GLN A 107       9.625  19.084  19.093  1.00 34.90      A    C
ANISOU  762  CD  GLN A 107     4514   4120   4626   -557   -297   -205  A    C
ATOM    763  OE1 GLN A 107      10.217  18.931  20.184  1.00 32.49      A    O
ANISOU  763  OE1 GLN A 107     4346   3388   4612  -1109   -423   -697  A    O
ATOM    764  NE2 GLN A 107       8.865  18.142  18.526  1.00 38.33      A    N
ANISOU  764  NE2 GLN A 107     4767   4847   4950   -457    -36   -384  A    N
ATOM    765  C   GLN A 107       9.530  23.400  20.683  1.00 29.14      A    C
ANISOU  765  C   GLN A 107     3863   3502   3706    122   -129    425  A    C
ATOM    766  O   GLN A 107       9.152  24.350  20.002  1.00 31.39      A    O
ANISOU  766  O   GLN A 107     4047   3748   4131    170    -83    844  A    O
ATOM    767  N   VAL A 108       9.374  23.343  22.005  1.00 29.77      A    N
ANISOU  767  N   VAL A 108     3982   3564   3765    253    -32    360  A    N
ATOM    768  CA  VAL A 108       8.899  24.518  22.735  1.00 30.07      A    C
ANISOU  768  CA  VAL A 108     4126   3558   3740    297   -127     14  A    C
ATOM    769  CB  VAL A 108       8.861  24.330  24.261  1.00 28.85      A    C
ANISOU  769  CB  VAL A 108     4089   3343   3528    345    -42   -421  A    C
ATOM    770  CG1 VAL A 108       8.802  25.705  24.948  1.00 30.94      A    C
ANISOU  770  CG1 VAL A 108     4236   3669   3851    464    -45   -630  A    C
ATOM    771  CG2 VAL A 108       7.668  23.525  24.636  1.00 28.58      A    C
ANISOU  771  CG2 VAL A 108     4027   3409   3425    204    237   -109  A    C
ATOM    772  C   VAL A 108       9.874  25.620  22.421  1.00 32.70      A    C
ANISOU  772  C   VAL A 108     4421   3600   4403    142   -260    -69  A    C
ATOM    773  O   VAL A 108       9.483  26.727  22.043  1.00 34.21      A    O
ANISOU  773  O   VAL A 108     4567   3598   4832    423   -186   -319  A    O
ATOM    774  N   MET A 109      11.158  25.321  22.532  1.00 33.21      A    N
ANISOU  774  N   MET A 109     4600   3511   4508   -133   -266    -63  A    N
ATOM    775  CA  MET A 109      12.159  26.349  22.275  1.00 36.60      A    C
ANISOU  775  CA  MET A 109     4887   4222   4797   -256   -197    140  A    C
ATOM    776  C   MET A 109      12.273  26.747  20.799  1.00 37.63      A    C
ANISOU  776  C   MET A 109     4999   4345   4955   -257      6    161  A    C
ATOM    777  O   MET A 109      12.412  27.937  20.485  1.00 37.70      A    O
ANISOU  777  O   MET A 109     5105   4095   5124   -547     89    456  A    O
ATOM    778  CB  MET A 109      13.496  25.955  22.891  1.00 40.74      A    C
ANISOU  778  CB  MET A 109     5293   4950   5236   -234   -147    123  A    C
ATOM    779  CG  MET A 109      13.391  25.823  24.419  1.00 44.29      A    C
ANISOU  779  CG  MET A 109     5612   5555   5662   -113    -28    152  A    C
ATOM    780  SD  MET A 109      12.453  27.172  25.199  1.00 48.96      A    S
ANISOU  780  SD  MET A 109     6114   6287   6201   -176   -105    381  A    S
ATOM    781  CE  MET A 109      13.577  28.562  24.976  1.00 48.74      A    C
ANISOU  781  CE  MET A 109     6081   6197   6241   -171    -83    402  A    C
ATOM    782  O   SER A 110      11.209  27.435  16.804  1.00 38.12      A    O
ANISOU  782  O   SER A 110     4895   4683   4904   -345    330    587  A    O
ATOM    783  N   SER A 110      12.159  25.791  19.884  1.00 37.31      A    N
ANISOU  783  N   SER A 110     4924   4360   4893   -110    -18    162  A    N
ATOM    784  CA  SER A 110      12.322  26.115  18.470  1.00 37.62      A    C
ANISOU  784  CA  SER A 110     4819   4606   4869   -136     80      6  A    C
ATOM    785  C   SER A 110      11.074  26.667  17.768  1.00 37.44      A    C
ANISOU  785  C   SER A 110     4791   4700   4734   -124     51    328  A    C
ATOM    786  CB  SER A 110      12.904  24.934  17.691  1.00 38.13      A    C
ANISOU  786  CB  SER A 110     4803   4767   4918   -169    185   -166  A    C
ATOM    787  OG  SER A 110      12.014  23.840  17.682  1.00 38.73      A    O
ANISOU  787  OG  SER A 110     4813   5015   4888   -180    312    -21  A    O
ATOM    788  O   LEU A 111       6.791  28.171  17.570  1.00 38.41      A    O
ANISOU  788  O   LEU A 111     4882   4878   4834     50   -342    286  A    O
ATOM    789  N   LEU A 111       9.880  26.317  18.251  1.00 36.03      A    N
ANISOU  789  N   LEU A 111     4603   4530   4558    -46   -115    315  A    N
ATOM    790  CA  LEU A 111       8.632  26.630  17.528  1.00 35.50      A    C
ANISOU  790  CA  LEU A 111     4609   4422   4456   -167    -96    157  A    C
ATOM    791  C   LEU A 111       7.612  27.535  18.238  1.00 36.70      A    C
ANISOU  791  C   LEU A 111     4739   4558   4647    -40   -154    195  A    C
ATOM    792  CB  LEU A 111       7.913  25.338  17.136  1.00 34.54      A    C
ANISOU  792  CB  LEU A 111     4588   4170   4365   -367     28    177  A    C
ATOM    793  CG  LEU A 111       8.661  24.357  16.236  1.00 35.23      A    C
ANISOU  793  CG  LEU A 111     4672   4255   4459   -381     47     24  A    C
ATOM    794  CD1 LEU A 111       7.873  23.067  16.131  1.00 35.38      A    C
ANISOU  794  CD1 LEU A 111     4610   4217   4614   -446     40    -81  A    C
ATOM    795  CD2 LEU A 111       8.905  24.953  14.849  1.00 34.67      A    C
ANISOU  795  CD2 LEU A 111     4642   4297   4232   -206     41     75  A    C
ATOM    796  O   ALA A 112       8.263  30.186  20.283  1.00 36.59      A    O
ANISOU  796  O   ALA A 112     4560   4337   5005      7    136    406  A    O
ATOM    797  N   ALA A 112       7.620  27.556  19.575  1.00 35.24      A    N
ANISOU  797  N   ALA A 112     4622   4287   4482   -107    130    259  A    N
ATOM    798  CA  ALA A 112       6.665  28.363  20.347  1.00 35.03      A    C
ANISOU  798  CA  ALA A 112     4512   4219   4579    -57    131    269  A    C
ATOM    799  C   ALA A 112       7.091  29.833  20.501  1.00 35.85      A    C
ANISOU  799  C   ALA A 112     4518   4304   4799   -157     80    509  A    C
ATOM    800  CB  ALA A 112       6.418  27.727  21.723  1.00 34.81      A    C
ANISOU  800  CB  ALA A 112     4467   4212   4547    169    238    343  A    C
ATOM    801  O   THR A 115       9.351  32.880  27.628  1.00 38.68      A    O
ANISOU  801  O   THR A 115     4782   4932   4983   -216   -373    223  A    O
ATOM    802  N   THR A 115       7.565  32.387  25.509  1.00 35.70      A    N
ANISOU  802  N   THR A 115     4574   4571   4419   -130   -419     41  A    N
ATOM    803  CA  THR A 115       7.976  31.327  26.436  1.00 35.24      A    C
ANISOU  803  CA  THR A 115     4539   4510   4340   -127   -389      3  A    C
ATOM    804  C   THR A 115       8.570  31.932  27.700  1.00 35.83      A    C
ANISOU  804  C   THR A 115     4570   4539   4505   -269   -494     21  A    C
ATOM    805  CB  THR A 115       9.035  30.366  25.810  1.00 36.34      A    C
ANISOU  805  CB  THR A 115     4657   4671   4479   -106   -326    -26  A    C
ATOM    806  O   ALA A 116       8.645  29.594  30.981  1.00 27.75      A    O
ANISOU  806  O   ALA A 116     3961   2362   4221   -295  -1017   -128  A    O
ATOM    807  N   ALA A 116       8.193  31.390  28.856  1.00 32.24      A    N
ANISOU  807  N   ALA A 116     4317   4037   3897   -101   -955    246  A    N
ATOM    808  CA  ALA A 116       8.780  31.823  30.122  1.00 30.99      A    C
ANISOU  808  CA  ALA A 116     4225   3668   3884      2   -814    380  A    C
ATOM    809  C   ALA A 116       9.353  30.577  30.786  1.00 26.74      A    C
ANISOU  809  C   ALA A 116     3969   2585   3607   -239  -1029    381  A    C
ATOM    810  CB  ALA A 116       7.720  32.473  31.004  1.00 32.22      A    C
ANISOU  810  CB  ALA A 116     4179   3904   4158    250   -630    289  A    C
ATOM    811  N   GLN A 117      10.653  30.602  31.053  1.00 24.93      A    N
ANISOU  811  N   GLN A 117     4002   2265   3205   -314  -1163    331  A    N
ATOM    812  CA  GLN A 117      11.347  29.458  31.611  1.00 24.08      A    C
ANISOU  812  CA  GLN A 117     3828   2545   2775   -221  -1215    -47  A    C
ATOM    813  CB  GLN A 117      12.701  29.293  30.930  1.00 26.11      A    C
ANISOU  813  CB  GLN A 117     3912   3012   2996   -263   -702     41  A    C
ATOM    814  C   GLN A 117      11.588  29.691  33.090  1.00 21.66      A    C
ANISOU  814  C   GLN A 117     3662   2154   2415   -164  -1493   -360  A    C
ATOM    815  O   GLN A 117      11.796  30.831  33.536  1.00 24.36      A    O
ANISOU  815  O   GLN A 117     4157   2069   3028   -287  -1306   -170  A    O
ATOM    816  N   SER A 118      11.603  28.613  33.863  1.00 20.22      A    N
ANISOU  816  N   SER A 118     3443   1844   2397    228  -1203    -75  A    N
ATOM    817  CA  SER A 118      11.939  28.685  35.296  1.00 18.73      A    C
ANISOU  817  CA  SER A 118     2999   1784   2333    432  -1093   -210  A    C
ATOM    818  CB  SER A 118      10.730  29.077  36.130  1.00 21.13      A    C
ANISOU  818  CB  SER A 118     3108   1749   3172    693   -829   -318  A    C
ATOM    819  OG  SER A 118       9.828  28.009  36.187  1.00 25.37      A    O
ANISOU  819  OG  SER A 118     3236   2462   3943    794   -419   -181  A    O
ATOM    820  C   SER A 118      12.398  27.309  35.723  1.00 16.25      A    C
ANISOU  820  C   SER A 118     2517   1431   2225    239   -871   -348  A    C
ATOM    821  O   SER A 118      12.358  26.336  34.950  1.00 16.91      A    O
ANISOU  821  O   SER A 118     2604   1568   2253     63   -799   -632  A    O
ATOM    822  N   GLU A 119      12.814  27.198  36.965  1.00 15.13      A    N
ANISOU  822  N   GLU A 119     2275   1373   2101     42   -633   -233  A    N
ATOM    823  CA  GLU A 119      13.198  25.915  37.502  1.00 14.42      A    C
ANISOU  823  CA  GLU A 119     2058   1598   1822     41   -494   -353  A    C
ATOM    824  CB  GLU A 119      13.742  26.106  38.920  1.00 14.41      A    C
ANISOU  824  CB  GLU A 119     1973   1672   1829    166   -283   -506  A    C
ATOM    825  CG  GLU A 119      14.311  24.857  39.542  1.00 14.42      A    C
ANISOU  825  CG  GLU A 119     1976   1413   2089    162   -289   -252  A    C
ATOM    826  CD  GLU A 119      15.563  24.339  38.845  1.00 15.15      A    C
ANISOU  826  CD  GLU A 119     1957   1184   2615   -104   -444   -310  A    C
ATOM    827  OE1 GLU A 119      15.810  23.123  38.944  1.00 18.96      A    O
ANISOU  827  OE1 GLU A 119     1956   1518   3729     64   -423   -217  A    O
ATOM    828  OE2 GLU A 119      16.294  25.095  38.182  1.00 16.08      A    O
ANISOU  828  OE2 GLU A 119     2366   1691   2054     24   -354   -395  A    O
ATOM    829  C   GLU A 119      12.032  24.925  37.517  1.00 14.38      A    C
ANISOU  829  C   GLU A 119     1985   1623   1858    196   -327   -434  A    C
ATOM    830  O   GLU A 119      12.247  23.714  37.501  1.00 14.55      A    O
ANISOU  830  O   GLU A 119     1991   1349   2189    155   -229   -650  A    O
ATOM    831  N   GLU A 120      10.791  25.404  37.526  1.00 14.98      A    N
ANISOU  831  N   GLU A 120     1741   1718   2232    -15   -378   -802  A    N
ATOM    832  CA  GLU A 120       9.654  24.512  37.508  1.00 16.90      A    C
ANISOU  832  CA  GLU A 120     1889   1946   2585    301   -351   -846  A    C
ATOM    833  CB  GLU A 120       8.400  25.204  38.022  1.00 20.36      A    C
ANISOU  833  CB  GLU A 120     2479   2314   2940    106   -203   -829  A    C
ATOM    834  CG  GLU A 120       8.492  25.427  39.560  1.00 27.82      A    C
ANISOU  834  CG  GLU A 120     3469   3340   3761    -17    -68   -507  A    C
ATOM    835  CD  GLU A 120       8.924  24.149  40.316  1.00 34.28      A    C
ANISOU  835  CD  GLU A 120     4302   4264   4460   -244   -176    -25  A    C
ATOM    836  OE1 GLU A 120       9.888  24.214  41.116  1.00 36.55      A    O
ANISOU  836  OE1 GLU A 120     4579   4696   4612    -64   -631    425  A    O
ATOM    837  OE2 GLU A 120       8.301  23.074  40.112  1.00 36.14      A    O
ANISOU  837  OE2 GLU A 120     4656   4424   4652   -188    167    -98  A    O
ATOM    838  C   GLU A 120       9.404  23.923  36.125  1.00 16.01      A    C
ANISOU  838  C   GLU A 120     2113   1490   2480    -17   -632   -585  A    C
ATOM    839  O   GLU A 120       8.968  22.780  36.045  1.00 18.05      A    O
ANISOU  839  O   GLU A 120     2467   1874   2520   -170   -622   -487  A    O
ATOM    840  N   GLY A 121       9.681  24.660  35.042  1.00 16.98      A    N
ANISOU  840  N   GLY A 121     2383   1663   2406    128  -1060   -482  A    N
ATOM    841  CA  GLY A 121       9.426  24.184  33.687  1.00 18.24      A    C
ANISOU  841  CA  GLY A 121     2614   1575   2740     70  -1196   -217  A    C
ATOM    842  C   GLY A 121       9.308  25.380  32.769  1.00 19.35      A    C
ANISOU  842  C   GLY A 121     3001   1591   2760   -227  -1478   -323  A    C
ATOM    843  O   GLY A 121       9.905  26.415  33.003  1.00 23.30      A    O
ANISOU  843  O   GLY A 121     3712   1984   3158   -552  -1610   -266  A    O
ATOM    844  N   VAL A 122       8.486  25.252  31.735  1.00 20.93      A    N
ANISOU  844  N   VAL A 122     3105   1753   3092   -477  -1337    -36  A    N
ATOM    845  CA  VAL A 122       8.329  26.314  30.755  1.00 20.65      A    C
ANISOU  845  CA  VAL A 122     2963   1974   2909   -200  -1086   -270  A    C
ATOM    846  CB  VAL A 122       9.127  25.996  29.470  1.00 21.55      A    C
ANISOU  846  CB  VAL A 122     2965   2269   2954   -272   -817     91  A    C
ATOM    847  CG1 VAL A 122       8.639  24.714  28.837  1.00 21.79      A    C
ANISOU  847  CG1 VAL A 122     3022   2194   3065    -60   -627     58  A    C
ATOM    848  CG2 VAL A 122       9.046  27.134  28.487  1.00 23.01      A    C
ANISOU  848  CG2 VAL A 122     3074   2422   3247   -490   -823    139  A    C
ATOM    849  C   VAL A 122       6.867  26.565  30.480  1.00 20.68      A    C
ANISOU  849  C   VAL A 122     2999   1901   2958    -68  -1259   -716  A    C
ATOM    850  O   VAL A 122       6.088  25.636  30.369  1.00 22.04      A    O
ANISOU  850  O   VAL A 122     3057   1983   3336     32  -1391   -428  A    O
ATOM    851  N   THR A 123       6.474  27.838  30.381  1.00 22.85      A    N
ANISOU  851  N   THR A 123     3229   2288   3164    193   -995   -839  A    N
ATOM    852  CA  THR A 123       5.133  28.165  29.907  1.00 26.55      A    C
ANISOU  852  CA  THR A 123     3597   2991   3500    240   -617   -598  A    C
ATOM    853  CB  THR A 123       4.428  29.157  30.824  1.00 32.23      A    C
ANISOU  853  CB  THR A 123     4182   3857   4206    398    -40   -330  A    C
ATOM    854  OG1 THR A 123       5.099  30.411  30.732  1.00 37.31      A    O
ANISOU  854  OG1 THR A 123     4662   4643   4873    284     89   -218  A    O
ATOM    855  CG2 THR A 123       4.475  28.675  32.256  1.00 32.01      A    C
ANISOU  855  CG2 THR A 123     4291   3783   4086    591    277   -312  A    C
ATOM    856  C   THR A 123       5.290  28.781  28.525  1.00 25.12      A    C
ANISOU  856  C   THR A 123     3464   2813   3266    107   -768   -444  A    C
ATOM    857  O   THR A 123       6.277  29.440  28.249  1.00 24.24      A    O
ANISOU  857  O   THR A 123     3562   2457   3192    142   -970   -264  A    O
ATOM    858  O   PHE A 124       2.154  28.587  25.940  1.00 29.50      A    O
ANISOU  858  O   PHE A 124     3394   3747   4067    558  -1010     94  A    O
ATOM    859  N   PHE A 124       4.338  28.529  27.641  1.00 26.03      A    N
ANISOU  859  N   PHE A 124     3493   3042   3358    225   -813   -514  A    N
ATOM    860  CA  PHE A 124       4.503  28.933  26.234  1.00 27.00      A    C
ANISOU  860  CA  PHE A 124     3522   3272   3466    199   -823   -328  A    C
ATOM    861  C   PHE A 124       3.182  29.098  25.501  1.00 28.20      A    C
ANISOU  861  C   PHE A 124     3540   3471   3705    257   -822   -110  A    C
ATOM    862  CB  PHE A 124       5.392  27.955  25.467  1.00 25.77      A    C
ANISOU  862  CB  PHE A 124     3533   2894   3363     28   -663   -412  A    C
ATOM    863  CG  PHE A 124       4.850  26.552  25.427  1.00 25.84      A    C
ANISOU  863  CG  PHE A 124     3696   2947   3174    115   -588   -204  A    C
ATOM    864  CD1 PHE A 124       4.137  26.100  24.329  1.00 26.48      A    C
ANISOU  864  CD1 PHE A 124     3587   3114   3361    -34   -513   -456  A    C
ATOM    865  CD2 PHE A 124       5.077  25.686  26.488  1.00 25.57      A    C
ANISOU  865  CD2 PHE A 124     3801   2842   3071    211   -445    113  A    C
ATOM    866  CE1 PHE A 124       3.636  24.798  24.295  1.00 27.22      A    C
ANISOU  866  CE1 PHE A 124     3617   3243   3483      2   -277   -232  A    C
ATOM    867  CE2 PHE A 124       4.587  24.400  26.453  1.00 27.44      A    C
ANISOU  867  CE2 PHE A 124     3797   3196   3432     35   -284   -237  A    C
ATOM    868  CZ  PHE A 124       3.870  23.952  25.368  1.00 27.46      A    C
ANISOU  868  CZ  PHE A 124     3701   3332   3401    -45   -262   -292  A    C
ATOM    869  O   ALA A 125       3.204  29.069  21.705  1.00 30.73      A    O
ANISOU  869  O   ALA A 125     4049   3987   3641    577  -1019    278  A    O
ATOM    870  N   ALA A 125       3.225  29.851  24.407  1.00 28.60      A    N
ANISOU  870  N   ALA A 125     3799   3464   3604    322   -777   -164  A    N
ATOM    871  CA  ALA A 125       2.056  30.061  23.560  1.00 30.17      A    C
ANISOU  871  CA  ALA A 125     4058   3605   3799    331   -613    155  A    C
ATOM    872  C   ALA A 125       2.146  29.147  22.349  1.00 30.49      A    C
ANISOU  872  C   ALA A 125     4012   3751   3820    543   -795    286  A    C
ATOM    873  CB  ALA A 125       1.977  31.528  23.128  1.00 31.57      A    C
ANISOU  873  CB  ALA A 125     4157   3721   4116    257   -291    163  A    C
ATOM    874  O   SER A 126       0.748  29.475  19.421  1.00 34.94      A    O
ANISOU  874  O   SER A 126     4502   4244   4530    243   -649   -207  A    O
ATOM    875  N   SER A 126       1.052  28.446  22.053  1.00 31.02      A    N
ANISOU  875  N   SER A 126     4083   3782   3922    678   -863    203  A    N
ATOM    876  CA  SER A 126       0.967  27.581  20.870  1.00 32.75      A    C
ANISOU  876  CA  SER A 126     4257   3966   4221    369   -619   -106  A    C
ATOM    877  C   SER A 126       1.245  28.357  19.596  1.00 34.48      A    C
ANISOU  877  C   SER A 126     4426   4306   4371    233   -507   -142  A    C
ATOM    878  CB  SER A 126      -0.421  26.964  20.752  1.00 30.64      A    C
ANISOU  878  CB  SER A 126     4239   3490   3914    279   -833   -333  A    C
ATOM    879  OG  SER A 126      -0.558  26.343  19.484  1.00 30.29      A    O
ANISOU  879  OG  SER A 126     4368   3288   3853    287  -1040   -294  A    O
ATOM    880  O   HIS A 127       1.168  28.850  15.356  1.00 37.73      A    O
ANISOU  880  O   HIS A 127     5013   4644   4677     78   -395    114  A    O
ATOM    881  N   HIS A 127       2.017  27.758  18.692  1.00 34.48      A    N
ANISOU  881  N   HIS A 127     4455   4334   4310    100   -444   -181  A    N
ATOM    882  CA  HIS A 127       2.314  28.406  17.422  1.00 34.86      A    C
ANISOU  882  CA  HIS A 127     4559   4291   4397    -79   -355   -110  A    C
ATOM    883  C   HIS A 127       1.153  28.257  16.440  1.00 36.53      A    C
ANISOU  883  C   HIS A 127     4815   4586   4481     15   -441     54  A    C
ATOM    884  CB  HIS A 127       3.603  27.853  16.816  1.00 34.21      A    C
ANISOU  884  CB  HIS A 127     4428   4177   4391   -309   -316   -164  A    C
ATOM    885  O   LEU A 128      -3.035  28.490  15.533  1.00 45.22      A    O
ANISOU  885  O   LEU A 128     5503   5991   5688    210   -440   -100  A    O
ATOM    886  N   LEU A 128       0.144  27.487  16.833  1.00 36.75      A    N
ANISOU  886  N   LEU A 128     4871   4608   4485     74   -505     79  A    N
ATOM    887  CA  LEU A 128      -1.031  27.238  15.997  1.00 39.04      A    C
ANISOU  887  CA  LEU A 128     5018   4935   4880    193   -434     -3  A    C
ATOM    888  C   LEU A 128      -2.189  28.152  16.375  1.00 42.97      A    C
ANISOU  888  C   LEU A 128     5381   5575   5371    237   -374    -53  A    C
ATOM    889  CB  LEU A 128      -1.519  25.799  16.194  1.00 37.37      A    C
ANISOU  889  CB  LEU A 128     4855   4668   4675    130   -430   -149  A    C
ATOM    890  CG  LEU A 128      -0.624  24.645  15.753  1.00 36.28      A    C
ANISOU  890  CG  LEU A 128     4671   4549   4566     41   -302    -78  A    C
ATOM    891  CD1 LEU A 128      -1.258  23.328  16.157  1.00 35.72      A    C
ANISOU  891  CD1 LEU A 128     4565   4419   4589   -124   -345    -54  A    C
ATOM    892  CD2 LEU A 128      -0.416  24.708  14.246  1.00 35.94      A    C
ANISOU  892  CD2 LEU A 128     4616   4631   4408    -65   -231   -209  A    C
ATOM    893  O   ALA A 129      -4.105  31.028  19.418  1.00 45.72      A    O
ANISOU  893  O   ALA A 129     5624   5860   5889    294   -144     12  A    O
ATOM    894  N   ALA A 129      -2.213  28.547  17.644  1.00 43.20      A    N
ANISOU  894  N   ALA A 129     5490   5603   5319    123   -281   -282  A    N
ATOM    895  CA  ALA A 129      -3.423  29.035  18.290  1.00 44.07      A    C
ANISOU  895  CA  ALA A 129     5586   5567   5590     94    -97   -211  A    C
ATOM    896  C   ALA A 129      -3.181  30.263  19.149  1.00 44.96      A    C
ANISOU  896  C   ALA A 129     5637   5699   5748    145   -162    -80  A    C
ATOM    897  CB  ALA A 129      -3.997  27.932  19.178  1.00 44.05      A    C
ANISOU  897  CB  ALA A 129     5653   5414   5669     41     64    -96  A    C
ATOM    898  O   GLY A 130      -2.235  31.778  22.980  1.00 43.57      A    O
ANISOU  898  O   GLY A 130     5743   5207   5605    277   -303   -364  A    O
ATOM    899  N   GLY A 130      -1.957  30.427  19.635  1.00 44.64      A    N
ANISOU  899  N   GLY A 130     5666   5624   5672     27   -252   -144  A    N
ATOM    900  CA  GLY A 130      -1.719  31.420  20.666  1.00 44.19      A    C
ANISOU  900  CA  GLY A 130     5681   5512   5596      5   -218   -177  A    C
ATOM    901  C   GLY A 130      -2.288  31.004  22.021  1.00 43.40      A    C
ANISOU  901  C   GLY A 130     5613   5380   5495    125   -262   -147  A    C
ATOM    902  O   SER A 131      -0.959  28.691  23.760  1.00 38.53      A    O
ANISOU  902  O   SER A 131     4836   4974   4828    139   -506    -38  A    O
ATOM    903  N   SER A 131      -2.833  29.789  22.105  1.00 41.87      A    N
ANISOU  903  N   SER A 131     5325   5310   5274     85   -297     69  A    N
ATOM    904  CA  SER A 131      -3.265  29.210  23.382  1.00 40.04      A    C
ANISOU  904  CA  SER A 131     5007   5114   5093    157   -279    -39  A    C
ATOM    905  C   SER A 131      -2.045  28.981  24.269  1.00 38.69      A    C
ANISOU  905  C   SER A 131     4844   4968   4888    224   -357     20  A    C
ATOM    906  CB  SER A 131      -4.026  27.886  23.168  1.00 40.01      A    C
ANISOU  906  CB  SER A 131     4971   5146   5085    277   -253   -330  A    C
ATOM    907  OG  SER A 131      -3.288  26.931  22.398  1.00 38.78      A    O
ANISOU  907  OG  SER A 131     4872   5099   4763    326   -301   -757  A    O
ATOM    908  O   ALA A 132      -1.981  26.934  27.432  1.00 37.63      A    O
ANISOU  908  O   ALA A 132     4509   4738   5052    622   -254   -271  A    O
ATOM    909  N   ALA A 132      -2.223  29.117  25.582  1.00 38.26      A    N
ANISOU  909  N   ALA A 132     4780   4850   4906    403   -250    -34  A    N
ATOM    910  CA  ALA A 132      -1.128  28.978  26.540  1.00 38.02      A    C
ANISOU  910  CA  ALA A 132     4738   4824   4882    255   -191   -262  A    C
ATOM    911  C   ALA A 132      -0.992  27.558  27.069  1.00 36.62      A    C
ANISOU  911  C   ALA A 132     4504   4625   4785    342   -297   -220  A    C
ATOM    912  CB  ALA A 132      -1.332  29.932  27.694  1.00 38.67      A    C
ANISOU  912  CB  ALA A 132     4850   5011   4833    192     35   -347  A    C
ATOM    913  O   HIS A 133       2.451  26.625  28.713  1.00 32.29      A    O
ANISOU  913  O   HIS A 133     3934   3526   4809    737   -345   -122  A    O
ATOM    914  N   HIS A 133       0.246  27.062  27.138  1.00 34.59      A    N
ANISOU  914  N   HIS A 133     4426   4232   4483    360   -540   -224  A    N
ATOM    915  CA  HIS A 133       0.495  25.724  27.640  1.00 33.41      A    C
ANISOU  915  CA  HIS A 133     4236   4163   4294    245   -673    -44  A    C
ATOM    916  C   HIS A 133       1.660  25.681  28.610  1.00 33.33      A    C
ANISOU  916  C   HIS A 133     4099   4065   4500    377   -506    132  A    C
ATOM    917  CB  HIS A 133       0.760  24.784  26.474  1.00 35.31      A    C
ANISOU  917  CB  HIS A 133     4441   4540   4436     78   -681    -18  A    C
ATOM    918  CG  HIS A 133      -0.383  24.713  25.519  1.00 38.04      A    C
ANISOU  918  CG  HIS A 133     4736   4930   4786    -33   -451     50  A    C
ATOM    919  ND1 HIS A 133      -1.321  23.705  25.565  1.00 40.21      A    N
ANISOU  919  ND1 HIS A 133     4932   5298   5047   -141   -312    190  A    N
ATOM    920  CD2 HIS A 133      -0.762  25.541  24.518  1.00 39.87      A    C
ANISOU  920  CD2 HIS A 133     4896   5142   5110    -43   -249      0  A    C
ATOM    921  CE1 HIS A 133      -2.222  23.904  24.618  1.00 40.68      A    C
ANISOU  921  CE1 HIS A 133     4988   5333   5134    -79   -259    212  A    C
ATOM    922  NE2 HIS A 133      -1.906  25.010  23.968  1.00 41.05      A    N
ANISOU  922  NE2 HIS A 133     4989   5416   5192    -73   -244     70  A    N
ATOM    923  N   MET A 134       1.755  24.568  29.328  1.00 32.95      A    N
ANISOU  923  N   MET A 134     3957   4091   4470    311   -542    394  A    N
ATOM    924  CA  MET A 134       2.866  24.385  30.243  1.00 33.50      A    C
ANISOU  924  CA  MET A 134     4022   4335   4373     42   -519    151  A    C
ATOM    925  C   MET A 134       3.525  23.038  30.055  1.00 28.17      A    C
ANISOU  925  C   MET A 134     3406   3618   3680   -190   -796    262  A    C
ATOM    926  O   MET A 134       2.882  22.020  29.723  1.00 28.09      A    O
ANISOU  926  O   MET A 134     3528   3654   3490     77   -725    224  A    O
ATOM    927  CB  MET A 134       2.444  24.607  31.698  1.00 38.18      A    C
ANISOU  927  CB  MET A 134     4694   4974   4838      6   -261    140  A    C
ATOM    928  CG  MET A 134       3.491  25.392  32.493  1.00 42.95      A    C
ANISOU  928  CG  MET A 134     5231   5685   5404     69    -27    181  A    C
ATOM    929  SD  MET A 134       3.999  24.718  34.096  1.00 47.62      A    S
ANISOU  929  SD  MET A 134     5872   6263   5957    -38    114      8  A    S
ATOM    930  CE  MET A 134       5.796  24.872  34.023  1.00 43.60      A    C
ANISOU  930  CE  MET A 134     5418   5594   5555    150    130   -204  A    C
ATOM    931  N   LEU A 135       4.839  23.032  30.248  1.00 24.28      A    N
ANISOU  931  N   LEU A 135     2737   3322   3165   -214   -737    416  A    N
ATOM    932  CA  LEU A 135       5.547  21.779  30.322  1.00 19.97      A    C
ANISOU  932  CA  LEU A 135     2419   2876   2293   -249   -587    -51  A    C
ATOM    933  CB  LEU A 135       6.293  21.453  29.000  1.00 20.89      A    C
ANISOU  933  CB  LEU A 135     2459   3424   2052   -686   -153   -307  A    C
ATOM    934  CG  LEU A 135       5.542  20.765  27.902  1.00 22.06      A    C
ANISOU  934  CG  LEU A 135     2757   2427   3198   -372    448   -797  A    C
ATOM    935  CD1 LEU A 135       5.038  19.436  28.433  1.00 22.16      A    C
ANISOU  935  CD1 LEU A 135     2533   2195   3691   -592    231   -282  A    C
ATOM    936  CD2 LEU A 135       6.496  20.600  26.788  1.00 21.18      A    C
ANISOU  936  CD2 LEU A 135     2553   2282   3214   -371    466   -510  A    C
ATOM    937  C   LEU A 135       6.510  21.838  31.474  1.00 17.85      A    C
ANISOU  937  C   LEU A 135     2383   1863   2535   -170   -787   -305  A    C
ATOM    938  O   LEU A 135       7.180  22.769  31.650  1.00 22.29      A    O
ANISOU  938  O   LEU A 135     2949   2388   3130   -642  -1315     70  A    O
ATOM    939  N   SER A 136       6.664  20.726  32.150  1.00 21.19      A    N
ANISOU  939  N   SER A 136     2415   2770   2867   -663   -941    419  A    N
ATOM    940  CA  SER A 136       7.549  20.562  33.273  1.00 18.65      A    C
ANISOU  940  CA  SER A 136     2411   2285   2392   -543   -824    123  A    C
ATOM    941  CB  SER A 136       6.796  20.766  34.594  1.00 18.03      A    C
ANISOU  941  CB  SER A 136     2382   1726   2744   -325   -603   -514  A    C
ATOM    942  OG  SER A 136       5.716  19.842  34.695  1.00 18.42      A    O
ANISOU  942  OG  SER A 136     2434   1902   2663    -56   -495   -849  A    O
ATOM    943  C   SER A 136       7.975  19.114  33.173  1.00 17.27      A    C
ANISOU  943  C   SER A 136     2377   2344   1841   -743   -363   -247  A    C
ATOM    944  O   SER A 136       7.396  18.355  32.391  1.00 18.55      A    O
ANISOU  944  O   SER A 136     2600   2719   1729  -1054   -207   -273  A    O
ATOM    945  N   PRO A 137       8.992  18.711  33.935  1.00 14.66      A    N
ANISOU  945  N   PRO A 137     1723   2174   1674   -496    -36   -448  A    N
ATOM    946  CD  PRO A 137       9.985  19.516  34.683  1.00 15.76      A    C
ANISOU  946  CD  PRO A 137     1734   2230   2023   -261   -123   -472  A    C
ATOM    947  CA  PRO A 137       9.317  17.288  33.942  1.00 15.90      A    C
ANISOU  947  CA  PRO A 137     1825   2171   2045   -197    291   -744  A    C
ATOM    948  CB  PRO A 137      10.341  17.161  35.078  1.00 18.09      A    C
ANISOU  948  CB  PRO A 137     1909   2129   2835   -381   -119   -808  A    C
ATOM    949  CG  PRO A 137      11.015  18.490  35.125  1.00 17.95      A    C
ANISOU  949  CG  PRO A 137     2056   2248   2515   -295   -296   -159  A    C
ATOM    950  C   PRO A 137       8.080  16.428  34.204  1.00 14.20      A    C
ANISOU  950  C   PRO A 137     1771   1966   1656    -91     67   -474  A    C
ATOM    951  O   PRO A 137       7.818  15.455  33.494  1.00 14.99      A    O
ANISOU  951  O   PRO A 137     1814   1964   1917   -127    183   -725  A    O
ATOM    952  N   GLU A 138       7.311  16.781  35.228  1.00 13.48      A    N
ANISOU  952  N   GLU A 138     1653   1713   1755   -190    205   -549  A    N
ATOM    953  CA  GLU A 138       6.138  15.986  35.586  1.00 13.65      A    C
ANISOU  953  CA  GLU A 138     1653   1899   1634     35   -113   -471  A    C
ATOM    954  CB  GLU A 138       5.533  16.468  36.910  1.00 15.31      A    C
ANISOU  954  CB  GLU A 138     1805   2594   1419     40     53   -713  A    C
ATOM    955  CG  GLU A 138       6.509  16.304  38.090  1.00 15.32      A    C
ANISOU  955  CG  GLU A 138     2004   2255   1563   -311    167   -494  A    C
ATOM    956  CD  GLU A 138       7.628  17.343  38.189  1.00 14.99      A    C
ANISOU  956  CD  GLU A 138     1871   2150   1674     88     35   -514  A    C
ATOM    957  OE1 GLU A 138       8.569  17.094  38.968  1.00 15.05      A    O
ANISOU  957  OE1 GLU A 138     1846   1914   1959    -44    -43   -557  A    O
ATOM    958  OE2 GLU A 138       7.572  18.413  37.544  1.00 15.37      A    O
ANISOU  958  OE2 GLU A 138     2083   2017   1740    -93    -62   -580  A    O
ATOM    959  C   GLU A 138       5.078  15.962  34.493  1.00 13.32      A    C
ANISOU  959  C   GLU A 138     1552   1943   1565    172      4   -646  A    C
ATOM    960  O   GLU A 138       4.517  14.896  34.193  1.00 13.28      A    O
ANISOU  960  O   GLU A 138     1620   1819   1605    -81    -26   -529  A    O
ATOM    961  N   ARG A 139       4.803  17.120  33.897  1.00 12.47      A    N
ANISOU  961  N   ARG A 139     1417   1686   1635    284    -15   -441  A    N
ATOM    962  CA  ARG A 139       3.780  17.169  32.872  1.00 13.10      A    C
ANISOU  962  CA  ARG A 139     1453   1692   1833    214    -37   -641  A    C
ATOM    963  CB  ARG A 139       3.354  18.604  32.599  1.00 15.37      A    C
ANISOU  963  CB  ARG A 139     1856   1762   2224    359   -110   -546  A    C
ATOM    964  CG  ARG A 139       2.297  18.767  31.500  1.00 16.38      A    C
ANISOU  964  CG  ARG A 139     1644   1857   2721    271    -94   -495  A    C
ATOM    965  CD  ARG A 139       0.986  18.046  31.716  1.00 17.72      A    C
ANISOU  965  CD  ARG A 139     1827   2024   2883    473   -206   -562  A    C
ATOM    966  NE  ARG A 139       0.062  18.349  30.632  1.00 19.97      A    N
ANISOU  966  NE  ARG A 139     1874   2323   3391    407   -431   -427  A    N
ATOM    967  CZ  ARG A 139      -1.013  17.617  30.334  1.00 20.33      A    C
ANISOU  967  CZ  ARG A 139     1887   2358   3480    465   -327   -414  A    C
ATOM    968  NH1 ARG A 139      -1.291  16.531  31.029  1.00 21.88      A    N
ANISOU  968  NH1 ARG A 139     2077   2528   3707    446   -261   -262  A    N
ATOM    969  NH2 ARG A 139      -1.794  17.952  29.320  1.00 22.14      A    N
ANISOU  969  NH2 ARG A 139     1649   2884   3879    397   -346   -321  A    N
ATOM    970  C   ARG A 139       4.246  16.461  31.599  1.00 11.80      A    C
ANISOU  970  C   ARG A 139     1312   1528   1641    302    -88   -424  A    C
ATOM    971  O   ARG A 139       3.432  15.838  30.932  1.00 12.39      A    O
ANISOU  971  O   ARG A 139     1217   1640   1849     61   -156   -537  A    O
ATOM    972  N   SER A 140       5.520  16.597  31.248  1.00 11.19      A    N
ANISOU  972  N   SER A 140     1335   1473   1444    247      7   -383  A    N
ATOM    973  CA  SER A 140       6.031  15.901  30.072  1.00 10.92      A    C
ANISOU  973  CA  SER A 140     1282   1334   1532    141    -46   -339  A    C
ATOM    974  CB  SER A 140       7.496  16.300  29.857  1.00 11.68      A    C
ANISOU  974  CB  SER A 140     1234   1577   1628     78    123   -455  A    C
ATOM    975  OG  SER A 140       8.024  15.520  28.779  1.00 11.65      A    O
ANISOU  975  OG  SER A 140     1379   1486   1563    155    128   -322  A    O
ATOM    976  C   SER A 140       5.889  14.393  30.231  1.00 10.39      A    C
ANISOU  976  C   SER A 140     1173   1394   1382    213    -21   -376  A    C
ATOM    977  O   SER A 140       5.444  13.682  29.311  1.00 10.46      A    O
ANISOU  977  O   SER A 140     1222   1394   1360     54    -42   -311  A    O
ATOM    978  N   ILE A 141       6.295  13.876  31.399  1.00 10.86      A    N
ANISOU  978  N   ILE A 141     1424   1544   1157    158    -54   -218  A    N
ATOM    979  CA  ILE A 141       6.190  12.441  31.639  1.00 10.53      A    C
ANISOU  979  CA  ILE A 141     1369   1394   1237   -117    113   -220  A    C
ATOM    980  CB  ILE A 141       6.879  12.043  32.943  1.00 12.06      A    C
ANISOU  980  CB  ILE A 141     1575   1753   1254     98   -201    -63  A    C
ATOM    981  CG2 ILE A 141       6.502  10.645  33.386  1.00 14.56      A    C
ANISOU  981  CG2 ILE A 141     2119   1774   1638   -254   -431     58  A    C
ATOM    982  CG1 ILE A 141       8.380  12.383  32.956  1.00 16.78      A    C
ANISOU  982  CG1 ILE A 141     1683   3153   1539    348     -2    -60  A    C
ATOM    983  CD1 ILE A 141       9.162  11.952  31.836  1.00 18.09      A    C
ANISOU  983  CD1 ILE A 141     1744   3727   1402    413   -347   -497  A    C
ATOM    984  C   ILE A 141       4.710  12.029  31.595  1.00 10.82      A    C
ANISOU  984  C   ILE A 141     1383   1455   1273    -62     79   -210  A    C
ATOM    985  O   ILE A 141       4.356  10.981  31.035  1.00 11.32      A    O
ANISOU  985  O   ILE A 141     1435   1534   1333   -167    -31   -186  A    O
ATOM    986  N   GLU A 142       3.816  12.841  32.169  1.00 11.31      A    N
ANISOU  986  N   GLU A 142     1295   1662   1341     45     -7   -293  A    N
ATOM    987  CA  GLU A 142       2.385  12.545  32.108  1.00 11.63      A    C
ANISOU  987  CA  GLU A 142     1185   1839   1395     86     22   -389  A    C
ATOM    988  CB  GLU A 142       1.610  13.576  32.926  1.00 13.00      A    C
ANISOU  988  CB  GLU A 142     1187   2036   1716    -27    172   -617  A    C
ATOM    989  CG  GLU A 142       0.145  13.298  32.953  1.00 15.41      A    C
ANISOU  989  CG  GLU A 142     1436   2294   2125     73    178   -526  A    C
ATOM    990  CD  GLU A 142      -0.713  14.366  33.589  1.00 18.97      A    C
ANISOU  990  CD  GLU A 142     1752   2681   2773   -249    407   -549  A    C
ATOM    991  OE1 GLU A 142      -0.339  15.550  33.552  1.00 20.69      A    O
ANISOU  991  OE1 GLU A 142     2083   3091   2685    -58    557  -1052  A    O
ATOM    992  OE2 GLU A 142      -1.821  14.009  34.065  1.00 24.58      A    O
ANISOU  992  OE2 GLU A 142     2401   3232   3707   -227    939   -430  A    O
ATOM    993  C   GLU A 142       1.847  12.506  30.684  1.00 11.71      A    C
ANISOU  993  C   GLU A 142     1248   1903   1299    -44    -11   -238  A    C
ATOM    994  O   GLU A 142       1.070  11.616  30.339  1.00 11.88      A    O
ANISOU  994  O   GLU A 142     1204   1893   1417   -133    -88   -238  A    O
ATOM    995  N   ILE A 143       2.214  13.484  29.857  1.00 11.46      A    N
ANISOU  995  N   ILE A 143     1201   1729   1423    146    -75   -322  A    N
ATOM    996  CA  ILE A 143       1.778  13.498  28.451  1.00 11.34      A    C
ANISOU  996  CA  ILE A 143     1198   1577   1534      5    -11   -194  A    C
ATOM    997  CB  ILE A 143       2.259  14.746  27.746  1.00 12.38      A    C
ANISOU  997  CB  ILE A 143     1373   1536   1795     94   -248   -182  A    C
ATOM    998  CG2 ILE A 143       2.144  14.604  26.230  1.00 13.30      A    C
ANISOU  998  CG2 ILE A 143     1430   1934   1688    115   -142    161  A    C
ATOM    999  CG1 ILE A 143       1.489  15.958  28.265  1.00 15.01      A    C
ANISOU  999  CG1 ILE A 143     1777   1645   2281     30   -370   -378  A    C
ATOM   1000  CD1 ILE A 143       2.141  17.286  27.882  1.00 17.22      A    C
ANISOU 1000  CD1 ILE A 143     2438   1598   2508     73   -343   -222  A    C
ATOM   1001  C   ILE A 143       2.259  12.243  27.753  1.00 10.46      A    C
ANISOU 1001  C   ILE A 143     1115   1694   1164     74    -53   -104  A    C
ATOM   1002  O   ILE A 143       1.518  11.628  27.007  1.00 11.11      A    O
ANISOU 1002  O   ILE A 143     1194   1678   1349     -9   -189   -158  A    O
ATOM   1003  N   GLN A 144       3.515  11.874  27.970  1.00 10.08      A    N
ANISOU 1003  N   GLN A 144     1173   1423   1235    120    -12   -109  A    N
ATOM   1004  CA  GLN A 144       4.043  10.685  27.326  1.00  9.98      A    C
ANISOU 1004  CA  GLN A 144     1118   1486   1189    145      8   -166  A    C
ATOM   1005  CB  GLN A 144       5.540  10.609  27.513  1.00  9.42      A    C
ANISOU 1005  CB  GLN A 144     1002   1366   1211     -5     76     60  A    C
ATOM   1006  CG  GLN A 144       6.281  11.798  26.852  1.00  9.76      A    C
ANISOU 1006  CG  GLN A 144     1122   1409   1178    157   -106     -8  A    C
ATOM   1007  CD  GLN A 144       7.767  11.708  27.042  1.00  9.48      A    C
ANISOU 1007  CD  GLN A 144     1061   1338   1204    225    -86    -91  A    C
ATOM   1008  OE1 GLN A 144       8.436  10.858  26.436  1.00  9.50      A    O
ANISOU 1008  OE1 GLN A 144     1179   1194   1238    164     22    -66  A    O
ATOM   1009  NE2 GLN A 144       8.330  12.578  27.906  1.00 10.47      A    N
ANISOU 1009  NE2 GLN A 144     1358   1339   1281     30   -117   -128  A    N
ATOM   1010  C   GLN A 144       3.302   9.419  27.784  1.00  9.73      A    C
ANISOU 1010  C   GLN A 144     1222   1327   1148     -1     11   -127  A    C
ATOM   1011  O   GLN A 144       3.053   8.518  27.002  1.00 10.72      A    O
ANISOU 1011  O   GLN A 144     1216   1516   1341    -92     96   -281  A    O
ATOM   1012  N   HIS A 145       2.899   9.369  29.056  1.00 10.41      A    N
ANISOU 1012  N   HIS A 145     1252   1462   1242    -63    -29     29  A    N
ATOM   1013  CA  HIS A 145       2.044   8.299  29.564  1.00 11.21      A    C
ANISOU 1013  CA  HIS A 145     1513   1585   1163    -79    -40    -30  A    C
ATOM   1014  CB  HIS A 145       1.852   8.474  31.062  1.00 12.79      A    C
ANISOU 1014  CB  HIS A 145     1842   1860   1156   -127     39    100  A    C
ATOM   1015  CG  HIS A 145       0.785   7.595  31.567  1.00 16.32      A    C
ANISOU 1015  CG  HIS A 145     2149   2552   1499   -207    290     79  A    C
ATOM   1016  CD2 HIS A 145      -0.457   7.879  32.031  1.00 20.24      A    C
ANISOU 1016  CD2 HIS A 145     2410   2923   2358   -390    610    -53  A    C
ATOM   1017  ND1 HIS A 145       0.892   6.224  31.538  1.00 17.27      A    N
ANISOU 1017  ND1 HIS A 145     2141   2689   1732   -488    189    572  A    N
ATOM   1018  CE1 HIS A 145      -0.202   5.701  32.074  1.00 20.75      A    C
ANISOU 1018  CE1 HIS A 145     2373   2976   2536   -606    365    -30  A    C
ATOM   1019  NE2 HIS A 145      -1.043   6.681  32.366  1.00 22.36      A    N
ANISOU 1019  NE2 HIS A 145     2404   3391   2700   -760    612    118  A    N
ATOM   1020  C   HIS A 145       0.661   8.309  28.871  1.00 11.28      A    C
ANISOU 1020  C   HIS A 145     1488   1534   1263   -132     -6     23  A    C
ATOM   1021  O   HIS A 145       0.209   7.262  28.414  1.00 11.44      A    O
ANISOU 1021  O   HIS A 145     1367   1674   1307   -207    -32    -29  A    O
ATOM   1022  N   LEU A 146       0.037   9.483  28.747  1.00 10.78      A    N
ANISOU 1022  N   LEU A 146     1213   1766   1117     -2    -94     -0  A    N
ATOM   1023  CA  LEU A 146      -1.260   9.563  28.096  1.00 11.37      A    C
ANISOU 1023  CA  LEU A 146     1237   1864   1219     69   -163   -370  A    C
ATOM   1024  CB  LEU A 146      -1.783  10.993  28.147  1.00 11.59      A    C
ANISOU 1024  CB  LEU A 146     1178   1817   1407     33      1   -454  A    C
ATOM   1025  CG  LEU A 146      -2.216  11.483  29.529  1.00 13.31      A    C
ANISOU 1025  CG  LEU A 146     1386   2069   1601    -23    304   -463  A    C
ATOM   1026  CD1 LEU A 146      -2.393  13.002  29.507  1.00 15.03      A    C
ANISOU 1026  CD1 LEU A 146     1673   2288   1749    260     14   -737  A    C
ATOM   1027  CD2 LEU A 146      -3.495  10.770  29.974  1.00 16.24      A    C
ANISOU 1027  CD2 LEU A 146     1682   2815   1673   -110    770   -427  A    C
ATOM   1028  C   LEU A 146      -1.197   9.097  26.638  1.00 10.57      A    C
ANISOU 1028  C   LEU A 146     1112   1720   1184     95   -187   -168  A    C
ATOM   1029  O   LEU A 146      -2.128   8.485  26.139  1.00 12.19      A    O
ANISOU 1029  O   LEU A 146     1177   2122   1332    -71   -163   -209  A    O
ATOM   1030  N   LEU A 147      -0.095   9.391  25.957  1.00 11.02      A    N
ANISOU 1030  N   LEU A 147     1198   1725   1263     87     69   -118  A    N
ATOM   1031  CA  LEU A 147       0.079   8.918  24.591  1.00 11.33      A    C
ANISOU 1031  CA  LEU A 147     1428   1794   1085     74    -41   -194  A    C
ATOM   1032  CB  LEU A 147       1.262   9.635  23.966  1.00 11.92      A    C
ANISOU 1032  CB  LEU A 147     1338   1878   1313     58    -47     -4  A    C
ATOM   1033  CG  LEU A 147       1.101  11.151  23.774  1.00 12.79      A    C
ANISOU 1033  CG  LEU A 147     1409   1929   1524     89    118     72  A    C
ATOM   1034  CD1 LEU A 147       2.422  11.791  23.293  1.00 14.58      A    C
ANISOU 1034  CD1 LEU A 147     1699   2157   1684    -91    370    135  A    C
ATOM   1035  CD2 LEU A 147      -0.015  11.484  22.815  1.00 14.62      A    C
ANISOU 1035  CD2 LEU A 147     1595   2225   1735    228   -242    296  A    C
ATOM   1036  C   LEU A 147       0.333   7.395  24.562  1.00 10.96      A    C
ANISOU 1036  C   LEU A 147     1107   1750   1308     29    -52   -169  A    C
ATOM   1037  O   LEU A 147       0.069   6.734  23.543  1.00 12.95      A    O
ANISOU 1037  O   LEU A 147     1398   2066   1455    127   -308   -442  A    O
ATOM   1038  N   GLY A 148       0.818   6.821  25.651  1.00 11.52      A    N
ANISOU 1038  N   GLY A 148     1250   1588   1540    129   -158    -89  A    N
ATOM   1039  CA  GLY A 148       1.120   5.414  25.712  1.00 13.13      A    C
ANISOU 1039  CA  GLY A 148     1341   1832   1817     15    163   -281  A    C
ATOM   1040  C   GLY A 148       2.460   5.051  25.106  1.00 11.28      A    C
ANISOU 1040  C   GLY A 148     1303   1603   1380    -68     12   -209  A    C
ATOM   1041  O   GLY A 148       2.641   3.940  24.626  1.00 12.16      A    O
ANISOU 1041  O   GLY A 148     1621   1505   1495     78    -91   -282  A    O
ATOM   1042  N   SER A 149       3.407   5.978  25.151  1.00 11.25      A    N
ANISOU 1042  N   SER A 149     1160   1563   1551     24    -31     96  A    N
ATOM   1043  CA  SER A 149       4.767   5.811  24.711  1.00 13.07      A    C
ANISOU 1043  CA  SER A 149     1096   1727   2141    143    150    641  A    C
ATOM   1044  CB  SER A 149       5.575   7.181  25.235  1.00 11.03      A    C
ANISOU 1044  CB  SER A 149      966   1561   1664   -142    191   -137  A    C
ATOM   1045  OG  SER A 149       6.916   6.916  25.010  1.00 18.47      A    O
ANISOU 1045  OG  SER A 149     1893   2226   2900    -23     83     83  A    O
ATOM   1046  C   SER A 149       5.455   4.555  25.276  1.00 10.52      A    C
ANISOU 1046  C   SER A 149     1184   1396   1419   -131    -98    147  A    C
ATOM   1047  O   SER A 149       5.329   4.315  26.479  1.00 11.33      A    O
ANISOU 1047  O   SER A 149     1523   1493   1290    113    -16     35  A    O
ATOM   1048  N   ASP A 150       6.262   3.842  24.471  1.00  9.52      A    N
ANISOU 1048  N   ASP A 150     1109   1178   1330      7   -122     23  A    N
ATOM   1049  CA  ASP A 150       7.091   2.763  25.004  1.00  9.39      A    C
ANISOU 1049  CA  ASP A 150     1180   1146   1244     74   -208    -77  A    C
ATOM   1050  CB  ASP A 150       7.332   1.733  23.917  1.00 10.13      A    C
ANISOU 1050  CB  ASP A 150     1208   1357   1284    -82   -234     38  A    C
ATOM   1051  CG  ASP A 150       6.024   1.219  23.379  1.00 10.20      A    C
ANISOU 1051  CG  ASP A 150     1426   1142   1309     12   -221    175  A    C
ATOM   1052  OD1 ASP A 150       5.587   1.669  22.300  1.00  9.90      A    O
ANISOU 1052  OD1 ASP A 150     1275   1300   1187    -85   -211     57  A    O
ATOM   1053  OD2 ASP A 150       5.381   0.380  24.069  1.00 12.64      A    O
ANISOU 1053  OD2 ASP A 150     1775   1406   1621   -225   -322    328  A    O
ATOM   1054  C   ASP A 150       8.440   3.228  25.516  1.00  8.92      A    C
ANISOU 1054  C   ASP A 150     1313   1200    876      9    -52    155  A    C
ATOM   1055  O   ASP A 150       8.911   2.679  26.502  1.00 10.03      A    O
ANISOU 1055  O   ASP A 150     1436   1296   1079    -48    -59    229  A    O
ATOM   1056  N   ILE A 151       9.066   4.194  24.836  1.00  9.04      A    N
ANISOU 1056  N   ILE A 151     1241   1122   1072    -95   -118     18  A    N
ATOM   1057  CA  ILE A 151      10.308   4.793  25.343  1.00  8.62      A    C
ANISOU 1057  CA  ILE A 151     1193    945   1139      8   -239    -58  A    C
ATOM   1058  CB  ILE A 151      11.534   4.589  24.436  1.00  8.92      A    C
ANISOU 1058  CB  ILE A 151     1226   1054   1109     23   -109     61  A    C
ATOM   1059  CG2 ILE A 151      12.747   5.254  25.066  1.00 10.31      A    C
ANISOU 1059  CG2 ILE A 151     1044   1528   1344    -14   -236    -65  A    C
ATOM   1060  CG1 ILE A 151      11.754   3.094  24.138  1.00  9.57      A    C
ANISOU 1060  CG1 ILE A 151     1350    942   1342    209     15    -39  A    C
ATOM   1061  CD1 ILE A 151      12.877   2.832  23.178  1.00 10.26      A    C
ANISOU 1061  CD1 ILE A 151     1354   1156   1389     61    135   -186  A    C
ATOM   1062  C   ILE A 151      10.037   6.260  25.579  1.00  8.35      A    C
ANISOU 1062  C   ILE A 151     1009   1192    970     24    -98     89  A    C
ATOM   1063  O   ILE A 151       9.690   7.012  24.646  1.00 10.39      A    O
ANISOU 1063  O   ILE A 151     1616   1248   1083    210    -66    154  A    O
ATOM   1064  N   VAL A 152      10.139   6.653  26.839  1.00  9.14      A    N
ANISOU 1064  N   VAL A 152     1229   1184   1059    -39   -134    -67  A    N
ATOM   1065  CA  VAL A 152       9.845   8.006  27.331  1.00  9.65      A    C
ANISOU 1065  CA  VAL A 152     1430   1116   1119   -113   -104   -104  A    C
ATOM   1066  CB  VAL A 152       9.111   7.855  28.692  1.00 10.30      A    C
ANISOU 1066  CB  VAL A 152     1452   1255   1205     80     94    -66  A    C
ATOM   1067  CG1 VAL A 152       8.899   9.213  29.361  1.00 11.51      A    C
ANISOU 1067  CG1 VAL A 152     1578   1509   1285    268     72    -11  A    C
ATOM   1068  CG2 VAL A 152       7.798   7.093  28.481  1.00 12.19      A    C
ANISOU 1068  CG2 VAL A 152     1173   1733   1725   -220    144     90  A    C
ATOM   1069  C   VAL A 152      11.165   8.741  27.490  1.00  8.51      A    C
ANISOU 1069  C   VAL A 152     1079   1214    942     46   -121   -128  A    C
ATOM   1070  O   VAL A 152      12.118   8.213  28.070  1.00  9.39      A    O
ANISOU 1070  O   VAL A 152     1134   1238   1196     32   -118     61  A    O
ATOM   1071  N   MET A 153      11.252   9.991  26.995  1.00  9.12      A    N
ANISOU 1071  N   MET A 153     1176    877   1411    -17    -88   -175  A    N
ATOM   1072  CA  MET A 153      12.456  10.795  27.188  1.00  9.21      A    C
ANISOU 1072  CA  MET A 153     1305   1033   1163    -14    -16   -210  A    C
ATOM   1073  CB  MET A 153      12.727  11.658  25.951  1.00 10.39      A    C
ANISOU 1073  CB  MET A 153     1594   1110   1242    -30     86   -140  A    C
ATOM   1074  CG  MET A 153      13.052  10.833  24.690  1.00 11.29      A    C
ANISOU 1074  CG  MET A 153     1548   1272   1471    274   -159   -272  A    C
ATOM   1075  SD  MET A 153      14.421   9.633  24.862  1.00 10.84      A    S
ANISOU 1075  SD  MET A 153     1415   1467   1238    161   -111   -198  A    S
ATOM   1076  CE  MET A 153      15.771  10.664  25.332  1.00 12.67      A    C
ANISOU 1076  CE  MET A 153     1345   1771   1697   -247    181   -114  A    C
ATOM   1077  C   MET A 153      12.294  11.705  28.397  1.00 10.05      A    C
ANISOU 1077  C   MET A 153     1351   1079   1390     80   -174   -235  A    C
ATOM   1078  O   MET A 153      11.274  12.402  28.541  1.00 10.25      A    O
ANISOU 1078  O   MET A 153     1409   1189   1296    158   -144   -216  A    O
ATOM   1079  N   ALA A 154      13.328  11.762  29.227  1.00  9.71      A    N
ANISOU 1079  N   ALA A 154     1316   1085   1287    -46   -175   -148  A    N
ATOM   1080  CA  ALA A 154      13.359  12.768  30.312  1.00 10.25      A    C
ANISOU 1080  CA  ALA A 154     1394   1329   1173     81   -263   -237  A    C
ATOM   1081  CB  ALA A 154      14.663  12.606  31.076  1.00 11.87      A    C
ANISOU 1081  CB  ALA A 154     1502   1715   1295    184   -432   -325  A    C
ATOM   1082  C   ALA A 154      13.242  14.180  29.729  1.00 10.52      A    C
ANISOU 1082  C   ALA A 154     1515   1225   1258     45    -42   -122  A    C
ATOM   1083  O   ALA A 154      13.710  14.437  28.616  1.00 11.42      A    O
ANISOU 1083  O   ALA A 154     1561   1173   1605    -89     39   -178  A    O
ATOM   1084  N   PHE A 155      12.646  15.073  30.507  1.00 10.53      A    N
ANISOU 1084  N   PHE A 155     1440   1208   1354     77    -96   -246  A    N
ATOM   1085  CA  PHE A 155      12.504  16.465  30.087  1.00 10.26      A    C
ANISOU 1085  CA  PHE A 155     1317   1141   1441     61    -35   -217  A    C
ATOM   1086  CB  PHE A 155      11.264  17.038  30.783  1.00 12.31      A    C
ANISOU 1086  CB  PHE A 155     1551   1290   1836     67    164    -92  A    C
ATOM   1087  CG  PHE A 155      10.883  18.403  30.355  1.00 13.33      A    C
ANISOU 1087  CG  PHE A 155     1582   1395   2090    143    128   -243  A    C
ATOM   1088  CD1 PHE A 155      11.133  19.508  31.172  1.00 15.31      A    C
ANISOU 1088  CD1 PHE A 155     2089   1342   2388    266    217   -630  A    C
ATOM   1089  CD2 PHE A 155      10.241  18.601  29.140  1.00 13.95      A    C
ANISOU 1089  CD2 PHE A 155     1444   1603   2251    378    -81   -149  A    C
ATOM   1090  CE1 PHE A 155      10.746  20.779  30.770  1.00 17.32      A    C
ANISOU 1090  CE1 PHE A 155     2268   1503   2810    235    276   -464  A    C
ATOM   1091  CE2 PHE A 155       9.838  19.871  28.749  1.00 17.52      A    C
ANISOU 1091  CE2 PHE A 155     1833   1913   2910    365    -14   -219  A    C
ATOM   1092  CZ  PHE A 155      10.092  20.946  29.569  1.00 18.43      A    C
ANISOU 1092  CZ  PHE A 155     2262   1793   2947    214     78   -218  A    C
ATOM   1093  C   PHE A 155      13.751  17.240  30.491  1.00 12.11      A    C
ANISOU 1093  C   PHE A 155     1668   1339   1594     21    -36   -300  A    C
ATOM   1094  O   PHE A 155      14.137  17.245  31.669  1.00 13.65      A    O
ANISOU 1094  O   PHE A 155     1920   1697   1568    -58   -310   -301  A    O
ATOM   1095  N   ASP A 156      14.389  17.908  29.530  1.00 12.71      A    N
ANISOU 1095  N   ASP A 156     1797   1311   1721   -270     21   -145  A    N
ATOM   1096  CA  ASP A 156      15.638  18.619  29.779  1.00 14.73      A    C
ANISOU 1096  CA  ASP A 156     1998   1216   2383   -176     61    -27  A    C
ATOM   1097  CB  ASP A 156      16.814  17.898  29.084  1.00 17.23      A    C
ANISOU 1097  CB  ASP A 156     2008   1689   2849      9    178    104  A    C
ATOM   1098  CG  ASP A 156      16.691  17.843  27.583  1.00 18.22      A    C
ANISOU 1098  CG  ASP A 156     2002   1827   3094   -266    817    -22  A    C
ATOM   1099  OD1 ASP A 156      15.611  18.041  27.052  1.00 20.14      A    O
ANISOU 1099  OD1 ASP A 156     2612   2597   2442    315    655    282  A    O
ATOM   1100  OD2 ASP A 156      17.727  17.568  26.927  1.00 23.13      A    O
ANISOU 1100  OD2 ASP A 156     2403   2529   3858    -37    981   -566  A    O
ATOM   1101  C   ASP A 156      15.526  20.066  29.327  1.00 15.06      A    C
ANISOU 1101  C   ASP A 156     2054   1403   2266   -210   -342     95  A    C
ATOM   1102  O   ASP A 156      14.499  20.466  28.776  1.00 17.12      A    O
ANISOU 1102  O   ASP A 156     2261   1497   2748    -16   -385    135  A    O
ATOM   1103  N   GLU A 157      16.577  20.829  29.585  1.00 15.35      A    N
ANISOU 1103  N   GLU A 157     2354   1344   2134   -313    -59   -140  A    N
ATOM   1104  CA  GLU A 157      16.659  22.205  29.113  1.00 16.48      A    C
ANISOU 1104  CA  GLU A 157     2661   1321   2280   -165   -165   -174  A    C
ATOM   1105  CB  GLU A 157      17.071  23.136  30.244  1.00 17.50      A    C
ANISOU 1105  CB  GLU A 157     2780   1254   2615   -256   -559   -102  A    C
ATOM   1106  CG  GLU A 157      17.184  24.588  29.757  1.00 18.77      A    C
ANISOU 1106  CG  GLU A 157     2904   1589   2639   -125   -668   -189  A    C
ATOM   1107  CD  GLU A 157      17.472  25.530  30.883  1.00 19.94      A    C
ANISOU 1107  CD  GLU A 157     2987   1962   2628     73   -526    115  A    C
ATOM   1108  OE1 GLU A 157      16.549  26.194  31.386  1.00 21.13      A    O
ANISOU 1108  OE1 GLU A 157     3308   2007   2712    240   -664    -50  A    O
ATOM   1109  OE2 GLU A 157      18.633  25.562  31.317  1.00 22.44      A    O
ANISOU 1109  OE2 GLU A 157     2969   2620   2936    -57   -638   -238  A    O
ATOM   1110  C   GLU A 157      17.686  22.319  28.010  1.00 22.48      A    C
ANISOU 1110  C   GLU A 157     3197   1985   3360   -350     73    306  A    C
ATOM   1111  O   GLU A 157      18.818  21.848  28.174  1.00 27.69      A    O
ANISOU 1111  O   GLU A 157     3529   2736   4255   -237    580   1445  A    O
ATOM   1112  N   CYS A 158      17.287  22.940  26.894  1.00 23.99      A    N
ANISOU 1112  N   CYS A 158     3559   2433   3121   -823     98   -554  A    N
ATOM   1113  CA  CYS A 158      18.155  23.106  25.733  1.00 28.88      A    C
ANISOU 1113  CA  CYS A 158     3838   3399   3736   -885    235    -92  A    C
ATOM   1114  CB  CYS A 158      17.424  23.748  24.537  1.00 36.33      A    C
ANISOU 1114  CB  CYS A 158     4450   4787   4566   -831     79    -36  A    C
ATOM   1115  SG  CYS A 158      15.924  22.994  23.967  1.00 42.81      A    S
ANISOU 1115  SG  CYS A 158     5096   5736   5434   -345    -39    133  A    S
ATOM   1116  C   CYS A 158      19.308  24.034  26.045  1.00 26.19      A    C
ANISOU 1116  C   CYS A 158     3622   3096   3235   -721    182    -32  A    C
ATOM   1117  O   CYS A 158      19.126  25.066  26.700  1.00 26.73      A    O
ANISOU 1117  O   CYS A 158     3641   3109   3405   -501    280     -4  A    O
ATOM   1118  N   THR A 159      20.478  23.649  25.548  1.00 26.58      A    N
ANISOU 1118  N   THR A 159     3507   3479   3112   -409     -4    433  A    N
ATOM   1119  CA  THR A 159      21.659  24.498  25.510  1.00 26.96      A    C
ANISOU 1119  CA  THR A 159     3610   3583   3049   -202    103     97  A    C
ATOM   1120  CB  THR A 159      22.889  23.768  26.072  1.00 25.61      A    C
ANISOU 1120  CB  THR A 159     3571   3668   2493    -39    183   -303  A    C
ATOM   1121  OG1 THR A 159      22.570  23.208  27.362  1.00 25.27      A    O
ANISOU 1121  OG1 THR A 159     3686   3912   2004    272    124    -21  A    O
ATOM   1122  CG2 THR A 159      24.071  24.738  26.197  1.00 26.71      A    C
ANISOU 1122  CG2 THR A 159     3597   3810   2743     -7    182   -113  A    C
ATOM   1123  C   THR A 159      21.940  24.875  24.056  1.00 29.91      A    C
ANISOU 1123  C   THR A 159     3928   4012   3422   -243     79    259  A    C
ATOM   1124  O   THR A 159      22.205  24.011  23.216  1.00 30.18      A    O
ANISOU 1124  O   THR A 159     3922   4465   3081   -614    -44    540  A    O
ATOM   1125  N   PRO A 160      21.888  26.161  23.754  1.00 33.98      A    N
ANISOU 1125  N   PRO A 160     4327   4594   3989    -99    105    235  A    N
ATOM   1126  CD  PRO A 160      21.722  27.279  24.693  1.00 35.96      A    C
ANISOU 1126  CD  PRO A 160     4503   4753   4406     16    231    103  A    C
ATOM   1127  CA  PRO A 160      22.132  26.623  22.380  1.00 34.54      A    C
ANISOU 1127  CA  PRO A 160     4447   4634   4042   -149     74    341  A    C
ATOM   1128  CB  PRO A 160      21.763  28.098  22.453  1.00 35.97      A    C
ANISOU 1128  CB  PRO A 160     4624   4616   4428    -24    143    189  A    C
ATOM   1129  CG  PRO A 160      22.113  28.474  23.860  1.00 37.19      A    C
ANISOU 1129  CG  PRO A 160     4686   4830   4614     22    172     99  A    C
ATOM   1130  C   PRO A 160      23.596  26.501  22.008  1.00 32.71      A    C
ANISOU 1130  C   PRO A 160     4254   4400   3776   -374    -34    269  A    C
ATOM   1131  O   PRO A 160      24.436  26.375  22.901  1.00 31.57      A    O
ANISOU 1131  O   PRO A 160     4112   4123   3759   -783   -112    302  A    O
ATOM   1132  N   TYR A 161      23.898  26.562  20.711  1.00 32.20      A    N
ANISOU 1132  N   TYR A 161     4317   4292   3624   -399      4    470  A    N
ATOM   1133  CA  TYR A 161      25.272  26.539  20.248  1.00 30.68      A    C
ANISOU 1133  CA  TYR A 161     4264   3783   3612   -467   -126    415  A    C
ATOM   1134  CB  TYR A 161      25.550  25.343  19.314  1.00 29.46      A    C
ANISOU 1134  CB  TYR A 161     4219   3460   3516   -523   -100     30  A    C
ATOM   1135  CG  TYR A 161      26.972  25.318  18.835  1.00 29.06      A    C
ANISOU 1135  CG  TYR A 161     4293   3354   3393   -292     26   -297  A    C
ATOM   1136  CD1 TYR A 161      27.984  24.803  19.625  1.00 29.53      A    C
ANISOU 1136  CD1 TYR A 161     4316   3245   3659   -225    144   -510  A    C
ATOM   1137  CE1 TYR A 161      29.294  24.806  19.193  1.00 30.34      A    C
ANISOU 1137  CE1 TYR A 161     4349   3314   3864     25    367   -389  A    C
ATOM   1138  CD2 TYR A 161      27.314  25.831  17.584  1.00 30.09      A    C
ANISOU 1138  CD2 TYR A 161     4396   3491   3546   -329    183   -174  A    C
ATOM   1139  CE2 TYR A 161      28.615  25.828  17.137  1.00 31.41      A    C
ANISOU 1139  CE2 TYR A 161     4409   3600   3927   -176    120   -339  A    C
ATOM   1140  CZ  TYR A 161      29.599  25.318  17.930  1.00 31.67      A    C
ANISOU 1140  CZ  TYR A 161     4415   3558   4058      2    302   -271  A    C
ATOM   1141  OH  TYR A 161      30.895  25.330  17.485  1.00 33.77      A    O
ANISOU 1141  OH  TYR A 161     4641   3790   4400    153    404   -368  A    O
ATOM   1142  C   TYR A 161      25.510  27.830  19.490  1.00 31.50      A    C
ANISOU 1142  C   TYR A 161     4235   3875   3858   -504   -216    588  A    C
ATOM   1143  O   TYR A 161      24.746  28.160  18.581  1.00 33.87      A    O
ANISOU 1143  O   TYR A 161     4481   4300   4087   -359   -231    654  A    O
ATOM   1144  N   PRO A 162      26.582  28.558  19.844  1.00 30.03      A    N
ANISOU 1144  N   PRO A 162     4211   3440   3757   -675    -27    231  A    N
ATOM   1145  CD  PRO A 162      27.013  29.697  19.005  1.00 29.84      A    C
ANISOU 1145  CD  PRO A 162     4222   3386   3731   -698    126    497  A    C
ATOM   1146  CA  PRO A 162      27.567  28.230  20.891  1.00 27.48      A    C
ANISOU 1146  CA  PRO A 162     3941   3237   3262   -601     35   -144  A    C
ATOM   1147  CB  PRO A 162      28.767  29.107  20.517  1.00 30.68      A    C
ANISOU 1147  CB  PRO A 162     4076   3921   3661   -449    202     25  A    C
ATOM   1148  CG  PRO A 162      28.174  30.259  19.767  1.00 31.25      A    C
ANISOU 1148  CG  PRO A 162     4142   3811   3920   -462     25    230  A    C
ATOM   1149  C   PRO A 162      27.071  28.604  22.295  1.00 25.78      A    C
ANISOU 1149  C   PRO A 162     3818   3012   2966   -240    -39   -316  A    C
ATOM   1150  O   PRO A 162      26.176  29.441  22.433  1.00 28.39      A    O
ANISOU 1150  O   PRO A 162     4008   3408   3370    184    274    -18  A    O
ATOM   1151  N   ALA A 163      27.630  27.976  23.322  1.00 23.88      A    N
ANISOU 1151  N   ALA A 163     3798   2670   2605   -604    -18   -549  A    N
ATOM   1152  CA  ALA A 163      27.266  28.321  24.696  1.00 22.81      A    C
ANISOU 1152  CA  ALA A 163     3635   2640   2393   -659    271   -941  A    C
ATOM   1153  CB  ALA A 163      26.505  27.221  25.330  1.00 26.15      A    C
ANISOU 1153  CB  ALA A 163     3523   3413   3000   -584    269   -627  A    C
ATOM   1154  C   ALA A 163      28.522  28.586  25.476  1.00 22.03      A    C
ANISOU 1154  C   ALA A 163     3695   2313   2364   -569    569   -823  A    C
ATOM   1155  O   ALA A 163      29.537  27.901  25.299  1.00 23.45      A    O
ANISOU 1155  O   ALA A 163     3868   2525   2517   -675    615   -822  A    O
ATOM   1156  N   THR A 164      28.467  29.568  26.364  1.00 20.95      A    N
ANISOU 1156  N   THR A 164     3739   2028   2191   -670    381   -721  A    N
ATOM   1157  CA  THR A 164      29.614  29.769  27.185  1.00 20.63      A    C
ANISOU 1157  CA  THR A 164     3466   1960   2412  -1003    348   -595  A    C
ATOM   1158  CB  THR A 164      29.511  31.087  27.984  1.00 20.42      A    C
ANISOU 1158  CB  THR A 164     3649   1689   2421   -776    709   -542  A    C
ATOM   1159  OG1 THR A 164      28.408  30.986  28.880  1.00 22.20      A    O
ANISOU 1159  OG1 THR A 164     3874   1899   2663   -562    446   -614  A    O
ATOM   1160  CG2 THR A 164      29.354  32.301  27.045  1.00 23.42      A    C
ANISOU 1160  CG2 THR A 164     3964   2076   2858   -762    670   -353  A    C
ATOM   1161  C   THR A 164      29.692  28.630  28.189  1.00 19.39      A    C
ANISOU 1161  C   THR A 164     3047   1928   2391  -1070    538   -664  A    C
ATOM   1162  O   THR A 164      28.689  27.975  28.479  1.00 18.65      A    O
ANISOU 1162  O   THR A 164     3017   1910   2159   -830    559   -574  A    O
ATOM   1163  N   PRO A 165      30.877  28.429  28.762  1.00 21.13      A    N
ANISOU 1163  N   PRO A 165     2844   2546   2638  -1047    584   -288  A    N
ATOM   1164  CD  PRO A 165      32.188  28.981  28.354  1.00 23.35      A    C
ANISOU 1164  CD  PRO A 165     2785   3073   3012  -1106    760   -146  A    C
ATOM   1165  CA  PRO A 165      31.002  27.423  29.819  1.00 22.06      A    C
ANISOU 1165  CA  PRO A 165     2801   2751   2831   -872    298   -285  A    C
ATOM   1166  CB  PRO A 165      32.441  27.619  30.299  1.00 24.95      A    C
ANISOU 1166  CB  PRO A 165     2783   3483   3213   -898    291   -159  A    C
ATOM   1167  CG  PRO A 165      33.153  28.059  29.040  1.00 25.50      A    C
ANISOU 1167  CG  PRO A 165     2772   3578   3339  -1003    313   -166  A    C
ATOM   1168  C   PRO A 165      29.998  27.620  30.967  1.00 18.73      A    C
ANISOU 1168  C   PRO A 165     2615   2037   2464   -811    276   -449  A    C
ATOM   1169  O   PRO A 165      29.409  26.644  31.431  1.00 18.09      A    O
ANISOU 1169  O   PRO A 165     2583   1804   2487   -624    143   -541  A    O
ATOM   1170  N   SER A 166      29.804  28.864  31.439  1.00 19.11      A    N
ANISOU 1170  N   SER A 166     2964   1783   2514   -806    127   -404  A    N
ATOM   1171  CA  SER A 166      28.884  29.079  32.568  1.00 19.87      A    C
ANISOU 1171  CA  SER A 166     3356   1720   2475   -622    145   -686  A    C
ATOM   1172  CB  SER A 166      28.818  30.560  33.002  1.00 21.69      A    C
ANISOU 1172  CB  SER A 166     3786   1771   2683   -490    252  -1076  A    C
ATOM   1173  OG  SER A 166      27.715  30.716  33.949  1.00 24.55      A    O
ANISOU 1173  OG  SER A 166     4446   1973   2910   -344    392   -944  A    O
ATOM   1174  C   SER A 166      27.474  28.682  32.180  1.00 17.02      A    C
ANISOU 1174  C   SER A 166     3214   1321   1931   -268     82   -627  A    C
ATOM   1175  O   SER A 166      26.771  28.036  32.962  1.00 17.12      A    O
ANISOU 1175  O   SER A 166     3048   1426   2030   -258    356   -565  A    O
ATOM   1176  N   ALA A 167      27.027  29.121  31.002  1.00 17.38      A    N
ANISOU 1176  N   ALA A 167     3232   1418   1953    -64    -76   -554  A    N
ATOM   1177  CA  ALA A 167      25.662  28.805  30.586  1.00 18.20      A    C
ANISOU 1177  CA  ALA A 167     3055   1660   2198    142    436   -400  A    C
ATOM   1178  C   ALA A 167      25.475  27.322  30.331  1.00 15.74      A    C
ANISOU 1178  C   ALA A 167     2633   1569   1779   -141    252   -392  A    C
ATOM   1179  O   ALA A 167      24.438  26.766  30.671  1.00 17.15      A    O
ANISOU 1179  O   ALA A 167     2467   1997   2051   -295    118   -201  A    O
ATOM   1180  CB  ALA A 167      25.250  29.634  29.382  1.00 19.84      A    C
ANISOU 1180  CB  ALA A 167     3221   1871   2447    125    352    -78  A    C
ATOM   1181  N   ALA A 168      26.471  26.689  29.726  1.00 14.92      A    N
ANISOU 1181  N   ALA A 168     2568   1388   1714    -51    258   -394  A    N
ATOM   1182  CA  ALA A 168      26.385  25.254  29.481  1.00 15.53      A    C
ANISOU 1182  CA  ALA A 168     2561   1420   1919   -138    481   -353  A    C
ATOM   1183  CB  ALA A 168      27.575  24.791  28.672  1.00 15.23      A    C
ANISOU 1183  CB  ALA A 168     2392   1520   1876   -321    551   -493  A    C
ATOM   1184  C   ALA A 168      26.319  24.508  30.810  1.00 14.02      A    C
ANISOU 1184  C   ALA A 168     2384   1262   1681   -177    369   -414  A    C
ATOM   1185  O   ALA A 168      25.565  23.545  30.958  1.00 15.06      A    O
ANISOU 1185  O   ALA A 168     2344   1462   1916   -391    400   -554  A    O
ATOM   1186  N   ALA A 169      27.063  24.974  31.809  1.00 13.92      A    N
ANISOU 1186  N   ALA A 169     2304   1420   1565    -31     28   -397  A    N
ATOM   1187  CA  ALA A 169      27.038  24.316  33.092  1.00 14.46      A    C
ANISOU 1187  CA  ALA A 169     2269   1602   1621   -340     85   -521  A    C
ATOM   1188  CB  ALA A 169      28.198  24.808  33.976  1.00 15.49      A    C
ANISOU 1188  CB  ALA A 169     2076   1803   2008   -449     35   -424  A    C
ATOM   1189  C   ALA A 169      25.682  24.496  33.774  1.00 14.22      A    C
ANISOU 1189  C   ALA A 169     2366   1384   1651   -419    359   -710  A    C
ATOM   1190  O   ALA A 169      25.115  23.543  34.310  1.00 14.64      A    O
ANISOU 1190  O   ALA A 169     2375   1461   1728   -314    120   -518  A    O
ATOM   1191  N   SER A 170      25.173  25.731  33.783  1.00 15.42      A    N
ANISOU 1191  N   SER A 170     2534   1398   1928   -245    367   -835  A    N
ATOM   1192  CA  SER A 170      23.872  26.009  34.400  1.00 16.71      A    C
ANISOU 1192  CA  SER A 170     2633   1345   2369    144    511   -629  A    C
ATOM   1193  C   SER A 170      22.766  25.168  33.782  1.00 14.01      A    C
ANISOU 1193  C   SER A 170     2281   1272   1772     57    276   -362  A    C
ATOM   1194  O   SER A 170      21.910  24.587  34.475  1.00 15.22      A    O
ANISOU 1194  O   SER A 170     2433   1473   1876     61    438   -310  A    O
ATOM   1195  CB  SER A 170      23.508  27.481  34.259  1.00 19.64      A    C
ANISOU 1195  CB  SER A 170     2967   1589   2908    -81    716   -705  A    C
ATOM   1196  OG  SER A 170      24.373  28.240  35.078  1.00 22.01      A    O
ANISOU 1196  OG  SER A 170     3494   2028   2840   -193    747   -516  A    O
ATOM   1197  N  ASER A 171      22.817  25.096  32.465  0.54 15.60      A    N
ANISOU 1197  N  ASER A 171     2463   1654   1809    309    182   -375  A    N
ATOM   1198  CA ASER A 171      21.807  24.388  31.750  0.54 15.98      A    C
ANISOU 1198  CA ASER A 171     2435   1870   1765    144    170   -160  A    C
ATOM   1199  CB ASER A 171      21.940  24.677  30.279  0.54 17.73      A    C
ANISOU 1199  CB ASER A 171     2663   2024   2049     94   -168     73  A    C
ATOM   1200  OG ASER A 171      20.777  24.199  29.731  0.54 17.57      A    O
ANISOU 1200  OG ASER A 171     2447   2112   2116     60   -210    196  A    O
ATOM   1201  C  ASER A 171      21.899  22.880  32.000  0.54 13.92      A    C
ANISOU 1201  C  ASER A 171     2056   1658   1575    101    303   -245  A    C
ATOM   1202  O  ASER A 171      20.885  22.215  32.229  0.54 15.92      A    O
ANISOU 1202  O  ASER A 171     1896   2185   1967    157    476     33  A    O
ATOM   1203  N  BSER A 171      22.708  25.097  32.445  0.46 15.26      A    N
ANISOU 1203  N  BSER A 171     2426   1571   1802    266    232   -318  A    N
ATOM   1204  CA BSER A 171      21.647  24.294  31.808  0.46 15.66      A    C
ANISOU 1204  CA BSER A 171     2406   1768   1775    137    156   -109  A    C
ATOM   1205  CB BSER A 171      21.472  24.577  30.309  0.46 16.09      A    C
ANISOU 1205  CB BSER A 171     2594   1540   1979    116    -74    -23  A    C
ATOM   1206  OG BSER A 171      20.864  25.826  30.100  0.46 17.32      A    O
ANISOU 1206  OG BSER A 171     2861   1509   2212   -170     -2   -278  A    O
ATOM   1207  C  BSER A 171      21.867  22.797  32.011  0.46 13.95      A    C
ANISOU 1207  C  BSER A 171     2042   1658   1600     98    167   -111  A    C
ATOM   1208  O  BSER A 171      20.907  22.042  32.193  0.46 14.89      A    O
ANISOU 1208  O  BSER A 171     1854   1981   1825     84    215    443  A    O
ATOM   1209  N   MET A 172      23.118  22.344  31.993  1.00 12.84      A    N
ANISOU 1209  N   MET A 172     1988   1374   1515     -4     95   -386  A    N
ATOM   1210  CA  MET A 172      23.349  20.938  32.280  1.00 13.12      A    C
ANISOU 1210  CA  MET A 172     1856   1368   1762    -44     -9   -326  A    C
ATOM   1211  CB  MET A 172      24.821  20.607  32.072  1.00 13.41      A    C
ANISOU 1211  CB  MET A 172     1703   1462   1932     -6    110   -372  A    C
ATOM   1212  CG  MET A 172      25.191  19.143  32.377  1.00 13.81      A    C
ANISOU 1212  CG  MET A 172     1871   1592   1784    -90     -5   -405  A    C
ATOM   1213  SD  MET A 172      25.486  18.797  34.115  1.00 13.79      A    S
ANISOU 1213  SD  MET A 172     1703   1550   1986   -113     57   -447  A    S
ATOM   1214  CE  MET A 172      27.056  19.649  34.322  1.00 15.57      A    C
ANISOU 1214  CE  MET A 172     1624   1777   2515   -258     15   -411  A    C
ATOM   1215  C   MET A 172      22.880  20.622  33.707  1.00 12.43      A    C
ANISOU 1215  C   MET A 172     1797   1310   1617   -181    137   -371  A    C
ATOM   1216  O   MET A 172      22.206  19.604  33.922  1.00 12.18      A    O
ANISOU 1216  O   MET A 172     1713   1332   1581    -80     17   -469  A    O
ATOM   1217  N   GLU A 173      23.198  21.487  34.665  1.00 12.36      A    N
ANISOU 1217  N   GLU A 173     1759   1507   1431    -35    229   -487  A    N
ATOM   1218  CA  GLU A 173      22.806  21.209  36.040  1.00 12.25      A    C
ANISOU 1218  CA  GLU A 173     1606   1443   1607   -214    -49   -551  A    C
ATOM   1219  CB  GLU A 173      23.434  22.251  36.970  1.00 12.76      A    C
ANISOU 1219  CB  GLU A 173     1554   1567   1726   -163   -162   -622  A    C
ATOM   1220  CG  GLU A 173      24.946  22.056  37.084  1.00 12.97      A    C
ANISOU 1220  CG  GLU A 173     1583   1386   1959   -248   -191   -736  A    C
ATOM   1221  CD  GLU A 173      25.700  23.326  37.499  1.00 14.35      A    C
ANISOU 1221  CD  GLU A 173     1538   1770   2142     -9    -93   -672  A    C
ATOM   1222  OE1 GLU A 173      25.058  24.332  37.844  1.00 14.56      A    O
ANISOU 1222  OE1 GLU A 173     1807   1694   2033    -75   -167   -659  A    O
ATOM   1223  OE2 GLU A 173      26.950  23.325  37.448  1.00 16.09      A    O
ANISOU 1223  OE2 GLU A 173     1466   1862   2785   -192    -53   -825  A    O
ATOM   1224  C   GLU A 173      21.289  21.173  36.220  1.00 11.66      A    C
ANISOU 1224  C   GLU A 173     1583   1289   1559    -47   -221   -660  A    C
ATOM   1225  O   GLU A 173      20.749  20.278  36.904  1.00 12.03      A    O
ANISOU 1225  O   GLU A 173     1724   1360   1488   -108    -68   -363  A    O
ATOM   1226  N   ARG A 174      20.603  22.146  35.615  1.00 11.73      A    N
ANISOU 1226  N   ARG A 174     1589   1312   1555     98    -48   -475  A    N
ATOM   1227  CA  ARG A 174      19.149  22.159  35.630  1.00 11.54      A    C
ANISOU 1227  CA  ARG A 174     1662   1166   1557    -34   -162   -410  A    C
ATOM   1228  CB  ARG A 174      18.606  23.373  34.884  1.00 12.92      A    C
ANISOU 1228  CB  ARG A 174     1670   1527   1711     38   -280   -444  A    C
ATOM   1229  CG  ARG A 174      17.114  23.284  34.745  1.00 14.68      A    C
ANISOU 1229  CG  ARG A 174     1903   1512   2161    134   -292   -387  A    C
ATOM   1230  CD  ARG A 174      16.513  24.614  34.262  1.00 16.15      A    C
ANISOU 1230  CD  ARG A 174     2343   1546   2248    137   -166   -558  A    C
ATOM   1231  NE  ARG A 174      16.458  25.564  35.369  1.00 16.30      A    N
ANISOU 1231  NE  ARG A 174     2407   1583   2203    231    -80   -284  A    N
ATOM   1232  CZ  ARG A 174      16.235  26.864  35.223  1.00 16.56      A    C
ANISOU 1232  CZ  ARG A 174     2585   1631   2077     52   -356   -472  A    C
ATOM   1233  NH1 ARG A 174      16.078  27.388  34.020  1.00 17.07      A    N
ANISOU 1233  NH1 ARG A 174     2517   1694   2273    233   -242   -140  A    N
ATOM   1234  NH2 ARG A 174      16.168  27.649  36.300  1.00 18.89      A    N
ANISOU 1234  NH2 ARG A 174     2744   1994   2438    263   -230   -594  A    N
ATOM   1235  C   ARG A 174      18.646  20.849  34.994  1.00 11.68      A    C
ANISOU 1235  C   ARG A 174     1725   1318   1397      3     47   -415  A    C
ATOM   1236  O   ARG A 174      17.739  20.196  35.493  1.00 11.42      A    O
ANISOU 1236  O   ARG A 174     1476   1336   1527   -114    100   -388  A    O
ATOM   1237  N   SER A 175      19.204  20.489  33.843  1.00 11.74      A    N
ANISOU 1237  N   SER A 175     1709   1214   1536    -56   -140   -465  A    N
ATOM   1238  CA  SER A 175      18.764  19.269  33.177  1.00 11.30      A    C
ANISOU 1238  CA  SER A 175     1830   1245   1217     45    -94   -361  A    C
ATOM   1239  CB  SER A 175      19.500  19.052  31.852  1.00 12.19      A    C
ANISOU 1239  CB  SER A 175     2113   1240   1278    -63    -42   -153  A    C
ATOM   1240  OG  SER A 175      19.088  20.010  30.867  1.00 13.06      A    O
ANISOU 1240  OG  SER A 175     2049   1483   1431    -58    -25   -138  A    O
ATOM   1241  C   SER A 175      18.954  18.052  34.067  1.00 10.98      A    C
ANISOU 1241  C   SER A 175     1667   1303   1202   -182    -50   -494  A    C
ATOM   1242  O   SER A 175      18.132  17.125  34.025  1.00 11.22      A    O
ANISOU 1242  O   SER A 175     1557   1337   1368   -177    -42   -365  A    O
ATOM   1243  N   MET A 176      20.015  17.998  34.881  1.00 10.91      A    N
ANISOU 1243  N   MET A 176     1631   1253   1260     -2   -130   -376  A    N
ATOM   1244  CA  MET A 176      20.184  16.831  35.748  1.00 11.42      A    C
ANISOU 1244  CA  MET A 176     1536   1296   1508     28    -77   -364  A    C
ATOM   1245  CB  MET A 176      21.617  16.740  36.265  1.00 12.61      A    C
ANISOU 1245  CB  MET A 176     1440   1690   1662    -90    -69   -394  A    C
ATOM   1246  CG  MET A 176      22.671  16.642  35.153  1.00 12.65      A    C
ANISOU 1246  CG  MET A 176     1503   1594   1711    -37      2   -558  A    C
ATOM   1247  SD  MET A 176      22.428  15.235  34.001  1.00 12.61      A    S
ANISOU 1247  SD  MET A 176     1561   1474   1756    -13     31   -538  A    S
ATOM   1248  CE  MET A 176      21.442  15.956  32.703  1.00 12.58      A    C
ANISOU 1248  CE  MET A 176     1501   1699   1580    147   -154   -408  A    C
ATOM   1249  C   MET A 176      19.140  16.841  36.858  1.00 11.17      A    C
ANISOU 1249  C   MET A 176     1492   1389   1363    271   -129   -417  A    C
ATOM   1250  O   MET A 176      18.644  15.778  37.257  1.00 11.79      A    O
ANISOU 1250  O   MET A 176     1686   1321   1474    143    -71   -357  A    O
ATOM   1251  N   ARG A 177      18.831  18.019  37.398  1.00 11.63      A    N
ANISOU 1251  N   ARG A 177     1607   1516   1297    229    -78   -411  A    N
ATOM   1252  CA  ARG A 177      17.734  18.102  38.378  1.00 11.78      A    C
ANISOU 1252  CA  ARG A 177     1736   1300   1442    -12    -16   -538  A    C
ATOM   1253  CB  ARG A 177      17.616  19.521  38.914  1.00 12.37      A    C
ANISOU 1253  CB  ARG A 177     1672   1577   1452     -7   -142   -641  A    C
ATOM   1254  CG  ARG A 177      18.828  19.925  39.800  1.00 12.63      A    C
ANISOU 1254  CG  ARG A 177     1891   1460   1450     22   -257   -635  A    C
ATOM   1255  CD  ARG A 177      18.605  21.271  40.476  1.00 13.40      A    C
ANISOU 1255  CD  ARG A 177     2124   1558   1409    -76    -43   -426  A    C
ATOM   1256  NE  ARG A 177      18.428  22.394  39.545  1.00 13.36      A    N
ANISOU 1256  NE  ARG A 177     2122   1393   1559   -211    -39   -654  A    N
ATOM   1257  CZ  ARG A 177      19.387  23.236  39.127  1.00 12.92      A    C
ANISOU 1257  CZ  ARG A 177     2046   1328   1536    112      5   -695  A    C
ATOM   1258  NH1 ARG A 177      20.667  23.004  39.405  1.00 14.48      A    N
ANISOU 1258  NH1 ARG A 177     1871   1677   1955     46     13   -768  A    N
ATOM   1259  NH2 ARG A 177      19.068  24.274  38.370  1.00 13.54      A    N
ANISOU 1259  NH2 ARG A 177     2219   1345   1579    -54    -45   -412  A    N
ATOM   1260  C   ARG A 177      16.419  17.660  37.750  1.00 11.00      A    C
ANISOU 1260  C   ARG A 177     1672   1117   1389   -193    -61   -375  A    C
ATOM   1261  O   ARG A 177      15.622  16.935  38.373  1.00 11.75      A    O
ANISOU 1261  O   ARG A 177     1718   1414   1331    -77     18   -318  A    O
ATOM   1262  N   TRP A 178      16.180  18.077  36.502  1.00 11.16      A    N
ANISOU 1262  N   TRP A 178     1481   1430   1330     27   -127   -467  A    N
ATOM   1263  CA  TRP A 178      14.956  17.661  35.822  1.00 11.38      A    C
ANISOU 1263  CA  TRP A 178     1607   1320   1396   -146   -187   -466  A    C
ATOM   1264  CB  TRP A 178      14.801  18.523  34.573  1.00 11.41      A    C
ANISOU 1264  CB  TRP A 178     1557   1274   1506    118   -102   -360  A    C
ATOM   1265  CG  TRP A 178      14.375  19.955  34.867  1.00 12.53      A    C
ANISOU 1265  CG  TRP A 178     1618   1397   1745    244   -147   -590  A    C
ATOM   1266  CD2 TRP A 178      14.014  20.935  33.898  1.00 12.98      A    C
ANISOU 1266  CD2 TRP A 178     1644   1383   1903    162   -148   -514  A    C
ATOM   1267  CE2 TRP A 178      13.635  22.108  34.579  1.00 13.62      A    C
ANISOU 1267  CE2 TRP A 178     1734   1406   2036    231   -286   -608  A    C
ATOM   1268  CE3 TRP A 178      13.999  20.935  32.490  1.00 14.44      A    C
ANISOU 1268  CE3 TRP A 178     2140   1427   1920     88   -295   -265  A    C
ATOM   1269  CD1 TRP A 178      14.184  20.533  36.092  1.00 13.24      A    C
ANISOU 1269  CD1 TRP A 178     1651   1283   2096    129     22   -805  A    C
ATOM   1270  NE1 TRP A 178      13.758  21.845  35.917  1.00 14.35      A    N
ANISOU 1270  NE1 TRP A 178     1813   1440   2200     62   -179   -793  A    N
ATOM   1271  CZ2 TRP A 178      13.246  23.257  33.905  1.00 15.98      A    C
ANISOU 1271  CZ2 TRP A 178     2136   1516   2418    340   -558   -541  A    C
ATOM   1272  CZ3 TRP A 178      13.637  22.082  31.831  1.00 16.30      A    C
ANISOU 1272  CZ3 TRP A 178     2501   1484   2209    176   -646   -305  A    C
ATOM   1273  CH2 TRP A 178      13.236  23.218  32.542  1.00 16.52      A    C
ANISOU 1273  CH2 TRP A 178     2324   1404   2547    319   -789   -276  A    C
ATOM   1274  C   TRP A 178      14.965  16.186  35.441  1.00 10.84      A    C
ANISOU 1274  C   TRP A 178     1705   1169   1247     16    -82   -409  A    C
ATOM   1275  O   TRP A 178      13.916  15.587  35.335  1.00 10.91      A    O
ANISOU 1275  O   TRP A 178     1545   1225   1374    -82   -112   -290  A    O
ATOM   1276  N   ALA A 179      16.149  15.603  35.286  1.00 11.31      A    N
ANISOU 1276  N   ALA A 179     1652   1243   1404     24   -105   -330  A    N
ATOM   1277  CA  ALA A 179      16.249  14.175  34.991  1.00 11.08      A    C
ANISOU 1277  CA  ALA A 179     1507   1125   1579    -88    122   -256  A    C
ATOM   1278  CB  ALA A 179      17.679  13.813  34.581  1.00 12.30      A    C
ANISOU 1278  CB  ALA A 179     1531   1611   1532     14     54   -330  A    C
ATOM   1279  C   ALA A 179      15.813  13.382  36.201  1.00 10.90      A    C
ANISOU 1279  C   ALA A 179     1235   1297   1611   -253     64   -390  A    C
ATOM   1280  O   ALA A 179      15.106  12.388  36.069  1.00 11.02      A    O
ANISOU 1280  O   ALA A 179     1372   1397   1420    -85    -45   -226  A    O
ATOM   1281  N   LYS A 180      16.205  13.827  37.401  1.00 11.50      A    N
ANISOU 1281  N   LYS A 180     1477   1513   1381   -103    -18   -225  A    N
ATOM   1282  CA  LYS A 180      15.736  13.157  38.614  1.00 12.06      A    C
ANISOU 1282  CA  LYS A 180     1519   1600   1462    -90     43   -334  A    C
ATOM   1283  CB  LYS A 180      16.493  13.724  39.831  1.00 14.67      A    C
ANISOU 1283  CB  LYS A 180     1965   2179   1429   -244   -352   -328  A    C
ATOM   1284  CG  LYS A 180      15.969  13.184  41.166  1.00 17.36      A    C
ANISOU 1284  CG  LYS A 180     2383   2609   1603   -221   -431   -112  A    C
ATOM   1285  CD  LYS A 180      16.046  11.686  41.340  1.00 20.35      A    C
ANISOU 1285  CD  LYS A 180     2722   2995   2016   -176   -365    251  A    C
ATOM   1286  CE  LYS A 180      15.645  11.282  42.776  1.00 22.67      A    C
ANISOU 1286  CE  LYS A 180     2800   3351   2462    -21   -704    342  A    C
ATOM   1287  NZ  LYS A 180      15.205   9.851  42.822  1.00 25.57      A    N
ANISOU 1287  NZ  LYS A 180     2915   3657   3143    -51   -560    401  A    N
ATOM   1288  C   LYS A 180      14.223  13.328  38.791  1.00 10.85      A    C
ANISOU 1288  C   LYS A 180     1521   1393   1209    -54    -56   -210  A    C
ATOM   1289  O   LYS A 180      13.530  12.365  39.143  1.00 11.59      A    O
ANISOU 1289  O   LYS A 180     1594   1564   1246   -117    -45   -206  A    O
ATOM   1290  N   ARG A 181      13.717  14.544  38.513  1.00 11.58      A    N
ANISOU 1290  N   ARG A 181     1556   1608   1235     68     49   -286  A    N
ATOM   1291  CA  ARG A 181      12.259  14.720  38.585  1.00 11.81      A    C
ANISOU 1291  CA  ARG A 181     1621   1495   1373     34     -8   -452  A    C
ATOM   1292  CB  ARG A 181      11.870  16.199  38.380  1.00 12.14      A    C
ANISOU 1292  CB  ARG A 181     1931   1399   1281     30   -154   -432  A    C
ATOM   1293  CG  ARG A 181      12.174  17.027  39.646  1.00 13.01      A    C
ANISOU 1293  CG  ARG A 181     1965   1406   1571     85   -196   -415  A    C
ATOM   1294  CD  ARG A 181      12.126  18.509  39.387  1.00 13.13      A    C
ANISOU 1294  CD  ARG A 181     1822   1496   1670    159   -182   -421  A    C
ATOM   1295  NE  ARG A 181      10.816  18.960  38.900  1.00 13.57      A    N
ANISOU 1295  NE  ARG A 181     1851   1634   1671    210     93   -515  A    N
ATOM   1296  CZ  ARG A 181      10.574  20.208  38.479  1.00 14.30      A    C
ANISOU 1296  CZ  ARG A 181     1865   1751   1818    233    -55   -703  A    C
ATOM   1297  NH1 ARG A 181      11.551  21.114  38.495  1.00 16.05      A    N
ANISOU 1297  NH1 ARG A 181     2070   1809   2217     37     31   -628  A    N
ATOM   1298  NH2 ARG A 181       9.370  20.539  38.039  1.00 14.43      A    N
ANISOU 1298  NH2 ARG A 181     1720   1725   2038    262   -237   -461  A    N
ATOM   1299  C   ARG A 181      11.543  13.830  37.585  1.00 11.09      A    C
ANISOU 1299  C   ARG A 181     1555   1363   1298    -85    103   -330  A    C
ATOM   1300  O   ARG A 181      10.464  13.319  37.865  1.00 11.47      A    O
ANISOU 1300  O   ARG A 181     1525   1526   1307    -30    159   -265  A    O
ATOM   1301  N   SER A 182      12.106  13.680  36.375  1.00 11.56      A    N
ANISOU 1301  N   SER A 182     1567   1576   1250    123    -59   -378  A    N
ATOM   1302  CA  SER A 182      11.493  12.832  35.360  1.00 10.66      A    C
ANISOU 1302  CA  SER A 182     1614   1366   1070    -49     16   -264  A    C
ATOM   1303  CB  SER A 182      12.312  12.935  34.061  1.00 10.89      A    C
ANISOU 1303  CB  SER A 182     1691   1169   1279     35    212    -38  A    C
ATOM   1304  OG  SER A 182      12.217  14.243  33.495  1.00 11.67      A    O
ANISOU 1304  OG  SER A 182     1793   1311   1330     33     79   -254  A    O
ATOM   1305  C   SER A 182      11.474  11.372  35.794  1.00 10.37      A    C
ANISOU 1305  C   SER A 182     1466   1295   1177     35    212   -182  A    C
ATOM   1306  O   SER A 182      10.443  10.697  35.676  1.00 11.13      A    O
ANISOU 1306  O   SER A 182     1458   1516   1255    -83    172   -213  A    O
ATOM   1307  N   ARG A 183      12.598  10.891  36.356  1.00 10.83      A    N
ANISOU 1307  N   ARG A 183     1665   1225   1223     79    -18   -108  A    N
ATOM   1308  CA  ARG A 183      12.701   9.548  36.897  1.00 11.13      A    C
ANISOU 1308  CA  ARG A 183     1614   1413   1201     36     64   -132  A    C
ATOM   1309  CB  ARG A 183      14.097   9.387  37.530  1.00 12.55      A    C
ANISOU 1309  CB  ARG A 183     1755   1506   1509     16   -151    -99  A    C
ATOM   1310  CG  ARG A 183      14.364   8.070  38.255  1.00 13.31      A    C
ANISOU 1310  CG  ARG A 183     2119   1480   1458     85   -213   -236  A    C
ATOM   1311  CD  ARG A 183      14.804   6.997  37.304  1.00 13.81      A    C
ANISOU 1311  CD  ARG A 183     1977   1818   1453   -232   -233   -168  A    C
ATOM   1312  NE  ARG A 183      13.687   6.199  36.865  1.00 12.72      A    N
ANISOU 1312  NE  ARG A 183     1939   1446   1450    -51   -211    -75  A    N
ATOM   1313  CZ  ARG A 183      13.776   5.185  36.004  1.00 12.26      A    C
ANISOU 1313  CZ  ARG A 183     1733   1569   1356      3    -49      1  A    C
ATOM   1314  NH1 ARG A 183      12.701   4.449  35.810  1.00 13.58      A    N
ANISOU 1314  NH1 ARG A 183     1794   1635   1730   -236    -86   -167  A    N
ATOM   1315  NH2 ARG A 183      14.892   4.928  35.339  1.00 13.74      A    N
ANISOU 1315  NH2 ARG A 183     1843   1933   1446     64    -29    149  A    N
ATOM   1316  C   ARG A 183      11.621   9.314  37.945  1.00 11.04      A    C
ANISOU 1316  C   ARG A 183     1603   1543   1048     -0    111    -93  A    C
ATOM   1317  O   ARG A 183      10.930   8.280  37.926  1.00 12.09      A    O
ANISOU 1317  O   ARG A 183     1728   1581   1284      3    170     23  A    O
ATOM   1318  N   ASP A 184      11.476  10.254  38.894  1.00 11.43      A    N
ANISOU 1318  N   ASP A 184     1566   1721   1055    124     63   -134  A    N
ATOM   1319  CA  ASP A 184      10.526  10.050  39.987  1.00 13.08      A    C
ANISOU 1319  CA  ASP A 184     1674   1992   1304   -118    302   -233  A    C
ATOM   1320  CB  ASP A 184      10.764  11.098  41.086  1.00 15.13      A    C
ANISOU 1320  CB  ASP A 184     2106   2220   1423   -173    170   -537  A    C
ATOM   1321  CG  ASP A 184      12.070  10.871  41.832  1.00 17.91      A    C
ANISOU 1321  CG  ASP A 184     2593   2664   1547    -77    183   -575  A    C
ATOM   1322  OD1 ASP A 184      12.711   9.791  41.698  1.00 18.33      A    O
ANISOU 1322  OD1 ASP A 184     2542   2711   1711   -217    -18    -48  A    O
ATOM   1323  OD2 ASP A 184      12.473  11.806  42.554  1.00 21.17      A    O
ANISOU 1323  OD2 ASP A 184     2940   3085   2020   -227   -122   -446  A    O
ATOM   1324  C   ASP A 184       9.081  10.104  39.493  1.00 12.67      A    C
ANISOU 1324  C   ASP A 184     1527   1984   1303   -172    214   -430  A    C
ATOM   1325  O   ASP A 184       8.227   9.335  39.942  1.00 14.56      A    O
ANISOU 1325  O   ASP A 184     1797   2252   1483    -55    313   -148  A    O
ATOM   1326  N   ALA A 185       8.795  10.982  38.522  1.00 12.74      A    N
ANISOU 1326  N   ALA A 185     1594   1886   1362     55    185   -397  A    N
ATOM   1327  CA  ALA A 185       7.445  11.049  37.953  1.00 13.10      A    C
ANISOU 1327  CA  ALA A 185     1755   1672   1549    -43    101   -332  A    C
ATOM   1328  CB  ALA A 185       7.335  12.211  36.984  1.00 14.25      A    C
ANISOU 1328  CB  ALA A 185     1834   1667   1911    -79     52   -243  A    C
ATOM   1329  C   ALA A 185       7.092   9.732  37.248  1.00 12.18      A    C
ANISOU 1329  C   ALA A 185     1703   1570   1354     31    314    -28  A    C
ATOM   1330  O   ALA A 185       5.993   9.191  37.402  1.00 14.27      A    O
ANISOU 1330  O   ALA A 185     1657   2017   1749   -155    443   -211  A    O
ATOM   1331  N   PHE A 186       8.021   9.234  36.448  1.00 11.62      A    N
ANISOU 1331  N   PHE A 186     1644   1499   1270    153    203   -270  A    N
ATOM   1332  CA  PHE A 186       7.831   7.971  35.717  1.00 11.70      A    C
ANISOU 1332  CA  PHE A 186     1465   1572   1410    141    354   -199  A    C
ATOM   1333  CB  PHE A 186       9.085   7.773  34.881  1.00 11.44      A    C
ANISOU 1333  CB  PHE A 186     1490   1387   1470    -58    347   -276  A    C
ATOM   1334  CG  PHE A 186       9.103   6.536  34.024  1.00 10.35      A    C
ANISOU 1334  CG  PHE A 186     1318   1317   1298   -205    247    -46  A    C
ATOM   1335  CD1 PHE A 186       9.614   5.337  34.561  1.00 11.78      A    C
ANISOU 1335  CD1 PHE A 186     1643   1271   1563    -31    310     86  A    C
ATOM   1336  CD2 PHE A 186       8.709   6.576  32.667  1.00 10.92      A    C
ANISOU 1336  CD2 PHE A 186     1440   1503   1204    -57    114   -193  A    C
ATOM   1337  CE1 PHE A 186       9.664   4.183  33.769  1.00 11.92      A    C
ANISOU 1337  CE1 PHE A 186     1571   1349   1610   -102    238    177  A    C
ATOM   1338  CE2 PHE A 186       8.792   5.414  31.887  1.00 11.59      A    C
ANISOU 1338  CE2 PHE A 186     1550   1500   1354    -41     91    -45  A    C
ATOM   1339  CZ  PHE A 186       9.279   4.224  32.448  1.00 11.75      A    C
ANISOU 1339  CZ  PHE A 186     1271   1671   1521   -283     46    -59  A    C
ATOM   1340  C   PHE A 186       7.610   6.826  36.698  1.00 11.87      A    C
ANISOU 1340  C   PHE A 186     1519   1584   1406     79    309   -123  A    C
ATOM   1341  O   PHE A 186       6.676   6.029  36.563  1.00 13.48      A    O
ANISOU 1341  O   PHE A 186     1626   1818   1679   -221    284   -138  A    O
ATOM   1342  N   ASP A 187       8.459   6.766  37.733  1.00 12.69      A    N
ANISOU 1342  N   ASP A 187     1865   1701   1256    -77    339     90  A    N
ATOM   1343  CA  ASP A 187       8.372   5.661  38.688  1.00 14.55      A    C
ANISOU 1343  CA  ASP A 187     2164   2173   1189   -183    289     98  A    C
ATOM   1344  CB  ASP A 187       9.591   5.661  39.621  1.00 14.89      A    C
ANISOU 1344  CB  ASP A 187     2180   2314   1165     -5    277    142  A    C
ATOM   1345  CG  ASP A 187      10.866   5.316  38.901  1.00 14.52      A    C
ANISOU 1345  CG  ASP A 187     2240   2019   1259     57    286     80  A    C
ATOM   1346  OD1 ASP A 187      10.771   4.648  37.835  1.00 15.24      A    O
ANISOU 1346  OD1 ASP A 187     2483   1781   1525    230    379     90  A    O
ATOM   1347  OD2 ASP A 187      11.947   5.671  39.420  1.00 17.80      A    O
ANISOU 1347  OD2 ASP A 187     2386   2286   2091    146    -22     23  A    O
ATOM   1348  C   ASP A 187       7.109   5.692  39.537  1.00 16.72      A    C
ANISOU 1348  C   ASP A 187     2421   2308   1624   -178    604    220  A    C
ATOM   1349  O   ASP A 187       6.701   4.651  40.034  1.00 18.54      A    O
ANISOU 1349  O   ASP A 187     2467   2603   1973   -470    436    484  A    O
ATOM   1350  N  ASER A 188       6.487   6.851  39.703  0.40 17.93      A    N
ANISOU 1350  N  ASER A 188     2395   2448   1971   -318    763   -218  A    N
ATOM   1351  CA ASER A 188       5.305   6.945  40.544  0.40 18.80      A    C
ANISOU 1351  CA ASER A 188     2377   2554   2212   -448    880   -337  A    C
ATOM   1352  CB ASER A 188       5.209   8.330  41.197  0.40 19.10      A    C
ANISOU 1352  CB ASER A 188     2470   2683   2103   -369    725   -525  A    C
ATOM   1353  OG ASER A 188       6.332   8.604  42.035  0.40 19.78      A    O
ANISOU 1353  OG ASER A 188     2525   2813   2178   -240    789   -517  A    O
ATOM   1354  C  ASER A 188       4.018   6.597  39.795  0.40 19.33      A    C
ANISOU 1354  C  ASER A 188     2418   2548   2376   -215    886   -138  A    C
ATOM   1355  O  ASER A 188       2.928   6.626  40.368  0.40 22.21      A    O
ANISOU 1355  O  ASER A 188     2520   3084   2834   -235    953   -188  A    O
ATOM   1356  N  BSER A 188       6.495   6.880  39.666  0.60 18.20      A    N
ANISOU 1356  N  BSER A 188     2361   2557   1996   -291    923   -276  A    N
ATOM   1357  CA BSER A 188       5.268   7.147  40.438  0.60 18.94      A    C
ANISOU 1357  CA BSER A 188     2303   2702   2190   -443   1197   -334  A    C
ATOM   1358  CB BSER A 188       5.047   8.671  40.650  0.60 20.28      A    C
ANISOU 1358  CB BSER A 188     2375   2996   2333    -94   1259   -598  A    C
ATOM   1359  OG BSER A 188       4.396   9.336  39.542  0.60 21.63      A    O
ANISOU 1359  OG BSER A 188     2343   2984   2893   -272   1057  -1051  A    O
ATOM   1360  C  BSER A 188       4.038   6.542  39.803  0.60 19.30      A    C
ANISOU 1360  C  BSER A 188     2426   2667   2242   -388   1159   -246  A    C
ATOM   1361  O  BSER A 188       3.027   6.310  40.466  0.60 22.60      A    O
ANISOU 1361  O  BSER A 188     2580   3357   2649   -775   1352   -557  A    O
ATOM   1362  N   ARG A 189       4.142   6.250  38.517  1.00 17.23      A    N
ANISOU 1362  N   ARG A 189     2278   2007   2261     38    662     18  A    N
ATOM   1363  CA  ARG A 189       3.008   5.810  37.795  1.00 18.79      A    C
ANISOU 1363  CA  ARG A 189     2531   2294   2313    337    290    198  A    C
ATOM   1364  CB  ARG A 189       2.965   6.642  36.549  1.00 20.74      A    C
ANISOU 1364  CB  ARG A 189     2590   2647   2643    429    231    347  A    C
ATOM   1365  CG  ARG A 189       1.694   6.496  35.855  1.00 22.01      A    C
ANISOU 1365  CG  ARG A 189     2579   3001   2781   -108   -253    280  A    C
ATOM   1366  CD  ARG A 189       1.613   7.520  34.708  1.00 21.73      A    C
ANISOU 1366  CD  ARG A 189     2702   2882   2674   -339   -455    445  A    C
ATOM   1367  NE  ARG A 189       1.221   8.865  35.167  1.00 23.16      A    N
ANISOU 1367  NE  ARG A 189     2900   3069   2829   -365   -558     28  A    N
ATOM   1368  CZ  ARG A 189       2.032   9.925  35.280  1.00 23.75      A    C
ANISOU 1368  CZ  ARG A 189     3110   3573   2339   -286   -337    346  A    C
ATOM   1369  NH1 ARG A 189       1.551  11.084  35.729  1.00 23.97      A    N
ANISOU 1369  NH1 ARG A 189     3307   3605   2195   -881   -149    495  A    N
ATOM   1370  NH2 ARG A 189       3.300   9.844  34.933  1.00 24.07      A    N
ANISOU 1370  NH2 ARG A 189     3112   3765   2269   -264   -255    363  A    N
ATOM   1371  C   ARG A 189       3.180   4.343  37.429  1.00 19.18      A    C
ANISOU 1371  C   ARG A 189     2609   2348   2330    394    393    359  A    C
ATOM   1372  O   ARG A 189       3.941   4.003  36.516  1.00 17.21      A    O
ANISOU 1372  O   ARG A 189     2341   2049   2149     86    616     11  A    O
ATOM   1373  N   ALA A 190       2.482   3.470  38.160  1.00 21.11      A    N
ANISOU 1373  N   ALA A 190     2900   2665   2455    353    801    208  A    N
ATOM   1374  CA  ALA A 190       2.722   2.041  38.092  1.00 22.01      A    C
ANISOU 1374  CA  ALA A 190     3138   2854   2372      5    908    422  A    C
ATOM   1375  C   ALA A 190       2.643   1.477  36.685  1.00 19.68      A    C
ANISOU 1375  C   ALA A 190     2697   2159   2620   -316   1035    527  A    C
ATOM   1376  O   ALA A 190       3.515   0.713  36.276  1.00 19.91      A    O
ANISOU 1376  O   ALA A 190     2431   1997   3137    -72    902    430  A    O
ATOM   1377  CB  ALA A 190       1.725   1.285  39.066  1.00 24.73      A    C
ANISOU 1377  CB  ALA A 190     3343   3317   2737   -200   1156    287  A    C
ATOM   1378  N   GLU A 191       1.604   1.840  35.936  1.00 20.73      A    N
ANISOU 1378  N   GLU A 191     2689   2368   2818   -370    522    312  A    N
ATOM   1379  CA  GLU A 191       1.414   1.261  34.618  1.00 22.02      A    C
ANISOU 1379  CA  GLU A 191     2724   2671   2972   -612    267    238  A    C
ATOM   1380  CB  GLU A 191       0.069   1.678  34.011  1.00 28.31      A    C
ANISOU 1380  CB  GLU A 191     3303   3741   3714   -409    231     14  A    C
ATOM   1381  CG  GLU A 191      -0.212   0.988  32.681  1.00 34.00      A    C
ANISOU 1381  CG  GLU A 191     3899   4588   4432   -127     27   -172  A    C
ATOM   1382  CD  GLU A 191      -1.367   1.625  31.891  1.00 39.94      A    C
ANISOU 1382  CD  GLU A 191     4623   5407   5145     94    -68   -215  A    C
ATOM   1383  OE1 GLU A 191      -1.932   2.649  32.351  1.00 41.73      A    O
ANISOU 1383  OE1 GLU A 191     4707   5678   5469    279    -10    -99  A    O
ATOM   1384  OE2 GLU A 191      -1.699   1.099  30.798  1.00 42.50      A    O
ANISOU 1384  OE2 GLU A 191     4869   5886   5393     17   -259   -201  A    O
ATOM   1385  C   GLU A 191       2.568   1.669  33.701  1.00 18.52      A    C
ANISOU 1385  C   GLU A 191     2478   2078   2479   -513    324     55  A    C
ATOM   1386  O   GLU A 191       3.069   0.862  32.897  1.00 20.99      A    O
ANISOU 1386  O   GLU A 191     2799   2457   2721   -581    430   -465  A    O
ATOM   1387  N   GLN A 192       3.038   2.906  33.854  1.00 16.47      A    N
ANISOU 1387  N   GLN A 192     2005   1906   2346   -372    234    401  A    N
ATOM   1388  CA  GLN A 192       4.131   3.404  33.039  1.00 14.71      A    C
ANISOU 1388  CA  GLN A 192     2115   1809   1666   -146   -172    319  A    C
ATOM   1389  CB  GLN A 192       4.177   4.927  33.167  1.00 14.89      A    C
ANISOU 1389  CB  GLN A 192     1984   1747   1926   -119    143    260  A    C
ATOM   1390  CG  GLN A 192       5.182   5.571  32.216  1.00 15.07      A    C
ANISOU 1390  CG  GLN A 192     1755   1961   2011   -132    445    114  A    C
ATOM   1391  CD  GLN A 192       5.131   7.096  32.240  1.00 14.02      A    C
ANISOU 1391  CD  GLN A 192     1643   1796   1887    -34    434    146  A    C
ATOM   1392  OE1 GLN A 192       4.932   7.690  33.299  1.00 14.93      A    O
ANISOU 1392  OE1 GLN A 192     2147   1707   1819    -15     22    208  A    O
ATOM   1393  NE2 GLN A 192       5.217   7.738  31.075  1.00 13.15      A    N
ANISOU 1393  NE2 GLN A 192     1571   1676   1749     34    185    215  A    N
ATOM   1394  C   GLN A 192       5.472   2.723  33.421  1.00 13.11      A    C
ANISOU 1394  C   GLN A 192     2108   1392   1483     -0    152    199  A    C
ATOM   1395  O   GLN A 192       6.217   2.175  32.583  1.00 15.04      A    O
ANISOU 1395  O   GLN A 192     2665   1468   1583   -161    511    177  A    O
ATOM   1396  N   ALA A 193       5.758   2.670  34.712  1.00 13.27      A    N
ANISOU 1396  N   ALA A 193     1870   1633   1537    -34     72    309  A    N
ATOM   1397  CA  ALA A 193       6.980   2.065  35.213  1.00 14.36      A    C
ANISOU 1397  CA  ALA A 193     1835   1847   1775    174   -127     -1  A    C
ATOM   1398  CB  ALA A 193       7.034   2.219  36.754  1.00 16.57      A    C
ANISOU 1398  CB  ALA A 193     2209   2117   1968    213    -68    -98  A    C
ATOM   1399  C   ALA A 193       7.080   0.590  34.814  1.00 13.57      A    C
ANISOU 1399  C   ALA A 193     1775   1731   1649      8    115    275  A    C
ATOM   1400  O   ALA A 193       8.184   0.081  34.606  1.00 14.03      A    O
ANISOU 1400  O   ALA A 193     1826   1668   1838      9    338    236  A    O
ATOM   1401  N   GLU A 194       5.940  -0.113  34.763  1.00 13.36      A    N
ANISOU 1401  N   GLU A 194     2030   1548   1499   -154    183    304  A    N
ATOM   1402  CA  GLU A 194       5.931  -1.549  34.471  1.00 14.69      A    C
ANISOU 1402  CA  GLU A 194     1996   1710   1876   -132    249    399  A    C
ATOM   1403  CB  GLU A 194       4.700  -2.225  35.112  1.00 17.71      A    C
ANISOU 1403  CB  GLU A 194     2310   2159   2260   -360    510    602  A    C
ATOM   1404  CG  GLU A 194       4.821  -2.199  36.616  1.00 20.12      A    C
ANISOU 1404  CG  GLU A 194     2680   2530   2436   -179    598    755  A    C
ATOM   1405  CD  GLU A 194       3.622  -2.782  37.324  1.00 25.08      A    C
ANISOU 1405  CD  GLU A 194     3095   3443   2992    117    920    464  A    C
ATOM   1406  OE1 GLU A 194       3.549  -2.599  38.552  1.00 28.17      A    O
ANISOU 1406  OE1 GLU A 194     3475   4048   3181    447   1167    793  A    O
ATOM   1407  OE2 GLU A 194       2.782  -3.435  36.659  1.00 27.84      A    O
ANISOU 1407  OE2 GLU A 194     3302   3865   3410   -587    819    980  A    O
ATOM   1408  C   GLU A 194       6.014  -1.880  32.988  1.00 13.06      A    C
ANISOU 1408  C   GLU A 194     1748   1568   1644   -176     -2    200  A    C
ATOM   1409  O   GLU A 194       6.415  -2.987  32.634  1.00 14.30      A    O
ANISOU 1409  O   GLU A 194     2014   1609   1809   -142    301    195  A    O
ATOM   1410  N   ASN A 195       5.622  -0.951  32.131  1.00 12.49      A    N
ANISOU 1410  N   ASN A 195     1545   1619   1580   -220     26    325  A    N
ATOM   1411  CA  ASN A 195       5.426  -1.270  30.728  1.00 12.80      A    C
ANISOU 1411  CA  ASN A 195     1576   1705   1584   -371     64    221  A    C
ATOM   1412  CB  ASN A 195       3.949  -1.139  30.333  1.00 16.02      A    C
ANISOU 1412  CB  ASN A 195     1700   2052   2333   -617    -58    248  A    C
ATOM   1413  CG  ASN A 195       3.120  -2.138  31.060  1.00 18.83      A    C
ANISOU 1413  CG  ASN A 195     2031   2117   3006   -821    287     48  A    C
ATOM   1414  OD1 ASN A 195       3.238  -3.342  30.812  1.00 21.89      A    O
ANISOU 1414  OD1 ASN A 195     2406   2364   3546   -788    439     56  A    O
ATOM   1415  ND2 ASN A 195       2.323  -1.676  32.018  1.00 21.14      A    N
ANISOU 1415  ND2 ASN A 195     2113   2575   3342   -637    641    303  A    N
ATOM   1416  C   ASN A 195       6.286  -0.478  29.749  1.00 11.95      A    C
ANISOU 1416  C   ASN A 195     1613   1365   1565    -30     87    215  A    C
ATOM   1417  O   ASN A 195       6.425  -0.900  28.608  1.00 12.54      A    O
ANISOU 1417  O   ASN A 195     1684   1481   1601   -150    193     -0  A    O
ATOM   1418  N   ALA A 196       6.807   0.665  30.177  1.00 11.01      A    N
ANISOU 1418  N   ALA A 196     1431   1271   1482   -162      2    247  A    N
ATOM   1419  CA  ALA A 196       7.602   1.545  29.328  1.00 10.59      A    C
ANISOU 1419  CA  ALA A 196     1271   1285   1468   -154     42    370  A    C
ATOM   1420  CB  ALA A 196       6.958   2.929  29.300  1.00 11.88      A    C
ANISOU 1420  CB  ALA A 196     1564   1385   1564    -86    134    304  A    C
ATOM   1421  C   ALA A 196       9.019   1.629  29.857  1.00  9.32      A    C
ANISOU 1421  C   ALA A 196     1318   1177   1048    -19     70     98  A    C
ATOM   1422  O   ALA A 196       9.327   1.091  30.941  1.00 10.49      A    O
ANISOU 1422  O   ALA A 196     1506   1190   1289    178     10    331  A    O
ATOM   1423  N   ALA A 197       9.881   2.289  29.107  1.00  9.62      A    N
ANISOU 1423  N   ALA A 197     1352   1236   1069   -149   -133    131  A    N
ATOM   1424  CA  ALA A 197      11.259   2.544  29.478  1.00  9.40      A    C
ANISOU 1424  CA  ALA A 197     1274   1102   1196     66   -116    104  A    C
ATOM   1425  CB  ALA A 197      12.215   1.896  28.500  1.00 10.84      A    C
ANISOU 1425  CB  ALA A 197     1540   1178   1401     71   -161   -123  A    C
ATOM   1426  C   ALA A 197      11.491   4.051  29.511  1.00  9.34      A    C
ANISOU 1426  C   ALA A 197     1471   1076   1003      8    -18    104  A    C
ATOM   1427  O   ALA A 197      10.750   4.805  28.862  1.00 10.16      A    O
ANISOU 1427  O   ALA A 197     1536   1154   1170     74   -222    219  A    O
ATOM   1428  N   LEU A 198      12.511   4.484  30.257  1.00  9.60      A    N
ANISOU 1428  N   LEU A 198     1284   1209   1155    131    -68     48  A    N
ATOM   1429  CA  LEU A 198      12.837   5.902  30.436  1.00  9.55      A    C
ANISOU 1429  CA  LEU A 198     1334   1063   1233    152    189    -21  A    C
ATOM   1430  CB  LEU A 198      12.583   6.328  31.895  1.00  9.73      A    C
ANISOU 1430  CB  LEU A 198     1417   1284    998     33     69   -188  A    C
ATOM   1431  CG  LEU A 198      12.839   7.806  32.175  1.00  9.93      A    C
ANISOU 1431  CG  LEU A 198     1511   1237   1025    134   -125   -192  A    C
ATOM   1432  CD1 LEU A 198      12.772   8.017  33.697  1.00 10.95      A    C
ANISOU 1432  CD1 LEU A 198     1777   1334   1049     47     -6   -194  A    C
ATOM   1433  CD2 LEU A 198      11.781   8.689  31.487  1.00 11.36      A    C
ANISOU 1433  CD2 LEU A 198     1633   1421   1260    150   -115   -151  A    C
ATOM   1434  C   LEU A 198      14.309   6.105  30.062  1.00  8.41      A    C
ANISOU 1434  C   LEU A 198     1336   1098    764    186    -51   -106  A    C
ATOM   1435  O   LEU A 198      15.176   5.425  30.612  1.00  9.50      A    O
ANISOU 1435  O   LEU A 198     1212   1229   1167    165   -144     54  A    O
ATOM   1436  N   PHE A 199      14.550   7.069  29.166  1.00  8.36      A    N
ANISOU 1436  N   PHE A 199     1239   1062    876     37     51    -69  A    N
ATOM   1437  CA  PHE A 199      15.923   7.424  28.789  1.00  8.73      A    C
ANISOU 1437  CA  PHE A 199      993   1216   1107    -69    106   -196  A    C
ATOM   1438  CB  PHE A 199      16.087   7.500  27.250  1.00  8.86      A    C
ANISOU 1438  CB  PHE A 199     1314   1040   1011     59     61   -158  A    C
ATOM   1439  CG  PHE A 199      16.227   6.157  26.548  1.00  8.94      A    C
ANISOU 1439  CG  PHE A 199     1215   1186    997     21    -89    -76  A    C
ATOM   1440  CD1 PHE A 199      15.760   4.967  27.074  1.00  9.56      A    C
ANISOU 1440  CD1 PHE A 199     1161   1164   1309    190   -253   -129  A    C
ATOM   1441  CD2 PHE A 199      16.824   6.146  25.291  1.00 11.97      A    C
ANISOU 1441  CD2 PHE A 199     1756   1442   1350    116    159   -235  A    C
ATOM   1442  CE1 PHE A 199      15.903   3.761  26.337  1.00 10.15      A    C
ANISOU 1442  CE1 PHE A 199     1222   1455   1179    171    -50   -208  A    C
ATOM   1443  CE2 PHE A 199      16.971   4.967  24.568  1.00 12.67      A    C
ANISOU 1443  CE2 PHE A 199     1868   1526   1421    166     25   -201  A    C
ATOM   1444  CZ  PHE A 199      16.503   3.785  25.111  1.00 10.65      A    C
ANISOU 1444  CZ  PHE A 199     1376   1354   1315    188   -211    -14  A    C
ATOM   1445  C   PHE A 199      16.279   8.804  29.362  1.00  8.90      A    C
ANISOU 1445  C   PHE A 199     1113   1119   1149     58     -1    -36  A    C
ATOM   1446  O   PHE A 199      15.454   9.732  29.357  1.00 10.45      A    O
ANISOU 1446  O   PHE A 199     1290   1180   1500     69   -104   -145  A    O
ATOM   1447  N   GLY A 200      17.518   8.941  29.828  1.00  9.43      A    N
ANISOU 1447  N   GLY A 200     1055   1338   1190    -16   -149   -146  A    N
ATOM   1448  CA  GLY A 200      18.085  10.214  30.264  1.00  9.95      A    C
ANISOU 1448  CA  GLY A 200     1255   1076   1449   -198     29   -265  A    C
ATOM   1449  C   GLY A 200      18.872  10.853  29.156  1.00  9.55      A    C
ANISOU 1449  C   GLY A 200     1333   1135   1159   -143   -219   -213  A    C
ATOM   1450  O   GLY A 200      19.276  10.165  28.216  1.00 12.02      A    O
ANISOU 1450  O   GLY A 200     1810   1312   1444      2    342   -388  A    O
ATOM   1451  N   ILE A 201      19.053  12.158  29.243  1.00  9.74      A    N
ANISOU 1451  N   ILE A 201     1529   1066   1106   -108     40   -145  A    N
ATOM   1452  CA  ILE A 201      19.740  12.941  28.206  1.00 10.31      A    C
ANISOU 1452  CA  ILE A 201     1573   1090   1252      1    -64   -233  A    C
ATOM   1453  CB  ILE A 201      18.818  13.958  27.526  1.00 11.02      A    C
ANISOU 1453  CB  ILE A 201     1670   1321   1197    -80    -60   -202  A    C
ATOM   1454  CG2 ILE A 201      19.583  14.690  26.430  1.00 12.53      A    C
ANISOU 1454  CG2 ILE A 201     1742   1510   1510     73    -35     55  A    C
ATOM   1455  CG1 ILE A 201      17.541  13.281  27.008  1.00 11.87      A    C
ANISOU 1455  CG1 ILE A 201     1566   1456   1487    115   -319   -361  A    C
ATOM   1456  CD1 ILE A 201      16.497  14.273  26.506  1.00 13.51      A    C
ANISOU 1456  CD1 ILE A 201     1687   1731   1715    290   -259   -238  A    C
ATOM   1457  C   ILE A 201      20.984  13.630  28.769  1.00 10.24      A    C
ANISOU 1457  C   ILE A 201     1584   1132   1175   -150   -122   -179  A    C
ATOM   1458  O   ILE A 201      20.895  14.487  29.675  1.00 10.95      A    O
ANISOU 1458  O   ILE A 201     1518   1238   1405   -142    -82   -375  A    O
ATOM   1459  N   GLN A 202      22.146  13.266  28.247  1.00 10.72      A    N
ANISOU 1459  N   GLN A 202     1414   1293   1366   -111    -10   -185  A    N
ATOM   1460  CA  GLN A 202      23.407  13.917  28.643  1.00 10.79      A    C
ANISOU 1460  CA  GLN A 202     1334   1278   1487   -106     22   -183  A    C
ATOM   1461  CB  GLN A 202      24.564  13.086  28.182  1.00 11.23      A    C
ANISOU 1461  CB  GLN A 202     1154   1488   1626      1     44   -275  A    C
ATOM   1462  CG  GLN A 202      25.949  13.613  28.602  1.00 12.07      A    C
ANISOU 1462  CG  GLN A 202     1285   1486   1814   -209    170   -411  A    C
ATOM   1463  CD  GLN A 202      27.051  13.042  27.750  1.00 12.74      A    C
ANISOU 1463  CD  GLN A 202     1399   1639   1803   -214     90   -395  A    C
ATOM   1464  OE1 GLN A 202      26.902  12.960  26.511  1.00 13.32      A    O
ANISOU 1464  OE1 GLN A 202     1572   1668   1819   -241    172   -349  A    O
ATOM   1465  NE2 GLN A 202      28.149  12.634  28.374  1.00 13.11      A    N
ANISOU 1465  NE2 GLN A 202     1261   1728   1991   -104   -240   -296  A    N
ATOM   1466  C   GLN A 202      23.479  15.306  27.993  1.00 11.69      A    C
ANISOU 1466  C   GLN A 202     1633   1455   1354   -111    248   -507  A    C
ATOM   1467  O   GLN A 202      23.170  15.470  26.791  1.00 12.03      A    O
ANISOU 1467  O   GLN A 202     1713   1356   1504   -232    174   -264  A    O
ATOM   1468  N   GLN A 203      23.841  16.300  28.791  1.00 12.69      A    N
ANISOU 1468  N   GLN A 203     1670   1386   1767   -129    205   -434  A    N
ATOM   1469  CA  GLN A 203      24.077  17.658  28.288  1.00 13.19      A    C
ANISOU 1469  CA  GLN A 203     1891   1284   1836     -7    359   -278  A    C
ATOM   1470  CB  GLN A 203      23.024  18.609  28.862  1.00 15.08      A    C
ANISOU 1470  CB  GLN A 203     1960   1478   2291    -94    363   -358  A    C
ATOM   1471  CG  GLN A 203      21.596  18.323  28.346  1.00 15.84      A    C
ANISOU 1471  CG  GLN A 203     1990   1435   2592     26    168   -131  A    C
ATOM   1472  CD  GLN A 203      21.389  18.705  26.876  1.00 17.88      A    C
ANISOU 1472  CD  GLN A 203     2110   1797   2886     77    415    450  A    C
ATOM   1473  OE1 GLN A 203      22.244  19.300  26.255  1.00 23.10      A    O
ANISOU 1473  OE1 GLN A 203     2523   2871   3383    -79    477    926  A    O
ATOM   1474  NE2 GLN A 203      20.254  18.313  26.310  1.00 20.55      A    N
ANISOU 1474  NE2 GLN A 203     2276   2530   3003    396    165    135  A    N
ATOM   1475  C   GLN A 203      25.509  18.077  28.588  1.00 13.81      A    C
ANISOU 1475  C   GLN A 203     1938   1247   2063     14    412   -343  A    C
ATOM   1476  O   GLN A 203      26.337  17.241  28.912  1.00 14.80      A    O
ANISOU 1476  O   GLN A 203     1717   1434   2471   -220    230   -466  A    O
ATOM   1477  N   GLY A 204      25.827  19.364  28.416  1.00 14.19      A    N
ANISOU 1477  N   GLY A 204     1982   1633   1777   -397    279   -444  A    N
ATOM   1478  CA  GLY A 204      27.192  19.815  28.607  1.00 15.23      A    C
ANISOU 1478  CA  GLY A 204     2174   1726   1887   -475    298   -438  A    C
ATOM   1479  C   GLY A 204      27.861  20.481  27.418  1.00 14.67      A    C
ANISOU 1479  C   GLY A 204     2155   1748   1673   -506    431   -464  A    C
ATOM   1480  O   GLY A 204      29.060  20.795  27.489  1.00 16.82      A    O
ANISOU 1480  O   GLY A 204     2117   1882   2391   -594    362   -448  A    O
ATOM   1481  N   SER A 205      27.109  20.674  26.324  1.00 15.89      A    N
ANISOU 1481  N   SER A 205     2541   1940   1556   -780    486   -470  A    N
ATOM   1482  CA  SER A 205      27.630  21.354  25.136  1.00 17.16      A    C
ANISOU 1482  CA  SER A 205     2778   1695   2048   -588    780   -257  A    C
ATOM   1483  CB  SER A 205      27.843  22.856  25.435  1.00 18.26      A    C
ANISOU 1483  CB  SER A 205     3018   1605   2315   -431    705   -587  A    C
ATOM   1484  OG  SER A 205      28.267  23.587  24.302  1.00 19.37      A    O
ANISOU 1484  OG  SER A 205     3284   1571   2505   -465    960   -495  A    O
ATOM   1485  C   SER A 205      28.881  20.646  24.637  1.00 17.81      A    C
ANISOU 1485  C   SER A 205     3138   1641   1989   -623    848   -430  A    C
ATOM   1486  O   SER A 205      28.864  19.426  24.543  1.00 19.99      A    O
ANISOU 1486  O   SER A 205     3543   1613   2439   -708    996   -504  A    O
ATOM   1487  N   VAL A 206      29.939  21.371  24.325  1.00 17.84      A    N
ANISOU 1487  N   VAL A 206     2814   1559   2406   -543   1019   -288  A    N
ATOM   1488  CA  VAL A 206      31.148  20.777  23.769  1.00 19.06      A    C
ANISOU 1488  CA  VAL A 206     2719   1767   2756   -429   1113   -273  A    C
ATOM   1489  CB  VAL A 206      31.722  21.654  22.643  1.00 21.23      A    C
ANISOU 1489  CB  VAL A 206     3039   1893   3136   -232   1047     73  A    C
ATOM   1490  CG1 VAL A 206      30.688  21.776  21.538  1.00 23.30      A    C
ANISOU 1490  CG1 VAL A 206     3275   2078   3501     73    910   -109  A    C
ATOM   1491  CG2 VAL A 206      32.151  23.026  23.208  1.00 24.11      A    C
ANISOU 1491  CG2 VAL A 206     3014   2401   3746   -254    886    413  A    C
ATOM   1492  C   VAL A 206      32.218  20.578  24.828  1.00 19.75      A    C
ANISOU 1492  C   VAL A 206     2586   1731   3185   -464    923   -579  A    C
ATOM   1493  O   VAL A 206      33.361  20.285  24.504  1.00 22.50      A    O
ANISOU 1493  O   VAL A 206     2552   2526   3470   -214   1149   -113  A    O
ATOM   1494  N   PHE A 207      31.835  20.688  26.097  1.00 20.65      A    N
ANISOU 1494  N   PHE A 207     2678   1890   3277   -516    843   -700  A    N
ATOM   1495  CA  PHE A 207      32.800  20.703  27.191  1.00 20.06      A    C
ANISOU 1495  CA  PHE A 207     2369   1906   3345   -366    797   -612  A    C
ATOM   1496  CB  PHE A 207      32.435  21.812  28.189  1.00 20.68      A    C
ANISOU 1496  CB  PHE A 207     2500   1767   3591   -350    603   -580  A    C
ATOM   1497  CG  PHE A 207      32.309  23.170  27.549  1.00 20.92      A    C
ANISOU 1497  CG  PHE A 207     2529   1810   3608   -476    585   -600  A    C
ATOM   1498  CD1 PHE A 207      33.423  23.839  27.058  1.00 23.42      A    C
ANISOU 1498  CD1 PHE A 207     2746   2216   3936   -756    412   -219  A    C
ATOM   1499  CD2 PHE A 207      31.062  23.756  27.401  1.00 19.21      A    C
ANISOU 1499  CD2 PHE A 207     2497   1871   2930   -520    712   -909  A    C
ATOM   1500  CE1 PHE A 207      33.289  25.092  26.463  1.00 24.67      A    C
ANISOU 1500  CE1 PHE A 207     2785   2352   4237   -758    485    -78  A    C
ATOM   1501  CE2 PHE A 207      30.920  24.989  26.793  1.00 20.11      A    C
ANISOU 1501  CE2 PHE A 207     2742   1918   2980   -529    875   -820  A    C
ATOM   1502  CZ  PHE A 207      32.039  25.668  26.335  1.00 22.74      A    C
ANISOU 1502  CZ  PHE A 207     2775   2048   3816   -470    836   -418  A    C
ATOM   1503  C   PHE A 207      32.940  19.357  27.904  1.00 19.82      A    C
ANISOU 1503  C   PHE A 207     2145   2076   3311   -348    538   -663  A    C
ATOM   1504  O   PHE A 207      31.990  18.851  28.498  1.00 18.37      A    O
ANISOU 1504  O   PHE A 207     1886   1897   3198   -491    554   -553  A    O
ATOM   1505  N   GLU A 208      34.126  18.771  27.831  1.00 18.34      A    N
ANISOU 1505  N   GLU A 208     1909   1895   3164   -460    495   -703  A    N
ATOM   1506  CA  GLU A 208      34.363  17.406  28.294  1.00 19.43      A    C
ANISOU 1506  CA  GLU A 208     1831   2256   3296   -357    286   -859  A    C
ATOM   1507  CB  GLU A 208      35.810  17.009  27.952  1.00 20.07      A    C
ANISOU 1507  CB  GLU A 208     1745   2074   3806   -475    145   -773  A    C
ATOM   1508  CG  GLU A 208      36.156  15.598  28.313  1.00 20.35      A    C
ANISOU 1508  CG  GLU A 208     1775   2204   3752   -417     55   -717  A    C
ATOM   1509  CD  GLU A 208      37.484  15.157  27.739  1.00 24.57      A    C
ANISOU 1509  CD  GLU A 208     2252   3055   4027   -201     75   -568  A    C
ATOM   1510  OE1 GLU A 208      38.269  16.010  27.305  1.00 27.93      A    O
ANISOU 1510  OE1 GLU A 208     2474   3702   4437     56    556   -471  A    O
ATOM   1511  OE2 GLU A 208      37.736  13.948  27.721  1.00 25.23      A    O
ANISOU 1511  OE2 GLU A 208     2299   3019   4268     39   -326   -422  A    O
ATOM   1512  C   GLU A 208      34.033  17.255  29.804  1.00 18.34      A    C
ANISOU 1512  C   GLU A 208     1798   2293   2877   -508    -45   -893  A    C
ATOM   1513  O   GLU A 208      33.372  16.288  30.221  1.00 17.68      A    O
ANISOU 1513  O   GLU A 208     1685   2087   2946   -373    162   -744  A    O
ATOM   1514  N   ASN A 209      34.458  18.211  30.630  1.00 18.25      A    N
ANISOU 1514  N   ASN A 209     1868   2171   2895   -387    -27   -759  A    N
ATOM   1515  CA  ASN A 209      34.185  18.110  32.058  1.00 19.01      A    C
ANISOU 1515  CA  ASN A 209     1931   2435   2857   -682   -133   -907  A    C
ATOM   1516  CB  ASN A 209      34.937  19.195  32.865  1.00 21.66      A    C
ANISOU 1516  CB  ASN A 209     2487   2500   3241   -792   -264   -906  A    C
ATOM   1517  CG  ASN A 209      34.426  20.616  32.603  1.00 23.29      A    C
ANISOU 1517  CG  ASN A 209     2754   2737   3360  -1053   -144  -1157  A    C
ATOM   1518  OD1 ASN A 209      34.096  20.983  31.485  1.00 23.46      A    O
ANISOU 1518  OD1 ASN A 209     2777   2587   3548   -899    238   -955  A    O
ATOM   1519  ND2 ASN A 209      34.338  21.412  33.661  1.00 27.97      A    N
ANISOU 1519  ND2 ASN A 209     3339   3476   3811   -578   -202  -1240  A    N
ATOM   1520  C   ASN A 209      32.676  18.151  32.370  1.00 18.22      A    C
ANISOU 1520  C   ASN A 209     1713   2475   2734   -631   -249   -905  A    C
ATOM   1521  O   ASN A 209      32.183  17.412  33.242  1.00 18.78      A    O
ANISOU 1521  O   ASN A 209     1816   2303   3017   -351    -66  -1005  A    O
ATOM   1522  N   LEU A 210      31.919  18.964  31.639  1.00 17.16      A    N
ANISOU 1522  N   LEU A 210     1823   2198   2500   -549     62   -830  A    N
ATOM   1523  CA  LEU A 210      30.475  19.035  31.875  1.00 16.73      A    C
ANISOU 1523  CA  LEU A 210     1856   1955   2543   -593     53   -874  A    C
ATOM   1524  CB  LEU A 210      29.878  20.257  31.197  1.00 16.74      A    C
ANISOU 1524  CB  LEU A 210     2136   1588   2635   -461     51   -588  A    C
ATOM   1525  CG  LEU A 210      30.448  21.619  31.636  1.00 18.61      A    C
ANISOU 1525  CG  LEU A 210     2428   1871   2771   -282    -81   -728  A    C
ATOM   1526  CD1 LEU A 210      30.372  21.754  33.156  1.00 19.95      A    C
ANISOU 1526  CD1 LEU A 210     2831   1941   2807   -369   -338   -948  A    C
ATOM   1527  CD2 LEU A 210      29.709  22.743  30.954  1.00 17.64      A    C
ANISOU 1527  CD2 LEU A 210     2185   1669   2850   -118    178   -381  A    C
ATOM   1528  C   LEU A 210      29.782  17.778  31.363  1.00 15.41      A    C
ANISOU 1528  C   LEU A 210     1645   1853   2358   -242    200   -706  A    C
ATOM   1529  O   LEU A 210      28.841  17.290  31.995  1.00 14.70      A    O
ANISOU 1529  O   LEU A 210     1554   1745   2287   -269    149   -546  A    O
ATOM   1530  N   ARG A 211      30.245  17.248  30.223  1.00 14.85      A    N
ANISOU 1530  N   ARG A 211     1691   1778   2175   -240    -24   -626  A    N
ATOM   1531  CA  ARG A 211      29.734  15.998  29.713  1.00 13.59      A    C
ANISOU 1531  CA  ARG A 211     1519   1535   2110   -131    168   -549  A    C
ATOM   1532  CB  ARG A 211      30.367  15.652  28.368  1.00 14.38      A    C
ANISOU 1532  CB  ARG A 211     1552   1746   2164   -119     26   -409  A    C
ATOM   1533  CG  ARG A 211      29.876  16.520  27.211  1.00 14.58      A    C
ANISOU 1533  CG  ARG A 211     1594   1692   2254   -115     41   -384  A    C
ATOM   1534  CD  ARG A 211      28.545  16.025  26.692  1.00 14.57      A    C
ANISOU 1534  CD  ARG A 211     1630   1755   2153    -90     56   -195  A    C
ATOM   1535  NE  ARG A 211      28.017  16.931  25.665  1.00 14.79      A    N
ANISOU 1535  NE  ARG A 211     1979   1662   1979   -161    272   -326  A    N
ATOM   1536  CZ  ARG A 211      26.814  16.861  25.119  1.00 13.62      A    C
ANISOU 1536  CZ  ARG A 211     2069   1454   1653   -121    222   -230  A    C
ATOM   1537  NH1 ARG A 211      26.035  15.814  25.400  1.00 13.66      A    N
ANISOU 1537  NH1 ARG A 211     1832   1430   1928   -287    230   -177  A    N
ATOM   1538  NH2 ARG A 211      26.413  17.775  24.232  1.00 15.48      A    N
ANISOU 1538  NH2 ARG A 211     2593   1424   1866   -119     75   -201  A    N
ATOM   1539  C   ARG A 211      29.968  14.879  30.730  1.00 14.04      A    C
ANISOU 1539  C   ARG A 211     1504   1756   2075   -214    -73   -345  A    C
ATOM   1540  O   ARG A 211      29.073  14.024  30.926  1.00 13.84      A    O
ANISOU 1540  O   ARG A 211     1403   1789   2067   -166      7   -393  A    O
ATOM   1541  N   GLN A 212      31.137  14.871  31.383  1.00 14.92      A    N
ANISOU 1541  N   GLN A 212     1586   1937   2146    -57   -222   -522  A    N
ATOM   1542  CA  GLN A 212      31.419  13.858  32.381  1.00 15.30      A    C
ANISOU 1542  CA  GLN A 212     1486   2108   2219   -182   -160   -674  A    C
ATOM   1543  CB  GLN A 212      32.897  13.894  32.757  1.00 17.11      A    C
ANISOU 1543  CB  GLN A 212     1518   2557   2426   -204   -466   -608  A    C
ATOM   1544  CG  GLN A 212      33.271  12.832  33.783  1.00 17.75      A    C
ANISOU 1544  CG  GLN A 212     1632   2696   2415     -3   -331   -562  A    C
ATOM   1545  CD  GLN A 212      33.262  11.441  33.165  1.00 18.74      A    C
ANISOU 1545  CD  GLN A 212     1806   2881   2432    146   -444   -577  A    C
ATOM   1546  OE1 GLN A 212      34.099  11.119  32.305  1.00 21.32      A    O
ANISOU 1546  OE1 GLN A 212     2033   3184   2882    312   -492   -607  A    O
ATOM   1547  NE2 GLN A 212      32.327  10.613  33.600  1.00 20.21      A    N
ANISOU 1547  NE2 GLN A 212     2069   2775   2836    -20   -563   -317  A    N
ATOM   1548  C   GLN A 212      30.533  14.001  33.616  1.00 15.12      A    C
ANISOU 1548  C   GLN A 212     1481   2110   2156   -271   -332   -571  A    C
ATOM   1549  O   GLN A 212      29.968  13.019  34.112  1.00 14.96      A    O
ANISOU 1549  O   GLN A 212     1377   2175   2132    -39   -396   -548  A    O
ATOM   1550  N   GLN A 213      30.374  15.241  34.090  1.00 15.16      A    N
ANISOU 1550  N   GLN A 213     1673   2031   2058     43   -277   -750  A    N
ATOM   1551  CA  GLN A 213      29.486  15.450  35.219  1.00 16.18      A    C
ANISOU 1551  CA  GLN A 213     1748   2136   2264    -76   -342   -846  A    C
ATOM   1552  CB  GLN A 213      29.484  16.921  35.611  1.00 17.94      A    C
ANISOU 1552  CB  GLN A 213     1960   2111   2746   -386   -710   -903  A    C
ATOM   1553  CG  GLN A 213      30.780  17.358  36.199  1.00 21.84      A    C
ANISOU 1553  CG  GLN A 213     2331   2792   3176   -284   -721  -1102  A    C
ATOM   1554  CD  GLN A 213      30.823  18.839  36.358  1.00 26.60      A    C
ANISOU 1554  CD  GLN A 213     2944   3298   3864   -198   -813  -1167  A    C
ATOM   1555  OE1 GLN A 213      29.785  19.465  36.509  1.00 27.32      A    O
ANISOU 1555  OE1 GLN A 213     3449   2999   3931    136   -897  -1514  A    O
ATOM   1556  NE2 GLN A 213      32.026  19.418  36.318  1.00 29.85      A    N
ANISOU 1556  NE2 GLN A 213     3088   3804   4448   -296   -748   -922  A    N
ATOM   1557  C   GLN A 213      28.049  15.002  34.889  1.00 14.68      A    C
ANISOU 1557  C   GLN A 213     1635   2011   1930   -170   -246   -688  A    C
ATOM   1558  O   GLN A 213      27.347  14.407  35.710  1.00 14.41      A    O
ANISOU 1558  O   GLN A 213     1677   2077   1722   -136   -241   -480  A    O
ATOM   1559  N   SER A 214      27.609  15.290  33.671  1.00 13.37      A    N
ANISOU 1559  N   SER A 214     1490   1694   1898    -10   -341   -575  A    N
ATOM   1560  CA  SER A 214      26.272  14.917  33.282  1.00 12.26      A    C
ANISOU 1560  CA  SER A 214     1359   1465   1835     60   -182   -423  A    C
ATOM   1561  CB  SER A 214      25.934  15.612  31.970  1.00 12.57      A    C
ANISOU 1561  CB  SER A 214     1373   1751   1651     93   -126   -331  A    C
ATOM   1562  OG  SER A 214      24.616  15.319  31.541  1.00 12.68      A    O
ANISOU 1562  OG  SER A 214     1465   1535   1817     12   -142   -458  A    O
ATOM   1563  C   SER A 214      26.113  13.379  33.212  1.00 11.81      A    C
ANISOU 1563  C   SER A 214     1474   1528   1485    -82   -184   -313  A    C
ATOM   1564  O   SER A 214      25.130  12.836  33.714  1.00 12.42      A    O
ANISOU 1564  O   SER A 214     1530   1712   1478    -67    -52   -321  A    O
ATOM   1565  N   ALA A 215      27.079  12.714  32.581  1.00 13.10      A    N
ANISOU 1565  N   ALA A 215     1610   1501   1867    -56   -136   -471  A    N
ATOM   1566  CA  ALA A 215      27.019  11.248  32.519  1.00 14.22      A    C
ANISOU 1566  CA  ALA A 215     1752   1732   1920    121    113   -352  A    C
ATOM   1567  CB  ALA A 215      28.224  10.668  31.765  1.00 15.47      A    C
ANISOU 1567  CB  ALA A 215     1643   1884   2349     60    286   -307  A    C
ATOM   1568  C   ALA A 215      26.951  10.662  33.930  1.00 13.45      A    C
ANISOU 1568  C   ALA A 215     1682   1594   1834    157   -211   -253  A    C
ATOM   1569  O   ALA A 215      26.224   9.701  34.156  1.00 14.07      A    O
ANISOU 1569  O   ALA A 215     1707   1694   1945    212    -77   -148  A    O
ATOM   1570  N   ASP A 216      27.771  11.170  34.843  1.00 14.71      A    N
ANISOU 1570  N   ASP A 216     1618   2067   1905     97   -219   -207  A    N
ATOM   1571  CA  ASP A 216      27.837  10.655  36.194  1.00 15.47      A    C
ANISOU 1571  CA  ASP A 216     1731   2204   1942     35   -342     -9  A    C
ATOM   1572  CB  ASP A 216      28.947  11.362  36.972  1.00 19.73      A    C
ANISOU 1572  CB  ASP A 216     1813   3263   2419   -142   -584     57  A    C
ATOM   1573  CG  ASP A 216      30.344  10.921  36.543  1.00 25.46      A    C
ANISOU 1573  CG  ASP A 216     2318   3930   3427     44   -625    339  A    C
ATOM   1574  OD1 ASP A 216      30.477   9.893  35.848  1.00 27.07      A    O
ANISOU 1574  OD1 ASP A 216     2346   4211   3727    711   -230    481  A    O
ATOM   1575  OD2 ASP A 216      31.312  11.615  36.923  1.00 28.40      A    O
ANISOU 1575  OD2 ASP A 216     2397   4386   4006   -252   -428    803  A    O
ATOM   1576  C   ASP A 216      26.500  10.857  36.893  1.00 15.05      A    C
ANISOU 1576  C   ASP A 216     1704   2241   1775   -105   -404   -261  A    C
ATOM   1577  O   ASP A 216      25.999   9.952  37.573  1.00 15.27      A    O
ANISOU 1577  O   ASP A 216     1889   2115   1799    139   -297   -142  A    O
ATOM   1578  N   ALA A 217      25.900  12.033  36.748  1.00 14.17      A    N
ANISOU 1578  N   ALA A 217     1670   1962   1751    122   -400   -521  A    N
ATOM   1579  CA  ALA A 217      24.612  12.286  37.372  1.00 14.02      A    C
ANISOU 1579  CA  ALA A 217     1836   1871   1619     48   -337   -564  A    C
ATOM   1580  CB  ALA A 217      24.198  13.726  37.144  1.00 15.15      A    C
ANISOU 1580  CB  ALA A 217     1962   1999   1797    -66    -87   -556  A    C
ATOM   1581  C   ALA A 217      23.526  11.346  36.824  1.00 13.18      A    C
ANISOU 1581  C   ALA A 217     1756   1809   1442     -3   -246   -316  A    C
ATOM   1582  O   ALA A 217      22.712  10.797  37.590  1.00 13.42      A    O
ANISOU 1582  O   ALA A 217     1697   2060   1341    -16   -146   -200  A    O
ATOM   1583  N   LEU A 218      23.523  11.142  35.505  1.00 12.11      A    N
ANISOU 1583  N   LEU A 218     1518   1695   1390    266   -195   -219  A    N
ATOM   1584  CA  LEU A 218      22.483  10.292  34.916  1.00 11.83      A    C
ANISOU 1584  CA  LEU A 218     1558   1519   1417   -102   -405   -124  A    C
ATOM   1585  CB  LEU A 218      22.522  10.380  33.378  1.00 12.22      A    C
ANISOU 1585  CB  LEU A 218     1541   1600   1503      0   -297    -25  A    C
ATOM   1586  CG  LEU A 218      22.115  11.755  32.811  1.00 12.34      A    C
ANISOU 1586  CG  LEU A 218     1574   1649   1465    -20   -231   -209  A    C
ATOM   1587  CD1 LEU A 218      20.656  12.116  33.109  1.00 12.89      A    C
ANISOU 1587  CD1 LEU A 218     1532   1609   1756     59   -198   -253  A    C
ATOM   1588  CD2 LEU A 218      22.372  11.756  31.287  1.00 13.52      A    C
ANISOU 1588  CD2 LEU A 218     1805   1875   1458   -140     16    -59  A    C
ATOM   1589  C   LEU A 218      22.675   8.845  35.315  1.00 12.42      A    C
ANISOU 1589  C   LEU A 218     1770   1701   1247     37   -244   -252  A    C
ATOM   1590  O   LEU A 218      21.700   8.163  35.603  1.00 12.86      A    O
ANISOU 1590  O   LEU A 218     1705   1744   1436    -23   -155     -6  A    O
ATOM   1591  N   ALA A 219      23.941   8.372  35.366  1.00 12.45      A    N
ANISOU 1591  N   ALA A 219     1732   1587   1412    209   -155    -87  A    N
ATOM   1592  CA  ALA A 219      24.196   6.961  35.744  1.00 13.71      A    C
ANISOU 1592  CA  ALA A 219     1800   1743   1665    196    -39     21  A    C
ATOM   1593  CB  ALA A 219      25.641   6.594  35.530  1.00 15.46      A    C
ANISOU 1593  CB  ALA A 219     1815   2073   1986    532     26    -95  A    C
ATOM   1594  C   ALA A 219      23.787   6.754  37.214  1.00 15.10      A    C
ANISOU 1594  C   ALA A 219     2070   2184   1485    267   -184   -138  A    C
ATOM   1595  O   ALA A 219      23.297   5.677  37.594  1.00 15.61      A    O
ANISOU 1595  O   ALA A 219     2151   2089   1692     96   -230    285  A    O
ATOM   1596  N   ALA A 220      23.995   7.766  38.066  1.00 15.39      A    N
ANISOU 1596  N   ALA A 220     1969   2457   1420    361   -243    -13  A    N
ATOM   1597  CA  ALA A 220      23.609   7.680  39.469  1.00 16.13      A    C
ANISOU 1597  CA  ALA A 220     2069   2562   1498     92   -347    -42  A    C
ATOM   1598  C   ALA A 220      22.099   7.551  39.635  1.00 16.12      A    C
ANISOU 1598  C   ALA A 220     2247   2407   1470    -54   -235     37  A    C
ATOM   1599  O   ALA A 220      21.622   6.802  40.459  1.00 19.28      A    O
ANISOU 1599  O   ALA A 220     2490   3082   1754     -4   -441    282  A    O
ATOM   1600  CB  ALA A 220      24.145   8.878  40.228  1.00 18.24      A    C
ANISOU 1600  CB  ALA A 220     2207   3508   1215   -161    -23   -170  A    C
ATOM   1601  N   ILE A 221      21.340   8.329  38.879  1.00 15.13      A    N
ANISOU 1601  N   ILE A 221     2118   2175   1454     39   -497   -275  A    N
ATOM   1602  CA  ILE A 221      19.889   8.214  38.889  1.00 14.59      A    C
ANISOU 1602  CA  ILE A 221     2010   2195   1340      5    -61   -331  A    C
ATOM   1603  CB  ILE A 221      19.247   9.362  38.061  1.00 13.39      A    C
ANISOU 1603  CB  ILE A 221     1589   2065   1433     58    -63   -244  A    C
ATOM   1604  CG2 ILE A 221      17.763   9.177  37.921  1.00 15.29      A    C
ANISOU 1604  CG2 ILE A 221     1567   2488   1754    -68    -73   -373  A    C
ATOM   1605  CG1 ILE A 221      19.543  10.743  38.717  1.00 15.62      A    C
ANISOU 1605  CG1 ILE A 221     1894   2174   1869    149    106   -534  A    C
ATOM   1606  CD1 ILE A 221      19.349  11.886  37.721  1.00 15.91      A    C
ANISOU 1606  CD1 ILE A 221     1867   2329   1850    136    -41   -450  A    C
ATOM   1607  C   ILE A 221      19.463   6.863  38.339  1.00 13.40      A    C
ANISOU 1607  C   ILE A 221     2125   1871   1094   -167   -228      6  A    C
ATOM   1608  O   ILE A 221      18.656   6.150  38.951  1.00 16.43      A    O
ANISOU 1608  O   ILE A 221     2546   2391   1306   -483   -111    -83  A    O
ATOM   1609  N   GLY A 222      20.037   6.513  37.198  1.00 13.10      A    N
ANISOU 1609  N   GLY A 222     1903   1983   1091     59   -334   -277  A    N
ATOM   1610  CA  GLY A 222      19.799   5.243  36.518  1.00 12.92      A    C
ANISOU 1610  CA  GLY A 222     1763   1871   1275    -21   -438   -113  A    C
ATOM   1611  C   GLY A 222      18.663   5.354  35.514  1.00 11.39      A    C
ANISOU 1611  C   GLY A 222     1589   1490   1250    142   -165    -19  A    C
ATOM   1612  O   GLY A 222      17.548   5.741  35.886  1.00 13.27      A    O
ANISOU 1612  O   GLY A 222     1694   2064   1284     -7     -2   -244  A    O
ATOM   1613  N   PHE A 223      18.949   5.017  34.255  1.00 10.84      A    N
ANISOU 1613  N   PHE A 223     1509   1414   1197     85   -228     -5  A    N
ATOM   1614  CA  PHE A 223      17.971   5.039  33.175  1.00 10.10      A    C
ANISOU 1614  CA  PHE A 223     1349   1398   1090    129   -285    -75  A    C
ATOM   1615  CB  PHE A 223      18.234   6.274  32.287  1.00  9.96      A    C
ANISOU 1615  CB  PHE A 223     1534   1114   1135    203   -262   -104  A    C
ATOM   1616  CG  PHE A 223      17.850   7.561  32.976  1.00 10.29      A    C
ANISOU 1616  CG  PHE A 223     1362   1375   1173    -61   -130     26  A    C
ATOM   1617  CD1 PHE A 223      16.541   8.027  32.957  1.00 10.85      A    C
ANISOU 1617  CD1 PHE A 223     1268   1547   1307     96    -57     81  A    C
ATOM   1618  CD2 PHE A 223      18.804   8.299  33.692  1.00 10.35      A    C
ANISOU 1618  CD2 PHE A 223     1409   1411   1113   -157     22    -70  A    C
ATOM   1619  CE1 PHE A 223      16.190   9.191  33.638  1.00 11.12      A    C
ANISOU 1619  CE1 PHE A 223     1338   1430   1458    243    -14   -127  A    C
ATOM   1620  CE2 PHE A 223      18.423   9.424  34.403  1.00 11.56      A    C
ANISOU 1620  CE2 PHE A 223     1581   1582   1228    -58    -13   -120  A    C
ATOM   1621  CZ  PHE A 223      17.149   9.876  34.348  1.00 11.35      A    C
ANISOU 1621  CZ  PHE A 223     1335   1485   1492    -96    -68   -138  A    C
ATOM   1622  C   PHE A 223      18.113   3.767  32.356  1.00 10.82      A    C
ANISOU 1622  C   PHE A 223     1394   1354   1363    214   -166      7  A    C
ATOM   1623  O   PHE A 223      19.097   3.045  32.462  1.00 12.14      A    O
ANISOU 1623  O   PHE A 223     1579   1558   1475    175   -305   -174  A    O
ATOM   1624  N   ASP A 224      17.117   3.497  31.500  1.00 10.32      A    N
ANISOU 1624  N   ASP A 224     1310   1262   1349     30   -151    -12  A    N
ATOM   1625  CA  ASP A 224      17.161   2.357  30.618  1.00 10.36      A    C
ANISOU 1625  CA  ASP A 224     1286   1239   1410     90   -112   -263  A    C
ATOM   1626  CB  ASP A 224      15.731   2.029  30.181  1.00 10.57      A    C
ANISOU 1626  CB  ASP A 224     1194   1429   1394    -45     -2     36  A    C
ATOM   1627  CG  ASP A 224      14.858   1.594  31.351  1.00 10.95      A    C
ANISOU 1627  CG  ASP A 224     1487   1260   1414     77   -141     90  A    C
ATOM   1628  OD1 ASP A 224      15.274   0.672  32.108  1.00 13.28      A    O
ANISOU 1628  OD1 ASP A 224     1640   1606   1799    188   -128    352  A    O
ATOM   1629  OD2 ASP A 224      13.751   2.150  31.519  1.00 10.80      A    O
ANISOU 1629  OD2 ASP A 224     1401   1310   1391     16     -4    123  A    O
ATOM   1630  C   ASP A 224      18.028   2.609  29.380  1.00 10.28      A    C
ANISOU 1630  C   ASP A 224     1345   1241   1320    124   -173   -129  A    C
ATOM   1631  O   ASP A 224      18.447   1.658  28.711  1.00 11.87      A    O
ANISOU 1631  O   ASP A 224     1385   1308   1818      6    110   -308  A    O
ATOM   1632  N   GLY A 225      18.263   3.874  29.043  1.00  9.93      A    N
ANISOU 1632  N   GLY A 225     1279   1209   1286    134   -160    -50  A    N
ATOM   1633  CA  GLY A 225      19.061   4.240  27.892  1.00 10.10      A    C
ANISOU 1633  CA  GLY A 225     1393   1127   1316    -55    -44   -223  A    C
ATOM   1634  C   GLY A 225      19.491   5.661  28.070  1.00  8.99      A    C
ANISOU 1634  C   GLY A 225     1216   1117   1082    248   -207   -188  A    C
ATOM   1635  O   GLY A 225      18.961   6.394  28.955  1.00 10.00      A    O
ANISOU 1635  O   GLY A 225     1218   1367   1214    179   -152   -238  A    O
ATOM   1636  N   TYR A 226      20.478   6.094  27.287  1.00  9.48      A    N
ANISOU 1636  N   TYR A 226     1102   1248   1250     -3   -103   -116  A    N
ATOM   1637  CA  TYR A 226      21.117   7.389  27.477  1.00  9.58      A    C
ANISOU 1637  CA  TYR A 226     1205   1246   1188    112    -37   -175  A    C
ATOM   1638  CB  TYR A 226      22.508   7.254  28.137  1.00 11.29      A    C
ANISOU 1638  CB  TYR A 226     1154   1608   1528    148   -106   -107  A    C
ATOM   1639  CG  TYR A 226      22.415   6.647  29.535  1.00 11.25      A    C
ANISOU 1639  CG  TYR A 226     1293   1623   1360    163   -301   -181  A    C
ATOM   1640  CD1 TYR A 226      22.309   5.278  29.709  1.00 11.87      A    C
ANISOU 1640  CD1 TYR A 226     1370   1735   1406    302   -324    -86  A    C
ATOM   1641  CE1 TYR A 226      22.127   4.710  30.971  1.00 12.26      A    C
ANISOU 1641  CE1 TYR A 226     1491   1798   1368    169   -261    -71  A    C
ATOM   1642  CD2 TYR A 226      22.317   7.457  30.666  1.00 12.50      A    C
ANISOU 1642  CD2 TYR A 226     1696   1564   1490    189   -210   -171  A    C
ATOM   1643  CE2 TYR A 226      22.157   6.897  31.947  1.00 12.59      A    C
ANISOU 1643  CE2 TYR A 226     1721   1581   1482    205   -117   -133  A    C
ATOM   1644  CZ  TYR A 226      22.051   5.530  32.068  1.00 12.04      A    C
ANISOU 1644  CZ  TYR A 226     1527   1744   1302    157   -105   -154  A    C
ATOM   1645  OH  TYR A 226      21.873   4.991  33.337  1.00 12.94      A    O
ANISOU 1645  OH  TYR A 226     1643   1883   1391    189   -102    -12  A    O
ATOM   1646  C   TYR A 226      21.245   8.067  26.143  1.00 10.44      A    C
ANISOU 1646  C   TYR A 226     1390   1450   1127     86   -168   -282  A    C
ATOM   1647  O   TYR A 226      21.844   7.510  25.192  1.00 11.39      A    O
ANISOU 1647  O   TYR A 226     1762   1443   1123    306     60   -210  A    O
ATOM   1648  N   ALA A 227      20.679   9.259  26.016  1.00 10.49      A    N
ANISOU 1648  N   ALA A 227     1551   1124   1311    160   -117   -168  A    N
ATOM   1649  CA  ALA A 227      20.849  10.037  24.813  1.00 10.15      A    C
ANISOU 1649  CA  ALA A 227     1439   1091   1325    124    -83   -255  A    C
ATOM   1650  CB  ALA A 227      19.589  10.814  24.495  1.00 12.53      A    C
ANISOU 1650  CB  ALA A 227     1672   1523   1564    391   -188   -397  A    C
ATOM   1651  C   ALA A 227      22.005  11.013  24.979  1.00 10.52      A    C
ANISOU 1651  C   ALA A 227     1580   1276   1141    203    -92   -344  A    C
ATOM   1652  O   ALA A 227      22.287  11.514  26.086  1.00 11.89      A    O
ANISOU 1652  O   ALA A 227     1811   1433   1273      0    -12   -357  A    O
ATOM   1653  N   VAL A 228      22.659  11.329  23.868  1.00 11.36      A    N
ANISOU 1653  N   VAL A 228     1863   1170   1282    147    105   -201  A    N
ATOM   1654  CA  VAL A 228      23.598  12.428  23.809  1.00 12.20      A    C
ANISOU 1654  CA  VAL A 228     1924   1280   1430     78    344      8  A    C
ATOM   1655  CB  VAL A 228      24.781  12.093  22.906  1.00 13.03      A    C
ANISOU 1655  CB  VAL A 228     2025   1326   1601    191    396     66  A    C
ATOM   1656  CG1 VAL A 228      25.721  13.286  22.829  1.00 16.06      A    C
ANISOU 1656  CG1 VAL A 228     2144   1695   2264     50    753   -289  A    C
ATOM   1657  CG2 VAL A 228      25.521  10.856  23.448  1.00 14.90      A    C
ANISOU 1657  CG2 VAL A 228     2258   1741   1662    162    151   -247  A    C
ATOM   1658  C   VAL A 228      22.801  13.596  23.280  1.00 12.82      A    C
ANISOU 1658  C   VAL A 228     2224   1445   1200    145    188    115  A    C
ATOM   1659  O   VAL A 228      22.409  13.631  22.093  1.00 15.49      A    O
ANISOU 1659  O   VAL A 228     2756   1658   1472    608    336    201  A    O
ATOM   1660  N   GLY A 229      22.482  14.538  24.165  1.00 12.96      A    N
ANISOU 1660  N   GLY A 229     2129   1144   1651     85    449   -118  A    N
ATOM   1661  CA  GLY A 229      21.742  15.708  23.742  1.00 14.26      A    C
ANISOU 1661  CA  GLY A 229     2242   1203   1974    105    312     65  A    C
ATOM   1662  C   GLY A 229      22.634  16.847  23.357  1.00 15.50      A    C
ANISOU 1662  C   GLY A 229     2442   1423   2022    295    467    -95  A    C
ATOM   1663  O   GLY A 229      23.858  16.785  23.556  1.00 14.88      A    O
ANISOU 1663  O   GLY A 229     2413   1406   1834     83    250    104  A    O
ATOM   1664  N   GLY A 230      22.038  17.895  22.794  1.00 16.48      A    N
ANISOU 1664  N   GLY A 230     2875   1313   2073    223    600     -9  A    N
ATOM   1665  CA  GLY A 230      22.790  19.124  22.581  1.00 17.17      A    C
ANISOU 1665  CA  GLY A 230     3058   1311   2157    103    696     32  A    C
ATOM   1666  C   GLY A 230      23.708  19.109  21.384  1.00 16.35      A    C
ANISOU 1666  C   GLY A 230     3131   1146   1936   -180    507    127  A    C
ATOM   1667  O   GLY A 230      24.499  20.022  21.246  1.00 18.69      A    O
ANISOU 1667  O   GLY A 230     3099   1576   2425   -511    664   -128  A    O
ATOM   1668  N   LEU A 231      23.598  18.119  20.500  1.00 15.66      A    N
ANISOU 1668  N   LEU A 231     2747   1375   1828    202    512     71  A    N
ATOM   1669  CA  LEU A 231      24.362  18.125  19.263  1.00 16.23      A    C
ANISOU 1669  CA  LEU A 231     2752   1444   1971    -82    381   -184  A    C
ATOM   1670  CB  LEU A 231      25.189  16.856  19.146  1.00 16.88      A    C
ANISOU 1670  CB  LEU A 231     2641   1757   2015    214    589    -90  A    C
ATOM   1671  CG  LEU A 231      26.280  16.750  20.227  1.00 18.57      A    C
ANISOU 1671  CG  LEU A 231     2495   1916   2645    -82    621   -152  A    C
ATOM   1672  CD1 LEU A 231      26.977  15.402  20.159  1.00 18.64      A    C
ANISOU 1672  CD1 LEU A 231     2834   1787   2460    213    553   -329  A    C
ATOM   1673  CD2 LEU A 231      27.313  17.908  20.116  1.00 22.07      A    C
ANISOU 1673  CD2 LEU A 231     2476   2201   3709   -317    541    168  A    C
ATOM   1674  C   LEU A 231      23.466  18.294  18.068  1.00 18.26      A    C
ANISOU 1674  C   LEU A 231     3149   1746   2045    -16    376    -37  A    C
ATOM   1675  O   LEU A 231      22.247  18.293  18.201  1.00 20.08      A    O
ANISOU 1675  O   LEU A 231     3271   1833   2527   -108     40    -52  A    O
ATOM   1676  N   ALA A 232      24.088  18.424  16.898  1.00 19.46      A    N
ANISOU 1676  N   ALA A 232     3611   1772   2012     90    426     24  A    N
ATOM   1677  CA  ALA A 232      23.396  18.743  15.652  1.00 22.73      A    C
ANISOU 1677  CA  ALA A 232     3767   2382   2489    124   -271   -324  A    C
ATOM   1678  CB  ALA A 232      22.527  17.573  15.214  1.00 25.66      A    C
ANISOU 1678  CB  ALA A 232     3966   2904   2879    -60   -622   -384  A    C
ATOM   1679  C   ALA A 232      22.562  20.007  15.818  1.00 24.81      A    C
ANISOU 1679  C   ALA A 232     3786   2772   2868    113   -214    198  A    C
ATOM   1680  O   ALA A 232      21.405  20.072  15.419  1.00 27.24      A    O
ANISOU 1680  O   ALA A 232     3932   3073   3344    172   -411    271  A    O
ATOM   1681  N   VAL A 233      23.176  21.009  16.431  1.00 23.13      A    N
ANISOU 1681  N   VAL A 233     3923   2056   2810    238     86    257  A    N
ATOM   1682  CA  VAL A 233      22.519  22.283  16.702  1.00 25.80      A    C
ANISOU 1682  CA  VAL A 233     3991   2404   3408    373    129    212  A    C
ATOM   1683  CB  VAL A 233      22.343  22.504  18.219  1.00 27.17      A    C
ANISOU 1683  CB  VAL A 233     3902   2715   3705    449    106   -135  A    C
ATOM   1684  CG1 VAL A 233      21.242  21.608  18.774  1.00 30.19      A    C
ANISOU 1684  CG1 VAL A 233     4040   3394   4037    458    285     21  A    C
ATOM   1685  CG2 VAL A 233      23.639  22.304  18.941  1.00 27.80      A    C
ANISOU 1685  CG2 VAL A 233     4037   3044   3482    301    -60   -745  A    C
ATOM   1686  C   VAL A 233      23.308  23.445  16.095  1.00 27.71      A    C
ANISOU 1686  C   VAL A 233     4137   2695   3698    266     54    382  A    C
ATOM   1687  O   VAL A 233      23.123  24.591  16.492  1.00 28.77      A    O
ANISOU 1687  O   VAL A 233     4391   2393   4146    252     26    101  A    O
ATOM   1688  N   GLY A 234      24.191  23.149  15.148  1.00 26.68      A    N
ANISOU 1688  N   GLY A 234     4055   2542   3540    276    372   1060  A    N
ATOM   1689  CA  GLY A 234      24.928  24.161  14.416  1.00 27.03      A    C
ANISOU 1689  CA  GLY A 234     3958   2703   3610    -30    437    993  A    C
ATOM   1690  C   GLY A 234      26.430  23.962  14.416  1.00 26.83      A    C
ANISOU 1690  C   GLY A 234     4069   2571   3555      9    612    875  A    C
ATOM   1691  O   GLY A 234      27.134  24.687  13.712  1.00 28.40      A    O
ANISOU 1691  O   GLY A 234     4309   2734   3747    179    961    881  A    O
ATOM   1692  N   GLU A 235      26.921  22.964  15.157  1.00 25.95      A    N
ANISOU 1692  N   GLU A 235     3974   2337   3549    404    463    864  A    N
ATOM   1693  CA  GLU A 235      28.361  22.845  15.375  1.00 25.34      A    C
ANISOU 1693  CA  GLU A 235     3936   2116   3578    560    760    463  A    C
ATOM   1694  CB  GLU A 235      28.660  22.035  16.636  1.00 25.17      A    C
ANISOU 1694  CB  GLU A 235     3812   2164   3586    333    958    684  A    C
ATOM   1695  CG  GLU A 235      28.413  20.533  16.535  1.00 24.59      A    C
ANISOU 1695  CG  GLU A 235     3567   1964   3813    238    977    640  A    C
ATOM   1696  CD  GLU A 235      26.943  20.101  16.633  1.00 23.86      A    C
ANISOU 1696  CD  GLU A 235     3652   1635   3777    373   1086    634  A    C
ATOM   1697  OE1 GLU A 235      26.733  18.879  16.599  1.00 24.83      A    O
ANISOU 1697  OE1 GLU A 235     3921   1744   3769    200   1558    448  A    O
ATOM   1698  OE2 GLU A 235      26.015  20.933  16.780  1.00 25.88      A    O
ANISOU 1698  OE2 GLU A 235     3672   2017   4144    588   1011    794  A    O
ATOM   1699  C   GLU A 235      29.152  22.247  14.213  1.00 26.85      A    C
ANISOU 1699  C   GLU A 235     4123   2489   3591    650    733    318  A    C
ATOM   1700  O   GLU A 235      30.384  22.371  14.167  1.00 29.92      A    O
ANISOU 1700  O   GLU A 235     4204   3101   4062    962    708    165  A    O
ATOM   1701  N   GLY A 236      28.469  21.597  13.287  1.00 24.93      A    N
ANISOU 1701  N   GLY A 236     4243   2082   3148    728    420    265  A    N
ATOM   1702  CA  GLY A 236      29.191  20.932  12.190  1.00 24.25      A    C
ANISOU 1702  CA  GLY A 236     3954   2173   3086    552    547    137  A    C
ATOM   1703  C   GLY A 236      29.742  19.547  12.492  1.00 21.73      A    C
ANISOU 1703  C   GLY A 236     3523   1989   2746    128    553     42  A    C
ATOM   1704  O   GLY A 236      29.962  19.178  13.655  1.00 21.45      A    O
ANISOU 1704  O   GLY A 236     3478   1995   2678     36    470    -32  A    O
ATOM   1705  N   GLN A 237      29.967  18.754  11.451  1.00 20.94      A    N
ANISOU 1705  N   GLN A 237     3350   1887   2717   -101    655    223  A    N
ATOM   1706  CA  GLN A 237      30.236  17.328  11.680  1.00 20.18      A    C
ANISOU 1706  CA  GLN A 237     3058   1944   2665   -247    782     84  A    C
ATOM   1707  CB  GLN A 237      30.189  16.542  10.359  1.00 20.38      A    C
ANISOU 1707  CB  GLN A 237     3135   1900   2707   -263    737     36  A    C
ATOM   1708  CG  GLN A 237      30.261  15.040  10.606  1.00 20.06      A    C
ANISOU 1708  CG  GLN A 237     3234   2025   2361   -174    794    123  A    C
ATOM   1709  CD  GLN A 237      30.492  14.263   9.300  1.00 21.46      A    C
ANISOU 1709  CD  GLN A 237     3388   2237   2528   -312    880     84  A    C
ATOM   1710  OE1 GLN A 237      31.615  14.173   8.826  1.00 25.26      A    O
ANISOU 1710  OE1 GLN A 237     3792   2766   3042      3    837     32  A    O
ATOM   1711  NE2 GLN A 237      29.419  13.715   8.728  1.00 21.61      A    N
ANISOU 1711  NE2 GLN A 237     3690   1967   2553   -566    796    -78  A    N
ATOM   1712  C   GLN A 237      31.535  17.071  12.435  1.00 18.72      A    C
ANISOU 1712  C   GLN A 237     2691   1834   2588   -365    891     81  A    C
ATOM   1713  O   GLN A 237      31.575  16.194  13.307  1.00 17.60      A    O
ANISOU 1713  O   GLN A 237     2432   1785   2470   -285    692     33  A    O
ATOM   1714  N   ASP A 238      32.601  17.815  12.131  1.00 19.27      A    N
ANISOU 1714  N   ASP A 238     2615   2157   2549   -399    761     37  A    N
ATOM   1715  CA  ASP A 238      33.873  17.563  12.778  1.00 20.77      A    C
ANISOU 1715  CA  ASP A 238     2689   2425   2779   -737    874    -36  A    C
ATOM   1716  CB  ASP A 238      34.977  18.490  12.252  1.00 24.93      A    C
ANISOU 1716  CB  ASP A 238     3058   3183   3233   -901   1270    -74  A    C
ATOM   1717  CG  ASP A 238      35.370  18.200  10.816  1.00 29.18      A    C
ANISOU 1717  CG  ASP A 238     3491   3857   3737   -930   1394    118  A    C
ATOM   1718  OD1 ASP A 238      34.896  17.213  10.215  1.00 31.59      A    O
ANISOU 1718  OD1 ASP A 238     3669   4431   3903   -617   1417   -301  A    O
ATOM   1719  OD2 ASP A 238      36.170  18.989  10.292  1.00 32.35      A    O
ANISOU 1719  OD2 ASP A 238     3663   4382   4247  -1050   1384    511  A    O
ATOM   1720  C   ASP A 238      33.733  17.768  14.293  1.00 18.93      A    C
ANISOU 1720  C   ASP A 238     2609   2037   2548   -554    798   -216  A    C
ATOM   1721  O   ASP A 238      34.217  16.954  15.086  1.00 18.81      A    O
ANISOU 1721  O   ASP A 238     2476   2068   2601   -472    515   -168  A    O
ATOM   1722  N   GLU A 239      33.066  18.844  14.701  1.00 18.42      A    N
ANISOU 1722  N   GLU A 239     2783   1698   2517   -718    911    -52  A    N
ATOM   1723  CA  GLU A 239      32.923  19.125  16.119  1.00 19.48      A    C
ANISOU 1723  CA  GLU A 239     2994   1646   2762   -645    777   -179  A    C
ATOM   1724  CB  GLU A 239      32.397  20.548  16.335  1.00 22.25      A    C
ANISOU 1724  CB  GLU A 239     3555   1840   3058   -746    847    -65  A    C
ATOM   1725  CG  GLU A 239      32.311  20.939  17.803  1.00 26.29      A    C
ANISOU 1725  CG  GLU A 239     3853   2750   3385   -558    639   -294  A    C
ATOM   1726  CD  GLU A 239      33.664  21.327  18.411  1.00 33.06      A    C
ANISOU 1726  CD  GLU A 239     4217   4197   4146   -475    529   -402  A    C
ATOM   1727  OE1 GLU A 239      33.636  21.998  19.464  1.00 35.04      A    O
ANISOU 1727  OE1 GLU A 239     4440   4582   4293   -540    698   -431  A    O
ATOM   1728  OE2 GLU A 239      34.738  20.974  17.853  1.00 34.04      A    O
ANISOU 1728  OE2 GLU A 239     4080   4436   4417   -558    417   -334  A    O
ATOM   1729  C   GLU A 239      31.994  18.102  16.778  1.00 17.77      A    C
ANISOU 1729  C   GLU A 239     2658   1574   2520   -622    758   -358  A    C
ATOM   1730  O   GLU A 239      32.235  17.692  17.926  1.00 18.57      A    O
ANISOU 1730  O   GLU A 239     2690   1841   2527   -524    579   -380  A    O
ATOM   1731  N   MET A 240      30.922  17.754  16.084  1.00 17.20      A    N
ANISOU 1731  N   MET A 240     2352   1638   2545   -411    760   -160  A    N
ATOM   1732  CA  MET A 240      30.002  16.742  16.601  1.00 15.87      A    C
ANISOU 1732  CA  MET A 240     2142   1502   2385   -311    428   -143  A    C
ATOM   1733  CB  MET A 240      28.881  16.484  15.621  1.00 15.54      A    C
ANISOU 1733  CB  MET A 240     1993   1463   2450   -482    284     54  A    C
ATOM   1734  CG  MET A 240      27.861  15.533  16.222  1.00 17.15      A    C
ANISOU 1734  CG  MET A 240     2132   1916   2467   -350    288    -16  A    C
ATOM   1735  SD  MET A 240      26.426  15.294  15.234  1.00 20.18      A    S
ANISOU 1735  SD  MET A 240     2490   2358   2820    -94    224    130  A    S
ATOM   1736  CE  MET A 240      27.158  14.261  14.066  1.00 19.93      A    C
ANISOU 1736  CE  MET A 240     2433   2201   2937   -458   -407   -443  A    C
ATOM   1737  C   MET A 240      30.760  15.447  16.881  1.00 15.20      A    C
ANISOU 1737  C   MET A 240     2031   1584   2159   -160    420   -255  A    C
ATOM   1738  O   MET A 240      30.617  14.851  17.963  1.00 15.22      A    O
ANISOU 1738  O   MET A 240     2139   1581   2062   -312    438   -239  A    O
ATOM   1739  N   PHE A 241      31.562  15.000  15.907  1.00 14.89      A    N
ANISOU 1739  N   PHE A 241     1897   1528   2233   -176    447   -325  A    N
ATOM   1740  CA  PHE A 241      32.332  13.773  16.089  1.00 15.10      A    C
ANISOU 1740  CA  PHE A 241     1845   1668   2226   -151    510   -175  A    C
ATOM   1741  CB  PHE A 241      33.051  13.418  14.784  1.00 15.98      A    C
ANISOU 1741  CB  PHE A 241     2037   1742   2292   -274    527   -491  A    C
ATOM   1742  CG  PHE A 241      32.171  12.800  13.714  1.00 15.64      A    C
ANISOU 1742  CG  PHE A 241     2258   1538   2146   -306    507    -27  A    C
ATOM   1743  CD1 PHE A 241      30.850  12.490  13.941  1.00 16.29      A    C
ANISOU 1743  CD1 PHE A 241     2370   1480   2340   -194    401   -123  A    C
ATOM   1744  CD2 PHE A 241      32.713  12.487  12.452  1.00 16.98      A    C
ANISOU 1744  CD2 PHE A 241     2327   1962   2163   -329    436   -192  A    C
ATOM   1745  CE1 PHE A 241      30.032  11.914  12.929  1.00 16.69      A    C
ANISOU 1745  CE1 PHE A 241     2371   1508   2462   -275    391    -23  A    C
ATOM   1746  CE2 PHE A 241      31.924  11.923  11.447  1.00 17.56      A    C
ANISOU 1746  CE2 PHE A 241     2423   2066   2185   -284    329   -156  A    C
ATOM   1747  CZ  PHE A 241      30.595  11.625  11.694  1.00 17.02      A    C
ANISOU 1747  CZ  PHE A 241     2385   1707   2373   -253    141    -74  A    C
ATOM   1748  C   PHE A 241      33.378  13.895  17.214  1.00 14.77      A    C
ANISOU 1748  C   PHE A 241     1744   1791   2076   -281    533   -391  A    C
ATOM   1749  O   PHE A 241      33.553  12.968  18.004  1.00 15.43      A    O
ANISOU 1749  O   PHE A 241     1729   1911   2222    -98    400   -249  A    O
ATOM   1750  N   ARG A 242      34.008  15.066  17.344  1.00 15.94      A    N
ANISOU 1750  N   ARG A 242     1674   1895   2487   -508    448   -497  A    N
ATOM   1751  CA  ARG A 242      34.975  15.314  18.415  1.00 18.02      A    C
ANISOU 1751  CA  ARG A 242     1963   2115   2768   -707    363   -546  A    C
ATOM   1752  CB  ARG A 242      35.574  16.716  18.305  1.00 20.54      A    C
ANISOU 1752  CB  ARG A 242     2347   2374   3083  -1147    247   -621  A    C
ATOM   1753  CG  ARG A 242      36.628  17.015  19.356  1.00 24.97      A    C
ANISOU 1753  CG  ARG A 242     2908   2946   3636  -1130    432   -498  A    C
ATOM   1754  CD  ARG A 242      37.223  18.436  19.241  1.00 27.89      A    C
ANISOU 1754  CD  ARG A 242     3243   3223   4129  -1212    260   -257  A    C
ATOM   1755  NE  ARG A 242      36.294  19.474  19.720  1.00 29.14      A    N
ANISOU 1755  NE  ARG A 242     3533   3223   4315  -1154    248   -269  A    N
ATOM   1756  CZ  ARG A 242      36.073  19.737  21.005  1.00 30.15      A    C
ANISOU 1756  CZ  ARG A 242     3795   3495   4166   -619    -79   -170  A    C
ATOM   1757  NH1 ARG A 242      36.755  19.093  21.950  1.00 31.16      A    N
ANISOU 1757  NH1 ARG A 242     4006   3540   4293   -712   -182    -61  A    N
ATOM   1758  NH2 ARG A 242      35.182  20.655  21.357  1.00 32.58      A    N
ANISOU 1758  NH2 ARG A 242     3970   4023   4385   -168    -89   -227  A    N
ATOM   1759  C   ARG A 242      34.272  15.190  19.784  1.00 16.22      A    C
ANISOU 1759  C   ARG A 242     1887   1715   2561   -498    291   -443  A    C
ATOM   1760  O   ARG A 242      34.805  14.570  20.711  1.00 17.55      A    O
ANISOU 1760  O   ARG A 242     1993   2124   2553   -496    343   -560  A    O
ATOM   1761  N   VAL A 243      33.058  15.732  19.908  1.00 15.42      A    N
ANISOU 1761  N   VAL A 243     1898   1668   2294   -485    342   -359  A    N
ATOM   1762  CA  VAL A 243      32.346  15.635  21.180  1.00 15.41      A    C
ANISOU 1762  CA  VAL A 243     2075   1527   2252   -143    236   -278  A    C
ATOM   1763  CB  VAL A 243      31.182  16.615  21.202  1.00 16.66      A    C
ANISOU 1763  CB  VAL A 243     2466   1509   2354    -77    312   -315  A    C
ATOM   1764  CG1 VAL A 243      30.355  16.429  22.462  1.00 17.14      A    C
ANISOU 1764  CG1 VAL A 243     2489   1782   2240    -61    353   -459  A    C
ATOM   1765  CG2 VAL A 243      31.706  18.087  21.158  1.00 18.27      A    C
ANISOU 1765  CG2 VAL A 243     2926   1312   2703   -223    279   -461  A    C
ATOM   1766  C   VAL A 243      31.896  14.194  21.429  1.00 13.12      A    C
ANISOU 1766  C   VAL A 243     1751   1367   1868   -154    137   -195  A    C
ATOM   1767  O   VAL A 243      32.033  13.701  22.528  1.00 14.41      A    O
ANISOU 1767  O   VAL A 243     1930   1488   2058   -175    140   -460  A    O
ATOM   1768  N   LEU A 244      31.402  13.511  20.394  1.00 12.92      A    N
ANISOU 1768  N   LEU A 244     1546   1428   1936   -284    260   -355  A    N
ATOM   1769  CA  LEU A 244      31.046  12.092  20.550  1.00 12.96      A    C
ANISOU 1769  CA  LEU A 244     1494   1456   1974   -108     92   -429  A    C
ATOM   1770  CB  LEU A 244      30.454  11.526  19.258  1.00 13.08      A    C
ANISOU 1770  CB  LEU A 244     1441   1688   1841     80    -47   -478  A    C
ATOM   1771  CG  LEU A 244      29.086  12.042  18.860  1.00 12.94      A    C
ANISOU 1771  CG  LEU A 244     1371   1806   1740     23     58   -174  A    C
ATOM   1772  CD1 LEU A 244      28.730  11.499  17.492  1.00 15.49      A    C
ANISOU 1772  CD1 LEU A 244     1602   2345   1938   -207    -64   -409  A    C
ATOM   1773  CD2 LEU A 244      28.047  11.649  19.871  1.00 14.47      A    C
ANISOU 1773  CD2 LEU A 244     1437   2288   1770   -141     86    123  A    C
ATOM   1774  C   LEU A 244      32.250  11.253  20.996  1.00 12.59      A    C
ANISOU 1774  C   LEU A 244     1404   1519   1859   -123    371   -366  A    C
ATOM   1775  O   LEU A 244      32.088  10.318  21.787  1.00 12.60      A    O
ANISOU 1775  O   LEU A 244     1332   1520   1938   -181    123   -458  A    O
ATOM   1776  N   ASP A 245      33.443  11.560  20.474  1.00 13.11      A    N
ANISOU 1776  N   ASP A 245     1425   1576   1982    -88    263   -504  A    N
ATOM   1777  CA  ASP A 245      34.647  10.804  20.771  1.00 13.65      A    C
ANISOU 1777  CA  ASP A 245     1220   1950   2016   -263    182   -437  A    C
ATOM   1778  CB  ASP A 245      35.887  11.457  20.200  1.00 15.33      A    C
ANISOU 1778  CB  ASP A 245     1253   2296   2276   -133    430   -402  A    C
ATOM   1779  CG  ASP A 245      36.025  11.285  18.689  1.00 16.52      A    C
ANISOU 1779  CG  ASP A 245     1643   2209   2425   -403    393   -266  A    C
ATOM   1780  OD1 ASP A 245      35.454  10.318  18.103  1.00 16.84      A    O
ANISOU 1780  OD1 ASP A 245     1748   2281   2371   -405    398   -687  A    O
ATOM   1781  OD2 ASP A 245      36.761  12.120  18.083  1.00 17.94      A    O
ANISOU 1781  OD2 ASP A 245     1767   2616   2433   -633    403   -290  A    O
ATOM   1782  C   ASP A 245      34.819  10.658  22.273  1.00 13.48      A    C
ANISOU 1782  C   ASP A 245     1108   1895   2121   -222     12   -642  A    C
ATOM   1783  O   ASP A 245      35.174   9.564  22.759  1.00 15.38      A    O
ANISOU 1783  O   ASP A 245     1378   2078   2385     -3    -86   -458  A    O
ATOM   1784  N   PHE A 246      34.684  11.766  23.030  1.00 13.06      A    N
ANISOU 1784  N   PHE A 246     1263   1792   1909   -236     90   -448  A    N
ATOM   1785  CA  PHE A 246      34.864  11.659  24.478  1.00 14.17      A    C
ANISOU 1785  CA  PHE A 246     1415   1992   1978   -233     24   -411  A    C
ATOM   1786  CB  PHE A 246      35.629  12.850  25.123  1.00 15.00      A    C
ANISOU 1786  CB  PHE A 246     1350   2093   2255   -367   -184   -767  A    C
ATOM   1787  CG  PHE A 246      35.032  14.233  24.860  1.00 16.25      A    C
ANISOU 1787  CG  PHE A 246     1636   2073   2467   -580     53   -846  A    C
ATOM   1788  CD1 PHE A 246      33.840  14.642  25.463  1.00 16.01      A    C
ANISOU 1788  CD1 PHE A 246     1902   1808   2374   -382    207   -775  A    C
ATOM   1789  CD2 PHE A 246      35.721  15.140  24.069  1.00 18.65      A    C
ANISOU 1789  CD2 PHE A 246     2123   2146   2818   -665    100   -656  A    C
ATOM   1790  CE1 PHE A 246      33.342  15.939  25.238  1.00 17.17      A    C
ANISOU 1790  CE1 PHE A 246     2026   1773   2724   -657    -75   -787  A    C
ATOM   1791  CE2 PHE A 246      35.244  16.439  23.833  1.00 17.91      A    C
ANISOU 1791  CE2 PHE A 246     1898   2195   2714   -483     44   -699  A    C
ATOM   1792  CZ  PHE A 246      34.034  16.840  24.410  1.00 18.08      A    C
ANISOU 1792  CZ  PHE A 246     1893   2168   2811   -468    -52  -1125  A    C
ATOM   1793  C   PHE A 246      33.554  11.428  25.224  1.00 13.44      A    C
ANISOU 1793  C   PHE A 246     1362   1882   1865   -332     70   -322  A    C
ATOM   1794  O   PHE A 246      33.565  10.934  26.348  1.00 15.10      A    O
ANISOU 1794  O   PHE A 246     1555   2102   2079   -233    113   -473  A    O
ATOM   1795  N   SER A 247      32.406  11.782  24.627  1.00 12.74      A    N
ANISOU 1795  N   SER A 247     1219   1684   1939   -229    144   -431  A    N
ATOM   1796  CA  SER A 247      31.171  11.755  25.415  1.00 12.62      A    C
ANISOU 1796  CA  SER A 247     1310   1455   2028   -195     14   -387  A    C
ATOM   1797  CB  SER A 247      30.114  12.697  24.840  1.00 13.11      A    C
ANISOU 1797  CB  SER A 247     1434   1399   2148    -63    -42   -409  A    C
ATOM   1798  OG  SER A 247      30.534  14.050  24.929  1.00 14.24      A    O
ANISOU 1798  OG  SER A 247     1680   1492   2237    -97     49   -446  A    O
ATOM   1799  C   SER A 247      30.529  10.378  25.498  1.00 12.56      A    C
ANISOU 1799  C   SER A 247     1396   1503   1874    -84    124   -419  A    C
ATOM   1800  O   SER A 247      30.017   9.986  26.565  1.00 13.34      A    O
ANISOU 1800  O   SER A 247     1583   1683   1801   -281      8   -432  A    O
ATOM   1801  N   VAL A 248      30.515   9.627  24.382  1.00 11.59      A    N
ANISOU 1801  N   VAL A 248     1283   1401   1720   -156    -46   -409  A    N
ATOM   1802  CA  VAL A 248      29.857   8.321  24.420  1.00 12.61      A    C
ANISOU 1802  CA  VAL A 248     1309   1652   1831   -204   -102   -399  A    C
ATOM   1803  CB  VAL A 248      29.676   7.716  22.989  1.00 12.68      A    C
ANISOU 1803  CB  VAL A 248     1441   1602   1773   -272   -189   -257  A    C
ATOM   1804  CG1 VAL A 248      28.862   6.425  23.074  1.00 15.14      A    C
ANISOU 1804  CG1 VAL A 248     1855   1824   2074   -333     40   -498  A    C
ATOM   1805  CG2 VAL A 248      29.017   8.739  22.074  1.00 14.02      A    C
ANISOU 1805  CG2 VAL A 248     1370   2039   1920    -89     12   -428  A    C
ATOM   1806  C   VAL A 248      30.493   7.321  25.406  1.00 12.38      A    C
ANISOU 1806  C   VAL A 248     1328   1742   1632    -45    132   -519  A    C
ATOM   1807  O   VAL A 248      29.757   6.626  26.123  1.00 13.32      A    O
ANISOU 1807  O   VAL A 248     1553   1811   1697   -225     46   -311  A    O
ATOM   1808  N   PRO A 249      31.844   7.269  25.514  1.00 13.32      A    N
ANISOU 1808  N   PRO A 249     1405   1655   2001     59    127   -373  A    N
ATOM   1809  CD  PRO A 249      32.854   7.863  24.618  1.00 13.90      A    C
ANISOU 1809  CD  PRO A 249     1240   1762   2280     19    197    -76  A    C
ATOM   1810  CA  PRO A 249      32.439   6.351  26.487  1.00 14.81      A    C
ANISOU 1810  CA  PRO A 249     1547   1831   2250    243     55   -333  A    C
ATOM   1811  CB  PRO A 249      33.937   6.506  26.234  1.00 16.66      A    C
ANISOU 1811  CB  PRO A 249     1587   2211   2532    338     71   -177  A    C
ATOM   1812  CG  PRO A 249      34.037   6.966  24.771  1.00 15.63      A    C
ANISOU 1812  CG  PRO A 249     1583   1991   2364    209    247    -53  A    C
ATOM   1813  C   PRO A 249      32.086   6.675  27.945  1.00 13.92      A    C
ANISOU 1813  C   PRO A 249     1494   1740   2053     50    -98   -178  A    C
ATOM   1814  O   PRO A 249      32.253   5.808  28.822  1.00 15.59      A    O
ANISOU 1814  O   PRO A 249     2031   1662   2233    216   -107   -198  A    O
ATOM   1815  N   MET A 250      31.596   7.887  28.212  1.00 12.95      A    N
ANISOU 1815  N   MET A 250     1279   1693   1948    -40   -107   -360  A    N
ATOM   1816  CA  MET A 250      31.203   8.236  29.581  1.00 12.70      A    C
ANISOU 1816  CA  MET A 250     1275   1753   1796    -13   -145   -339  A    C
ATOM   1817  CB  MET A 250      31.017   9.732  29.706  1.00 13.37      A    C
ANISOU 1817  CB  MET A 250     1400   1601   2079   -154    -15   -430  A    C
ATOM   1818  CG  MET A 250      32.278  10.509  29.393  1.00 13.44      A    C
ANISOU 1818  CG  MET A 250     1467   1590   2049   -133    -21   -366  A    C
ATOM   1819  SD  MET A 250      31.868  12.265  29.304  1.00 14.35      A    S
ANISOU 1819  SD  MET A 250     1590   1662   2201   -213    -22   -524  A    S
ATOM   1820  CE  MET A 250      33.521  12.977  29.131  1.00 16.08      A    C
ANISOU 1820  CE  MET A 250     1615   2050   2446   -403     45   -484  A    C
ATOM   1821  C   MET A 250      29.894   7.566  29.995  1.00 12.78      A    C
ANISOU 1821  C   MET A 250     1367   1632   1857    117     56   -146  A    C
ATOM   1822  O   MET A 250      29.579   7.480  31.175  1.00 14.09      A    O
ANISOU 1822  O   MET A 250     1658   1762   1934    -77    121   -234  A    O
ATOM   1823  N   LEU A 251      29.080   7.167  29.020  1.00 12.78      A    N
ANISOU 1823  N   LEU A 251     1457   1439   1961     28   -193    -81  A    N
ATOM   1824  CA  LEU A 251      27.767   6.621  29.290  1.00 13.20      A    C
ANISOU 1824  CA  LEU A 251     1428   1747   1842   -116   -154    133  A    C
ATOM   1825  CB  LEU A 251      26.898   6.724  28.021  1.00 13.80      A    C
ANISOU 1825  CB  LEU A 251     1618   1496   2131   -111   -291    434  A    C
ATOM   1826  CG  LEU A 251      26.762   8.130  27.437  1.00 16.09      A    C
ANISOU 1826  CG  LEU A 251     1840   1843   2430     -7   -317    138  A    C
ATOM   1827  CD1 LEU A 251      25.914   8.126  26.197  1.00 16.97      A    C
ANISOU 1827  CD1 LEU A 251     2055   2075   2316     52   -165    717  A    C
ATOM   1828  CD2 LEU A 251      26.144   9.046  28.491  1.00 16.56      A    C
ANISOU 1828  CD2 LEU A 251     2087   1543   2660   -160   -489    -48  A    C
ATOM   1829  C   LEU A 251      27.916   5.144  29.660  1.00 12.03      A    C
ANISOU 1829  C   LEU A 251     1346   1453   1774    -92   -113   -157  A    C
ATOM   1830  O   LEU A 251      28.859   4.482  29.228  1.00 13.49      A    O
ANISOU 1830  O   LEU A 251     1548   1662   1916    139    -35    -44  A    O
ATOM   1831  N   PRO A 252      26.956   4.565  30.394  1.00 12.15      A    N
ANISOU 1831  N   PRO A 252     1491   1560   1565    -67   -232    -90  A    N
ATOM   1832  CD  PRO A 252      25.874   5.225  31.144  1.00 13.26      A    C
ANISOU 1832  CD  PRO A 252     1575   1854   1610    227     40     80  A    C
ATOM   1833  CA  PRO A 252      27.006   3.118  30.655  1.00 11.61      A    C
ANISOU 1833  CA  PRO A 252     1400   1482   1530     12   -146     18  A    C
ATOM   1834  CB  PRO A 252      25.722   2.872  31.425  1.00 13.13      A    C
ANISOU 1834  CB  PRO A 252     1533   1824   1631     20   -103      8  A    C
ATOM   1835  CG  PRO A 252      25.495   4.198  32.188  1.00 13.39      A    C
ANISOU 1835  CG  PRO A 252     1738   1770   1579     30    -87     21  A    C
ATOM   1836  C   PRO A 252      27.093   2.350  29.350  1.00 11.08      A    C
ANISOU 1836  C   PRO A 252     1436   1341   1431    -31   -103     26  A    C
ATOM   1837  O   PRO A 252      26.286   2.518  28.428  1.00 12.29      A    O
ANISOU 1837  O   PRO A 252     1671   1680   1321    174   -357     17  A    O
ATOM   1838  N   ASP A 253      28.042   1.424  29.278  1.00 11.78      A    N
ANISOU 1838  N   ASP A 253     1518   1557   1400    -12   -285     62  A    N
ATOM   1839  CA  ASP A 253      28.284   0.650  28.074  1.00 12.36      A    C
ANISOU 1839  CA  ASP A 253     1532   1675   1491    224   -310     14  A    C
ATOM   1840  CB  ASP A 253      29.591  -0.146  28.233  1.00 14.18      A    C
ANISOU 1840  CB  ASP A 253     1587   2222   1579    351   -234     19  A    C
ATOM   1841  CG  ASP A 253      29.900  -0.956  27.015  1.00 15.70      A    C
ANISOU 1841  CG  ASP A 253     2010   2166   1791    443   -267    125  A    C
ATOM   1842  OD1 ASP A 253      29.714  -2.180  27.045  1.00 18.92      A    O
ANISOU 1842  OD1 ASP A 253     2753   2317   2121    290    -87     45  A    O
ATOM   1843  OD2 ASP A 253      30.327  -0.377  26.001  1.00 17.80      A    O
ANISOU 1843  OD2 ASP A 253     2213   2659   1891    588    -83    267  A    O
ATOM   1844  C   ASP A 253      27.105  -0.288  27.788  1.00 11.75      A    C
ANISOU 1844  C   ASP A 253     1707   1665   1094    246   -312      2  A    C
ATOM   1845  O   ASP A 253      26.782  -0.546  26.647  1.00 12.57      A    O
ANISOU 1845  O   ASP A 253     1829   1777   1172    138   -144     46  A    O
ATOM   1846  N   ASP A 254      26.463  -0.798  28.834  1.00 11.23      A    N
ANISOU 1846  N   ASP A 254     1669   1310   1289    135   -143    133  A    N
ATOM   1847  CA  ASP A 254      25.474  -1.860  28.693  1.00 11.84      A    C
ANISOU 1847  CA  ASP A 254     1779   1361   1357    204   -295    329  A    C
ATOM   1848  CB  ASP A 254      25.468  -2.768  29.959  1.00 11.80      A    C
ANISOU 1848  CB  ASP A 254     1894   1231   1358    295   -319     71  A    C
ATOM   1849  CG  ASP A 254      24.952  -2.047  31.191  1.00 12.98      A    C
ANISOU 1849  CG  ASP A 254     2315   1107   1511    338   -390    311  A    C
ATOM   1850  OD1 ASP A 254      24.624  -2.689  32.187  1.00 16.48      A    O
ANISOU 1850  OD1 ASP A 254     2901   1432   1930    276     90    536  A    O
ATOM   1851  OD2 ASP A 254      24.896  -0.828  31.242  1.00 15.00      A    O
ANISOU 1851  OD2 ASP A 254     2946   1390   1365    152     32     69  A    O
ATOM   1852  C   ASP A 254      24.051  -1.354  28.424  1.00 10.59      A    C
ANISOU 1852  C   ASP A 254     1533   1358   1133     -0   -131    195  A    C
ATOM   1853  O   ASP A 254      23.111  -2.150  28.475  1.00 12.93      A    O
ANISOU 1853  O   ASP A 254     1700   1336   1879    -66   -274    395  A    O
ATOM   1854  N   LYS A 255      23.872  -0.073  28.127  1.00 10.27      A    N
ANISOU 1854  N   LYS A 255     1541   1143   1219     69   -113     75  A    N
ATOM   1855  CA  LYS A 255      22.562   0.451  27.778  1.00 10.75      A    C
ANISOU 1855  CA  LYS A 255     1479   1296   1310    219   -105     32  A    C
ATOM   1856  CB  LYS A 255      22.057   1.469  28.816  1.00 12.77      A    C
ANISOU 1856  CB  LYS A 255     1930   1782   1142    129     50     48  A    C
ATOM   1857  CG  LYS A 255      21.974   0.923  30.221  1.00 15.45      A    C
ANISOU 1857  CG  LYS A 255     2314   2032   1526    217    171    405  A    C
ATOM   1858  CD  LYS A 255      20.914  -0.112  30.334  1.00 18.23      A    C
ANISOU 1858  CD  LYS A 255     2519   2374   2034     92    373    758  A    C
ATOM   1859  CE  LYS A 255      20.717  -0.370  31.873  1.00 23.73      A    C
ANISOU 1859  CE  LYS A 255     2902   3273   2842   -220    366    678  A    C
ATOM   1860  NZ  LYS A 255      20.157  -1.676  32.193  1.00 26.70      A    N
ANISOU 1860  NZ  LYS A 255     3419   3697   3031    217    -60   1064  A    N
ATOM   1861  C   LYS A 255      22.651   1.143  26.422  1.00  9.66      A    C
ANISOU 1861  C   LYS A 255     1293   1192   1186    217     19    -52  A    C
ATOM   1862  O   LYS A 255      23.746   1.547  25.989  1.00  9.87      A    O
ANISOU 1862  O   LYS A 255     1382   1247   1120     89    -91     26  A    O
ATOM   1863  N   PRO A 256      21.516   1.298  25.724  1.00  9.42      A    N
ANISOU 1863  N   PRO A 256     1250   1029   1299     91    -16    -54  A    N
ATOM   1864  CD  PRO A 256      20.184   0.748  26.013  1.00 10.89      A    C
ANISOU 1864  CD  PRO A 256     1162   1468   1509    -75    -26     84  A    C
ATOM   1865  CA  PRO A 256      21.564   1.958  24.418  1.00  9.22      A    C
ANISOU 1865  CA  PRO A 256     1230   1127   1145    -32   -161    240  A    C
ATOM   1866  CB  PRO A 256      20.120   1.883  23.923  1.00 11.62      A    C
ANISOU 1866  CB  PRO A 256     1416   1318   1681   -349   -191     96  A    C
ATOM   1867  CG  PRO A 256      19.531   0.719  24.643  1.00 12.50      A    C
ANISOU 1867  CG  PRO A 256     1486   1628   1634   -138   -252    268  A    C
ATOM   1868  C   PRO A 256      21.990   3.417  24.516  1.00  8.67      A    C
ANISOU 1868  C   PRO A 256     1183   1024   1090     36    -93    -85  A    C
ATOM   1869  O   PRO A 256      21.705   4.115  25.512  1.00  9.91      A    O
ANISOU 1869  O   PRO A 256     1356   1153   1257    216     81    -55  A    O
ATOM   1870  N   HIS A 257      22.631   3.865  23.439  1.00  8.86      A    N
ANISOU 1870  N   HIS A 257     1243   1114   1011     14   -107     85  A    N
ATOM   1871  CA  HIS A 257      23.115   5.242  23.289  1.00  8.96      A    C
ANISOU 1871  CA  HIS A 257     1081   1098   1226     37   -126    121  A    C
ATOM   1872  CB  HIS A 257      24.609   5.222  23.021  1.00  9.84      A    C
ANISOU 1872  CB  HIS A 257     1207   1257   1276     12   -221    -59  A    C
ATOM   1873  CG  HIS A 257      25.404   4.488  24.044  1.00 10.46      A    C
ANISOU 1873  CG  HIS A 257     1328   1164   1483     82   -262    -34  A    C
ATOM   1874  CD2 HIS A 257      25.168   4.236  25.354  1.00 11.38      A    C
ANISOU 1874  CD2 HIS A 257     1493   1341   1491   -141   -407     26  A    C
ATOM   1875  ND1 HIS A 257      26.602   3.871  23.733  1.00 11.38      A    N
ANISOU 1875  ND1 HIS A 257     1428   1171   1724     74   -369    108  A    N
ATOM   1876  CE1 HIS A 257      27.085   3.289  24.826  1.00 11.37      A    C
ANISOU 1876  CE1 HIS A 257     1270   1372   1677      6   -333    227  A    C
ATOM   1877  NE2 HIS A 257      26.243   3.513  25.823  1.00 11.73      A    N
ANISOU 1877  NE2 HIS A 257     1407   1542   1508   -156   -187    -77  A    N
ATOM   1878  C   HIS A 257      22.387   5.867  22.108  1.00  8.89      A    C
ANISOU 1878  C   HIS A 257     1296    840   1242    -37    -14    -76  A    C
ATOM   1879  O   HIS A 257      22.458   5.358  20.976  1.00  9.60      A    O
ANISOU 1879  O   HIS A 257     1410   1163   1075    201   -140   -122  A    O
ATOM   1880  N   TYR A 258      21.656   6.941  22.350  1.00  9.42      A    N
ANISOU 1880  N   TYR A 258     1355   1013   1213    167    -35   -198  A    N
ATOM   1881  CA  TYR A 258      20.752   7.556  21.379  1.00  8.92      A    C
ANISOU 1881  CA  TYR A 258     1176   1004   1209    153   -186    -92  A    C
ATOM   1882  CB  TYR A 258      19.373   7.575  22.001  1.00  9.90      A    C
ANISOU 1882  CB  TYR A 258     1095   1250   1416    150    -46     14  A    C
ATOM   1883  CG  TYR A 258      18.277   8.344  21.290  1.00  9.20      A    C
ANISOU 1883  CG  TYR A 258     1196   1059   1240     12   -123   -234  A    C
ATOM   1884  CD1 TYR A 258      18.287   8.579  19.897  1.00  9.75      A    C
ANISOU 1884  CD1 TYR A 258     1369   1036   1301    107   -231   -234  A    C
ATOM   1885  CE1 TYR A 258      17.289   9.305  19.285  1.00 10.91      A    C
ANISOU 1885  CE1 TYR A 258     1377   1353   1415    253   -213    -29  A    C
ATOM   1886  CD2 TYR A 258      17.177   8.815  22.008  1.00  9.59      A    C
ANISOU 1886  CD2 TYR A 258     1033   1197   1413    105     36   -238  A    C
ATOM   1887  CE2 TYR A 258      16.157   9.551  21.418  1.00 10.36      A    C
ANISOU 1887  CE2 TYR A 258     1132   1320   1486     97   -104   -139  A    C
ATOM   1888  CZ  TYR A 258      16.228   9.773  20.053  1.00 10.98      A    C
ANISOU 1888  CZ  TYR A 258     1194   1589   1391    200    -50    -40  A    C
ATOM   1889  OH  TYR A 258      15.211  10.481  19.493  1.00 13.65      A    O
ANISOU 1889  OH  TYR A 258     1479   2017   1690    472    -15    -46  A    O
ATOM   1890  C   TYR A 258      21.260   8.930  21.001  1.00  9.02      A    C
ANISOU 1890  C   TYR A 258     1280   1058   1089    166   -156   -110  A    C
ATOM   1891  O   TYR A 258      21.396   9.781  21.862  1.00 11.22      A    O
ANISOU 1891  O   TYR A 258     2047   1099   1117    -64    -48   -190  A    O
ATOM   1892  N   LEU A 259      21.544   9.168  19.726  1.00  9.51      A    N
ANISOU 1892  N   LEU A 259     1377   1005   1231    -34    113    -44  A    N
ATOM   1893  CA  LEU A 259      21.945  10.488  19.256  1.00 10.80      A    C
ANISOU 1893  CA  LEU A 259     1646   1150   1307     49     25     27  A    C
ATOM   1894  CB  LEU A 259      23.115  10.411  18.309  1.00 11.55      A    C
ANISOU 1894  CB  LEU A 259     1508   1381   1498    -10    443    -71  A    C
ATOM   1895  CG  LEU A 259      23.648  11.738  17.794  1.00 11.30      A    C
ANISOU 1895  CG  LEU A 259     1539   1245   1510   -202    211   -156  A    C
ATOM   1896  CD1 LEU A 259      24.090  12.632  18.934  1.00 13.73      A    C
ANISOU 1896  CD1 LEU A 259     1904   1310   2001   -295    270   -308  A    C
ATOM   1897  CD2 LEU A 259      24.826  11.468  16.848  1.00 13.06      A    C
ANISOU 1897  CD2 LEU A 259     1415   1666   1881     29    422   -120  A    C
ATOM   1898  C   LEU A 259      20.727  11.158  18.644  1.00 11.74      A    C
ANISOU 1898  C   LEU A 259     1979   1117   1366    -28    340   -213  A    C
ATOM   1899  O   LEU A 259      20.257  10.800  17.565  1.00 13.49      A    O
ANISOU 1899  O   LEU A 259     2118   1336   1672    293    104   -186  A    O
ATOM   1900  N   MET A 260      20.203  12.142  19.366  1.00 13.88      A    N
ANISOU 1900  N   MET A 260     2273   1226   1772    309    595    -90  A    N
ATOM   1901  CA  MET A 260      18.924  12.738  18.994  1.00 15.79      A    C
ANISOU 1901  CA  MET A 260     2410   1624   1964    592    767    218  A    C
ATOM   1902  CB  MET A 260      18.392  13.580  20.181  1.00 18.03      A    C
ANISOU 1902  CB  MET A 260     2837   2083   1929    643    936    402  A    C
ATOM   1903  CG  MET A 260      18.154  12.701  21.410  1.00 19.12      A    C
ANISOU 1903  CG  MET A 260     3104   2236   1927    664    857    243  A    C
ATOM   1904  SD  MET A 260      17.519  13.489  22.854  1.00 21.92      A    S
ANISOU 1904  SD  MET A 260     3726   2406   2198    994    783     62  A    S
ATOM   1905  CE  MET A 260      15.817  13.591  22.301  1.00 26.07      A    C
ANISOU 1905  CE  MET A 260     3901   3036   2968   1005    396    345  A    C
ATOM   1906  C   MET A 260      19.096  13.692  17.791  1.00 15.99      A    C
ANISOU 1906  C   MET A 260     2345   1604   2125    457    800     91  A    C
ATOM   1907  O   MET A 260      20.016  14.506  17.786  1.00 16.16      A    O
ANISOU 1907  O   MET A 260     2570   1474   2096    286    651    152  A    O
ATOM   1908  N   GLY A 261      18.205  13.596  16.794  1.00 15.17      A    N
ANISOU 1908  N   GLY A 261     2232   1367   2165    384    632     82  A    N
ATOM   1909  CA  GLY A 261      18.171  14.544  15.688  1.00 15.97      A    C
ANISOU 1909  CA  GLY A 261     2198   1688   2180    413    470    255  A    C
ATOM   1910  C   GLY A 261      19.304  14.393  14.688  1.00 17.03      A    C
ANISOU 1910  C   GLY A 261     2293   2015   2162    336    556    450  A    C
ATOM   1911  O   GLY A 261      19.632  15.339  14.006  1.00 22.02      A    O
ANISOU 1911  O   GLY A 261     2808   2730   2828   1088   1046    961  A    O
ATOM   1912  N   VAL A 262      19.922  13.222  14.597  1.00 14.54      A    N
ANISOU 1912  N   VAL A 262     1851   1600   2075    174    384    -27  A    N
ATOM   1913  CA  VAL A 262      20.978  12.908  13.639  1.00 14.52      A    C
ANISOU 1913  CA  VAL A 262     1688   1716   2115    259     86     41  A    C
ATOM   1914  CB  VAL A 262      22.314  12.631  14.367  1.00 14.02      A    C
ANISOU 1914  CB  VAL A 262     1786   1633   1909     90    107    105  A    C
ATOM   1915  CG1 VAL A 262      23.359  12.150  13.408  1.00 16.05      A    C
ANISOU 1915  CG1 VAL A 262     1792   2433   1872    274    325    356  A    C
ATOM   1916  CG2 VAL A 262      22.775  13.919  15.083  1.00 16.38      A    C
ANISOU 1916  CG2 VAL A 262     2171   1681   2370   -366    143     74  A    C
ATOM   1917  C   VAL A 262      20.514  11.674  12.833  1.00 13.75      A    C
ANISOU 1917  C   VAL A 262     1736   1677   1813    237    152    153  A    C
ATOM   1918  O   VAL A 262      20.019  10.695  13.417  1.00 15.61      A    O
ANISOU 1918  O   VAL A 262     2075   1608   2248    216    176    -94  A    O
ATOM   1919  N   GLY A 263      20.587  11.692  11.502  1.00 15.54      A    N
ANISOU 1919  N   GLY A 263     1785   1848   2272    230    -96    219  A    N
ATOM   1920  CA  GLY A 263      21.056  12.794  10.695  1.00 15.05      A    C
ANISOU 1920  CA  GLY A 263     2107   1546   2067    182     88    -28  A    C
ATOM   1921  C   GLY A 263      21.301  12.266   9.269  1.00 14.01      A    C
ANISOU 1921  C   GLY A 263     2021   1613   1690    228   -211    -21  A    C
ATOM   1922  O   GLY A 263      20.660  11.334   8.777  1.00 15.88      A    O
ANISOU 1922  O   GLY A 263     2129   1769   2135     31     -4    -51  A    O
ATOM   1923  N   LYS A 264      22.225  12.910   8.580  1.00 14.26      A    N
ANISOU 1923  N   LYS A 264     1956   1524   1940    423    -29    -18  A    N
ATOM   1924  CA  LYS A 264      22.612  12.514   7.243  1.00 15.62      A    C
ANISOU 1924  CA  LYS A 264     2279   1655   2001    307    509    303  A    C
ATOM   1925  C   LYS A 264      23.273  11.136   7.283  1.00 13.22      A    C
ANISOU 1925  C   LYS A 264     2055   1389   1579    351    241    313  A    C
ATOM   1926  O   LYS A 264      23.831  10.762   8.306  1.00 13.40      A    O
ANISOU 1926  O   LYS A 264     1819   1766   1506    300    223    194  A    O
ATOM   1927  CB  LYS A 264      23.665  13.494   6.706  1.00 20.51      A    C
ANISOU 1927  CB  LYS A 264     3026   1574   3195    636    642    712  A    C
ATOM   1928  N   PRO A 265      23.230  10.396   6.159  1.00 13.91      A    N
ANISOU 1928  N   PRO A 265     2286   1580   1417    480    190    238  A    N
ATOM   1929  CD  PRO A 265      22.471  10.664   4.914  1.00 15.30      A    C
ANISOU 1929  CD  PRO A 265     2353   2055   1406    293    -44    157  A    C
ATOM   1930  CA  PRO A 265      23.806   9.048   6.161  1.00 13.72      A    C
ANISOU 1930  CA  PRO A 265     2055   1681   1478    401    259    192  A    C
ATOM   1931  CB  PRO A 265      23.722   8.647   4.683  1.00 14.48      A    C
ANISOU 1931  CB  PRO A 265     2111   1961   1431    377    100    -12  A    C
ATOM   1932  CG  PRO A 265      22.413   9.271   4.230  1.00 15.78      A    C
ANISOU 1932  CG  PRO A 265     2422   2064   1510    163   -141    -79  A    C
ATOM   1933  C   PRO A 265      25.223   8.991   6.706  1.00 13.26      A    C
ANISOU 1933  C   PRO A 265     1971   1848   1221    138    437    146  A    C
ATOM   1934  O   PRO A 265      25.577   8.096   7.481  1.00 12.96      A    O
ANISOU 1934  O   PRO A 265     1956   1659   1309    402    213    156  A    O
ATOM   1935  N   ASP A 266      26.075   9.930   6.288  1.00 13.75      A    N
ANISOU 1935  N   ASP A 266     1847   1770   1608    294    579    109  A    N
ATOM   1936  CA  ASP A 266      27.459   9.911   6.730  1.00 14.72      A    C
ANISOU 1936  CA  ASP A 266     1969   1900   1724     85    598    155  A    C
ATOM   1937  CB  ASP A 266      28.331  10.812   5.838  1.00 17.05      A    C
ANISOU 1937  CB  ASP A 266     2354   2171   1955    -33    809    347  A    C
ATOM   1938  CG  ASP A 266      27.711  12.193   5.612  1.00 22.36      A    C
ANISOU 1938  CG  ASP A 266     3147   2575   2772   -450    694    259  A    C
ATOM   1939  OD1 ASP A 266      26.491  12.364   5.160  1.00 22.24      A    O
ANISOU 1939  OD1 ASP A 266     3280   1933   3236   -284   1179    246  A    O
ATOM   1940  OD2 ASP A 266      28.496  13.126   5.916  1.00 24.20      A    O
ANISOU 1940  OD2 ASP A 266     3678   2706   2812   -743    417    165  A    O
ATOM   1941  C   ASP A 266      27.599  10.279   8.230  1.00 13.61      A    C
ANISOU 1941  C   ASP A 266     2068   1651   1451    171    455    216  A    C
ATOM   1942  O   ASP A 266      28.502   9.785   8.913  1.00 13.45      A    O
ANISOU 1942  O   ASP A 266     1900   1669   1541   -121    404    134  A    O
ATOM   1943  N   ASP A 267      26.698  11.123   8.755  1.00 13.34      A    N
ANISOU 1943  N   ASP A 267     2028   1431   1609     31    606    135  A    N
ATOM   1944  CA  ASP A 267      26.663  11.377  10.206  1.00 13.51      A    C
ANISOU 1944  CA  ASP A 267     2278   1243   1612    114    606    -18  A    C
ATOM   1945  CB  ASP A 267      25.530  12.363  10.528  1.00 15.36      A    C
ANISOU 1945  CB  ASP A 267     2668   1279   1889    388    621    244  A    C
ATOM   1946  CG  ASP A 267      25.724  13.726   9.980  1.00 20.10      A    C
ANISOU 1946  CG  ASP A 267     3200   1777   2659    489    461     65  A    C
ATOM   1947  OD1 ASP A 267      24.640  14.374   9.737  1.00 22.95      A    O
ANISOU 1947  OD1 ASP A 267     3309   1889   3523    319    734    425  A    O
ATOM   1948  OD2 ASP A 267      26.889  14.188   9.899  1.00 22.15      A    O
ANISOU 1948  OD2 ASP A 267     3832   1470   3113   -481   -151    124  A    O
ATOM   1949  C   ASP A 267      26.374  10.088  10.950  1.00 11.09      A    C
ANISOU 1949  C   ASP A 267     1727   1116   1373    -10    209     -6  A    C
ATOM   1950  O   ASP A 267      26.960   9.827  12.005  1.00 11.75      A    O
ANISOU 1950  O   ASP A 267     1615   1336   1512     61    200      4  A    O
ATOM   1951  N   ILE A 268      25.390   9.331  10.447  1.00 10.88      A    N
ANISOU 1951  N   ILE A 268     1650   1084   1400     37    234     30  A    N
ATOM   1952  CA  ILE A 268      25.009   8.089  11.102  1.00 10.55      A    C
ANISOU 1952  CA  ILE A 268     1582   1091   1335     -4     45     64  A    C
ATOM   1953  CB  ILE A 268      23.774   7.457  10.405  1.00 10.74      A    C
ANISOU 1953  CB  ILE A 268     1473   1328   1282    168     61     51  A    C
ATOM   1954  CG2 ILE A 268      23.554   5.999  10.830  1.00 11.79      A    C
ANISOU 1954  CG2 ILE A 268     1696   1288   1495    -52    173    136  A    C
ATOM   1955  CG1 ILE A 268      22.531   8.305  10.679  1.00 11.84      A    C
ANISOU 1955  CG1 ILE A 268     1487   1482   1528    294    -60     54  A    C
ATOM   1956  CD1 ILE A 268      21.252   7.880   9.973  1.00 14.25      A    C
ANISOU 1956  CD1 ILE A 268     1580   1729   2105    203   -434     52  A    C
ATOM   1957  C   ILE A 268      26.182   7.106  11.135  1.00  9.74      A    C
ANISOU 1957  C   ILE A 268     1371   1054   1276     81    132     58  A    C
ATOM   1958  O   ILE A 268      26.479   6.540  12.174  1.00 10.40      A    O
ANISOU 1958  O   ILE A 268     1469   1181   1300     62     34    170  A    O
ATOM   1959  N   VAL A 269      26.872   6.935  10.002  1.00 11.10      A    N
ANISOU 1959  N   VAL A 269     1402   1411   1406    294    291     83  A    N
ATOM   1960  CA  VAL A 269      27.957   5.963   9.952  1.00 11.30      A    C
ANISOU 1960  CA  VAL A 269     1557   1336   1402    121     91     15  A    C
ATOM   1961  CB  VAL A 269      28.510   5.874   8.526  1.00 11.80      A    C
ANISOU 1961  CB  VAL A 269     1542   1410   1530    184    210     64  A    C
ATOM   1962  CG1 VAL A 269      29.848   5.078   8.518  1.00 13.42      A    C
ANISOU 1962  CG1 VAL A 269     1705   1713   1679    220    311    -90  A    C
ATOM   1963  CG2 VAL A 269      27.447   5.192   7.615  1.00 12.78      A    C
ANISOU 1963  CG2 VAL A 269     1628   1773   1456    248    129   -112  A    C
ATOM   1964  C   VAL A 269      29.049   6.373  10.950  1.00 11.37      A    C
ANISOU 1964  C   VAL A 269     1480   1428   1411    141    188     86  A    C
ATOM   1965  O   VAL A 269      29.511   5.551  11.754  1.00 11.51      A    O
ANISOU 1965  O   VAL A 269     1425   1549   1399    126     75      7  A    O
ATOM   1966  N   GLY A 270      29.413   7.664  10.964  1.00 11.35      A    N
ANISOU 1966  N   GLY A 270     1447   1376   1490    -51    286   -100  A    N
ATOM   1967  CA  GLY A 270      30.466   8.079  11.874  1.00 11.97      A    C
ANISOU 1967  CA  GLY A 270     1512   1511   1526      8    326    -53  A    C
ATOM   1968  C   GLY A 270      30.017   8.004  13.343  1.00 10.87      A    C
ANISOU 1968  C   GLY A 270     1289   1230   1611   -177     68    -59  A    C
ATOM   1969  O   GLY A 270      30.826   7.742  14.253  1.00 11.64      A    O
ANISOU 1969  O   GLY A 270     1184   1468   1772    -53    151   -203  A    O
ATOM   1970  N   ALA A 271      28.734   8.256  13.610  1.00 10.61      A    N
ANISOU 1970  N   ALA A 271     1395   1241   1397   -277    353     19  A    N
ATOM   1971  CA  ALA A 271      28.259   8.178  14.979  1.00 10.48      A    C
ANISOU 1971  CA  ALA A 271     1418    988   1574     83    271     41  A    C
ATOM   1972  CB  ALA A 271      26.887   8.801  15.062  1.00 10.85      A    C
ANISOU 1972  CB  ALA A 271     1378   1184   1558    168      2    -48  A    C
ATOM   1973  C   ALA A 271      28.233   6.699  15.473  1.00  9.78      A    C
ANISOU 1973  C   ALA A 271     1077   1245   1395     28    137   -245  A    C
ATOM   1974  O   ALA A 271      28.546   6.437  16.623  1.00  9.93      A    O
ANISOU 1974  O   ALA A 271     1261   1209   1303     62     20   -128  A    O
ATOM   1975  N   VAL A 272      27.898   5.748  14.596  1.00  9.23      A    N
ANISOU 1975  N   VAL A 272     1149    948   1411    137     29    -68  A    N
ATOM   1976  CA  VAL A 272      27.954   4.341  14.956  1.00  9.99      A    C
ANISOU 1976  CA  VAL A 272     1269    989   1538     82    -79   -159  A    C
ATOM   1977  CB  VAL A 272      27.352   3.447  13.860  1.00  9.61      A    C
ANISOU 1977  CB  VAL A 272     1222   1004   1425    111    -51   -113  A    C
ATOM   1978  CG1 VAL A 272      27.674   1.970  14.115  1.00 10.29      A    C
ANISOU 1978  CG1 VAL A 272     1337   1074   1498     76   -256    -26  A    C
ATOM   1979  CG2 VAL A 272      25.839   3.664  13.762  1.00  9.90      A    C
ANISOU 1979  CG2 VAL A 272     1056   1312   1396     80    -72   -133  A    C
ATOM   1980  C   VAL A 272      29.410   3.949  15.265  1.00  9.78      A    C
ANISOU 1980  C   VAL A 272     1214   1136   1365     82    146   -229  A    C
ATOM   1981  O   VAL A 272      29.665   3.217  16.233  1.00 10.80      A    O
ANISOU 1981  O   VAL A 272     1440   1252   1412    116   -189   -118  A    O
ATOM   1982  N   GLU A 273      30.366   4.445  14.469  1.00 10.13      A    N
ANISOU 1982  N   GLU A 273     1103   1270   1474    169     68   -272  A    N
ATOM   1983  CA  GLU A 273      31.784   4.224  14.728  1.00 11.38      A    C
ANISOU 1983  CA  GLU A 273     1283   1490   1550    134     63   -197  A    C
ATOM   1984  CB  GLU A 273      32.649   4.918  13.673  1.00 13.06      A    C
ANISOU 1984  CB  GLU A 273     1732   1693   1538    123    238    -42  A    C
ATOM   1985  CG  GLU A 273      32.602   4.316  12.263  1.00 15.44      A    C
ANISOU 1985  CG  GLU A 273     2123   1846   1899     34    423     99  A    C
ATOM   1986  CD  GLU A 273      33.455   5.098  11.252  1.00 19.45      A    C
ANISOU 1986  CD  GLU A 273     2491   2338   2560    364    790   -292  A    C
ATOM   1987  OE1 GLU A 273      33.091   6.231  10.892  1.00 22.03      A    O
ANISOU 1987  OE1 GLU A 273     2781   2722   2866     81    896    146  A    O
ATOM   1988  OE2 GLU A 273      34.494   4.592  10.822  1.00 23.92      A    O
ANISOU 1988  OE2 GLU A 273     2731   2986   3372    239   1019   -389  A    O
ATOM   1989  C   GLU A 273      32.194   4.702  16.114  1.00 11.77      A    C
ANISOU 1989  C   GLU A 273     1414   1524   1535     79     80   -292  A    C
ATOM   1990  O   GLU A 273      33.219   4.252  16.660  1.00 13.30      A    O
ANISOU 1990  O   GLU A 273     1413   1935   1705    272   -130   -324  A    O
ATOM   1991  N   ARG A 274      31.404   5.608  16.690  1.00 10.94      A    N
ANISOU 1991  N   ARG A 274     1393   1338   1425     25     94   -334  A    N
ATOM   1992  CA  ARG A 274      31.697   6.222  17.970  1.00 11.11      A    C
ANISOU 1992  CA  ARG A 274     1221   1389   1612   -164    183   -352  A    C
ATOM   1993  CB  ARG A 274      31.656   7.749  17.839  1.00 11.64      A    C
ANISOU 1993  CB  ARG A 274     1171   1538   1713   -298    233   -261  A    C
ATOM   1994  CG  ARG A 274      32.834   8.232  17.010  1.00 13.46      A    C
ANISOU 1994  CG  ARG A 274     1409   1671   2036   -291    234   -176  A    C
ATOM   1995  CD  ARG A 274      32.661   9.666  16.479  1.00 13.26      A    C
ANISOU 1995  CD  ARG A 274     1489   1586   1962   -293    432   -243  A    C
ATOM   1996  NE  ARG A 274      33.869  10.130  15.803  1.00 13.88      A    N
ANISOU 1996  NE  ARG A 274     1585   1688   2000   -357    437   -184  A    N
ATOM   1997  CZ  ARG A 274      34.187   9.875  14.534  1.00 14.10      A    C
ANISOU 1997  CZ  ARG A 274     1376   1893   2088   -311    345   -311  A    C
ATOM   1998  NH1 ARG A 274      33.374   9.142  13.776  1.00 14.70      A    N
ANISOU 1998  NH1 ARG A 274     1404   2098   2084   -332    243   -327  A    N
ATOM   1999  NH2 ARG A 274      35.303  10.364  14.034  1.00 16.22      A    N
ANISOU 1999  NH2 ARG A 274     1408   2213   2542   -320    412   -119  A    N
ATOM   2000  C   ARG A 274      30.789   5.690  19.081  1.00 10.63      A    C
ANISOU 2000  C   ARG A 274     1192   1331   1515     30   -112   -312  A    C
ATOM   2001  O   ARG A 274      30.809   6.223  20.178  1.00 12.61      A    O
ANISOU 2001  O   ARG A 274     1498   1639   1652   -188    -75   -372  A    O
ATOM   2002  N   GLY A 275      30.003   4.638  18.818  1.00 10.59      A    N
ANISOU 2002  N   GLY A 275     1222   1214   1588    -68    -20   -191  A    N
ATOM   2003  CA  GLY A 275      29.231   3.960  19.854  1.00 10.21      A    C
ANISOU 2003  CA  GLY A 275     1057   1206   1617    134     35   -154  A    C
ATOM   2004  C   GLY A 275      27.758   4.294  19.980  1.00  9.09      A    C
ANISOU 2004  C   GLY A 275     1083   1121   1248     64   -102    -80  A    C
ATOM   2005  O   GLY A 275      27.131   3.930  20.981  1.00 10.46      A    O
ANISOU 2005  O   GLY A 275     1217   1472   1285     59    -39     89  A    O
ATOM   2006  N   ILE A 276      27.193   4.979  18.996  1.00  9.16      A    N
ANISOU 2006  N   ILE A 276     1164   1174   1142    -66     -8    -80  A    N
ATOM   2007  CA  ILE A 276      25.761   5.278  19.022  1.00  9.36      A    C
ANISOU 2007  CA  ILE A 276     1157   1088   1310     36     -4   -178  A    C
ATOM   2008  CB  ILE A 276      25.477   6.581  18.245  1.00  9.28      A    C
ANISOU 2008  CB  ILE A 276     1205   1110   1212     32     77    -72  A    C
ATOM   2009  CG2 ILE A 276      23.996   6.831  18.089  1.00  9.98      A    C
ANISOU 2009  CG2 ILE A 276     1152   1272   1366    152     77     13  A    C
ATOM   2010  CG1 ILE A 276      26.201   7.772  18.895  1.00 10.96      A    C
ANISOU 2010  CG1 ILE A 276     1544   1296   1325   -101     -2   -193  A    C
ATOM   2011  CD1 ILE A 276      25.748   8.034  20.344  1.00 10.55      A    C
ANISOU 2011  CD1 ILE A 276     1398   1370   1239   -254    -55   -194  A    C
ATOM   2012  C   ILE A 276      24.953   4.109  18.455  1.00  9.20      A    C
ANISOU 2012  C   ILE A 276     1229   1149   1118    292    -56   -283  A    C
ATOM   2013  O   ILE A 276      25.337   3.488  17.453  1.00  9.49      A    O
ANISOU 2013  O   ILE A 276     1227   1153   1225    113    -19   -123  A    O
ATOM   2014  N   ASP A 277      23.822   3.828  19.107  1.00  9.00      A    N
ANISOU 2014  N   ASP A 277     1197   1092   1132    163    -19    -84  A    N
ATOM   2015  CA  ASP A 277      22.909   2.729  18.759  1.00  8.92      A    C
ANISOU 2015  CA  ASP A 277     1274   1074   1041   -145   -157   -100  A    C
ATOM   2016  CB  ASP A 277      22.587   1.961  20.031  1.00  9.15      A    C
ANISOU 2016  CB  ASP A 277     1285   1128   1065     64   -195     17  A    C
ATOM   2017  CG  ASP A 277      23.825   1.523  20.804  1.00  9.34      A    C
ANISOU 2017  CG  ASP A 277     1403   1063   1082     65    -14     36  A    C
ATOM   2018  OD1 ASP A 277      24.687   0.830  20.219  1.00 10.28      A    O
ANISOU 2018  OD1 ASP A 277     1331   1336   1238    296   -107   -313  A    O
ATOM   2019  OD2 ASP A 277      23.955   1.919  21.988  1.00  9.77      A    O
ANISOU 2019  OD2 ASP A 277     1359   1250   1102    204   -102    -53  A    O
ATOM   2020  C   ASP A 277      21.569   3.155  18.160  1.00  9.02      A    C
ANISOU 2020  C   ASP A 277     1433   1119    875    -88   -150   -188  A    C
ATOM   2021  O   ASP A 277      20.890   2.288  17.599  1.00  9.72      A    O
ANISOU 2021  O   ASP A 277     1508   1047   1137     57   -291   -224  A    O
ATOM   2022  N   MET A 278      21.163   4.425  18.304  1.00  8.38      A    N
ANISOU 2022  N   MET A 278     1184    859   1140     37   -165   -102  A    N
ATOM   2023  CA  MET A 278      19.815   4.828  17.880  1.00  8.93      A    C
ANISOU 2023  CA  MET A 278     1185    941   1269     97   -162    -46  A    C
ATOM   2024  CB  MET A 278      18.826   4.837  19.078  1.00 10.14      A    C
ANISOU 2024  CB  MET A 278     1172   1192   1488    110    137     93  A    C
ATOM   2025  CG  MET A 278      18.604   3.466  19.693  1.00 10.93      A    C
ANISOU 2025  CG  MET A 278     1542   1227   1385     70    280    -36  A    C
ATOM   2026  SD  MET A 278      17.691   3.528  21.220  1.00 11.31      A    S
ANISOU 2026  SD  MET A 278     1601   1323   1375    189    155     36  A    S
ATOM   2027  CE  MET A 278      16.156   4.269  20.718  1.00 19.22      A    C
ANISOU 2027  CE  MET A 278     1882   3064   2357    503    132    677  A    C
ATOM   2028  C   MET A 278      19.870   6.239  17.324  1.00  8.62      A    C
ANISOU 2028  C   MET A 278     1174   1029   1073     97    -43   -288  A    C
ATOM   2029  O   MET A 278      20.609   7.075  17.842  1.00  9.34      A    O
ANISOU 2029  O   MET A 278     1366   1059   1122    102    -35   -171  A    O
ATOM   2030  N   PHE A 279      19.035   6.491  16.322  1.00  8.71      A    N
ANISOU 2030  N   PHE A 279     1016   1126   1169     66    -28    -31  A    N
ATOM   2031  CA  PHE A 279      18.987   7.752  15.560  1.00  9.28      A    C
ANISOU 2031  CA  PHE A 279     1164   1039   1323     -5    -53     84  A    C
ATOM   2032  CB  PHE A 279      19.752   7.581  14.233  1.00 10.62      A    C
ANISOU 2032  CB  PHE A 279     1316   1270   1451   -118   -102    245  A    C
ATOM   2033  CG  PHE A 279      21.212   7.246  14.414  1.00  9.51      A    C
ANISOU 2033  CG  PHE A 279     1233   1241   1140     35      9    146  A    C
ATOM   2034  CD1 PHE A 279      21.619   5.912  14.465  1.00  9.64      A    C
ANISOU 2034  CD1 PHE A 279     1231   1349   1083     65    -99     87  A    C
ATOM   2035  CD2 PHE A 279      22.134   8.272  14.552  1.00 10.38      A    C
ANISOU 2035  CD2 PHE A 279     1207   1527   1210   -152    -51     23  A    C
ATOM   2036  CE1 PHE A 279      22.962   5.621  14.630  1.00 10.42      A    C
ANISOU 2036  CE1 PHE A 279     1329   1368   1262    -71    -71   -197  A    C
ATOM   2037  CE2 PHE A 279      23.466   7.996  14.713  1.00 10.17      A    C
ANISOU 2037  CE2 PHE A 279     1262   1451   1150    -51     66   -148  A    C
ATOM   2038  CZ  PHE A 279      23.910   6.653  14.757  1.00  9.98      A    C
ANISOU 2038  CZ  PHE A 279     1421   1270   1102     55     78   -170  A    C
ATOM   2039  C   PHE A 279      17.561   8.076  15.229  1.00  9.78      A    C
ANISOU 2039  C   PHE A 279     1137   1157   1423     29   -189     72  A    C
ATOM   2040  O   PHE A 279      16.731   7.185  15.012  1.00  9.65      A    O
ANISOU 2040  O   PHE A 279     1158   1160   1348      0   -113      1  A    O
ATOM   2041  N   ASP A 280      17.284   9.380  15.091  1.00 11.95      A    N
ANISOU 2041  N   ASP A 280     1285   1119   2137    149   -334    157  A    N
ATOM   2042  CA  ASP A 280      16.043   9.838  14.456  1.00 12.83      A    C
ANISOU 2042  CA  ASP A 280     1524   1388   1964    411   -163    229  A    C
ATOM   2043  CB  ASP A 280      14.947  10.208  15.458  1.00 13.30      A    C
ANISOU 2043  CB  ASP A 280     1647   1378   2029    276   -262     94  A    C
ATOM   2044  CG  ASP A 280      15.238  11.494  16.179  1.00 15.13      A    C
ANISOU 2044  CG  ASP A 280     2179   1680   1888    513    101    316  A    C
ATOM   2045  OD1 ASP A 280      15.952  11.533  17.192  1.00 16.95      A    O
ANISOU 2045  OD1 ASP A 280     2480   1930   2031     -7   -141    429  A    O
ATOM   2046  OD2 ASP A 280      14.720  12.547  15.743  1.00 18.65      A    O
ANISOU 2046  OD2 ASP A 280     2454   2067   2564    668     66    335  A    O
ATOM   2047  C   ASP A 280      16.380  11.105  13.696  1.00 13.65      A    C
ANISOU 2047  C   ASP A 280     1690   1472   2025    350   -232    318  A    C
ATOM   2048  O   ASP A 280      17.273  11.873  14.113  1.00 15.19      A    O
ANISOU 2048  O   ASP A 280     1762   1682   2328    130   -208    207  A    O
ATOM   2049  N   CYS A 281      15.639  11.373  12.632  1.00 13.45      A    N
ANISOU 2049  N   CYS A 281     1810   1573   1726    253     18    159  A    N
ATOM   2050  CA  CYS A 281      15.743  12.692  12.012  0.85 12.91      A    C
ANISOU 2050  CA  CYS A 281     1833   1495   1576    -51     68    489  A    C
ATOM   2051  CB  CYS A 281      17.115  12.889  11.382  0.51 13.74      A    C
ANISOU 2051  CB  CYS A 281     2032   1586   1603    -40    269    670  A    C
ATOM   2052  SG  CYS A 281      17.447  12.044   9.885  0.26 14.43      A    S
ANISOU 2052  SG  CYS A 281     2056   1199   2228     95    138    283  A    S
ATOM   2053  C   CYS A 281      14.623  12.844  11.008  1.00 13.50      A    C
ANISOU 2053  C   CYS A 281     1953   1399   1777     91   -138    235  A    C
ATOM   2054  O   CYS A 281      14.149  11.856  10.434  1.00 14.12      A    O
ANISOU 2054  O   CYS A 281     2059   1471   1837    179   -294    204  A    O
ATOM   2055  N   VAL A 282      14.202  14.083  10.789  1.00 14.65      A    N
ANISOU 2055  N   VAL A 282     2314   1595   1656    269   -319     23  A    N
ATOM   2056  CA  VAL A 282      13.193  14.385   9.808  1.00 15.20      A    C
ANISOU 2056  CA  VAL A 282     2398   1684   1693    448   -394     36  A    C
ATOM   2057  CB  VAL A 282      12.463  15.671  10.130  1.00 16.48      A    C
ANISOU 2057  CB  VAL A 282     2726   1690   1847    489   -258     -6  A    C
ATOM   2058  CG1 VAL A 282      13.418  16.880  10.052  1.00 19.37      A    C
ANISOU 2058  CG1 VAL A 282     2950   1685   2725    249   -454    -98  A    C
ATOM   2059  CG2 VAL A 282      11.718  15.545  11.463  1.00 19.88      A    C
ANISOU 2059  CG2 VAL A 282     2857   2549   2148    604    164    163  A    C
ATOM   2060  C   VAL A 282      13.810  14.444   8.406  1.00 16.01      A    C
ANISOU 2060  C   VAL A 282     2231   1980   1871    362   -293    -18  A    C
ATOM   2061  O   VAL A 282      13.093  14.439   7.448  1.00 16.41      A    O
ANISOU 2061  O   VAL A 282     2390   2112   1735    301   -249     97  A    O
ATOM   2062  O   LEU A 283      14.746  14.139   4.789  1.00 19.74      A    O
ANISOU 2062  O   LEU A 283     2847   2613   2041    211     37    651  A    O
ATOM   2063  N   LEU A 283      15.136  14.374   8.272  1.00 18.19      A    N
ANISOU 2063  N   LEU A 283     2572   2037   2304    401   -170    301  A    N
ATOM   2064  CA  LEU A 283      15.759  14.525   6.951  1.00 20.53      A    C
ANISOU 2064  CA  LEU A 283     2831   2362   2609    278      9    432  A    C
ATOM   2065  C   LEU A 283      15.135  13.632   5.846  1.00 19.21      A    C
ANISOU 2065  C   LEU A 283     2937   2202   2160     86    -81    455  A    C
ATOM   2066  CB  LEU A 283      17.287  14.354   7.025  1.00 22.95      A    C
ANISOU 2066  CB  LEU A 283     2915   2950   2854    -51   -154    629  A    C
ATOM   2067  CG  LEU A 283      18.183  14.686   5.840  1.00 25.37      A    C
ANISOU 2067  CG  LEU A 283     3240   3121   3280   -107   -179    718  A    C
ATOM   2068  CD1 LEU A 283      18.031  16.183   5.425  1.00 26.84      A    C
ANISOU 2068  CD1 LEU A 283     3448   3338   3412   -210    -43    981  A    C
ATOM   2069  CD2 LEU A 283      19.639  14.367   6.176  1.00 26.10      A    C
ANISOU 2069  CD2 LEU A 283     3212   3225   3479    108   -255    742  A    C
ATOM   2070  N   PRO A 284      15.034  12.299   6.056  1.00 18.27      A    N
ANISOU 2070  N   PRO A 284     2982   2050   1909    277    -25     52  A    N
ATOM   2071  CD  PRO A 284      15.534  11.449   7.151  1.00 18.31      A    C
ANISOU 2071  CD  PRO A 284     3200   1697   2060    -26   -256    418  A    C
ATOM   2072  CA  PRO A 284      14.532  11.510   4.910  1.00 18.43      A    C
ANISOU 2072  CA  PRO A 284     2932   2004   2066    530    -90   -260  A    C
ATOM   2073  CB  PRO A 284      14.698  10.078   5.396  1.00 17.35      A    C
ANISOU 2073  CB  PRO A 284     2839   2024   1731    670    -20    190  A    C
ATOM   2074  CG  PRO A 284      14.753  10.182   6.946  1.00 18.29      A    C
ANISOU 2074  CG  PRO A 284     3010   2000   1941     53   -137    -25  A    C
ATOM   2075  C   PRO A 284      13.085  11.833   4.543  1.00 17.26      A    C
ANISOU 2075  C   PRO A 284     2723   2032   1804    464    229    154  A    C
ATOM   2076  O   PRO A 284      12.769  11.834   3.343  1.00 18.96      A    O
ANISOU 2076  O   PRO A 284     3086   2206   1914    414     19    227  A    O
ATOM   2077  N   THR A 285      12.226  12.146   5.508  1.00 16.84      A    N
ANISOU 2077  N   THR A 285     2589   1909   1899     76   -176     85  A    N
ATOM   2078  CA  THR A 285      10.816  12.471   5.216  1.00 17.18      A    C
ANISOU 2078  CA  THR A 285     2586   1957   1985     26   -268    -58  A    C
ATOM   2079  CB  THR A 285       9.926  12.265   6.488  1.00 17.01      A    C
ANISOU 2079  CB  THR A 285     2656   1855   1954   -342   -385   -182  A    C
ATOM   2080  OG1 THR A 285      10.671  12.721   7.612  1.00 16.80      A    O
ANISOU 2080  OG1 THR A 285     2618   1895   1872    -86     -6    184  A    O
ATOM   2081  CG2 THR A 285       9.601  10.821   6.710  1.00 21.05      A    C
ANISOU 2081  CG2 THR A 285     3029   2509   2459   -376   -354     35  A    C
ATOM   2082  C   THR A 285      10.718  13.898   4.652  1.00 16.59      A    C
ANISOU 2082  C   THR A 285     2539   1760   2004   -114   -443    -32  A    C
ATOM   2083  O   THR A 285      10.263  14.103   3.515  1.00 17.53      A    O
ANISOU 2083  O   THR A 285     2472   2076   2113    124    -34    313  A    O
ATOM   2084  O   ALA A 286      11.315  17.174   2.724  1.00 20.20      A    O
ANISOU 2084  O   ALA A 286     3102   2353   2220   -220   -544    469  A    O
ATOM   2085  N   ALA A 286      11.172  14.887   5.427  1.00 17.48      A    N
ANISOU 2085  N   ALA A 286     2904   1596   2143   -144   -296    165  A    N
ATOM   2086  CA  ALA A 286      11.126  16.292   4.999  1.00 19.01      A    C
ANISOU 2086  CA  ALA A 286     3021   2029   2174   -398   -298    305  A    C
ATOM   2087  C   ALA A 286      11.834  16.535   3.672  1.00 19.19      A    C
ANISOU 2087  C   ALA A 286     2889   2166   2235   -413   -387    576  A    C
ATOM   2088  CB  ALA A 286      11.779  17.091   6.076  1.00 19.73      A    C
ANISOU 2088  CB  ALA A 286     3452   1819   2224   -487   -627    165  A    C
ATOM   2089  O   SER A 287      13.246  16.005  -0.011  1.00 22.10      A    O
ANISOU 2089  O   SER A 287     3150   3058   2187    202   -136    509  A    O
ATOM   2090  N   SER A 287      13.058  16.052   3.568  1.00 18.96      A    N
ANISOU 2090  N   SER A 287     2691   2417   2097   -443   -438    443  A    N
ATOM   2091  CA  SER A 287      13.747  16.390   2.343  1.00 22.85      A    C
ANISOU 2091  CA  SER A 287     3018   3405   2259   -465   -104    666  A    C
ATOM   2092  C   SER A 287      13.218  15.546   1.146  1.00 21.69      A    C
ANISOU 2092  C   SER A 287     3102   2988   2152   -226     47    168  A    C
ATOM   2093  CB  SER A 287      15.266  16.382   2.517  1.00 26.23      A    C
ANISOU 2093  CB  SER A 287     3371   3733   2861    -83     -7    867  A    C
ATOM   2094  OG  SER A 287      15.768  15.091   2.421  1.00 25.34      A    O
ANISOU 2094  OG  SER A 287     3458   3414   2757    291    366   1211  A    O
ATOM   2095  O   ALA A 288      10.741  14.585  -1.470  1.00 20.01      A    O
ANISOU 2095  O   ALA A 288     3115   2404   2086    107   -228   -331  A    O
ATOM   2096  N   ALA A 288      12.650  14.370   1.412  1.00 21.20      A    N
ANISOU 2096  N   ALA A 288     3141   2541   2372    330   -270   -222  A    N
ATOM   2097  CA  ALA A 288      11.906  13.627   0.386  1.00 21.84      A    C
ANISOU 2097  CA  ALA A 288     3113   2514   2673    476   -159   -224  A    C
ATOM   2098  C   ALA A 288      10.833  14.483  -0.237  1.00 19.80      A    C
ANISOU 2098  C   ALA A 288     3049   2386   2087    138   -175   -299  A    C
ATOM   2099  CB  ALA A 288      11.251  12.421   0.996  1.00 27.80      A    C
ANISOU 2099  CB  ALA A 288     3432   3684   3447    196    249   -229  A    C
ATOM   2100  O   ARG A 289       8.763  17.528  -1.617  1.00 22.03      A    O
ANISOU 2100  O   ARG A 289     2847   3136   2386    146   -621    121  A    O
ATOM   2101  N   ARG A 289       9.998  15.063   0.623  1.00 18.53      A    N
ANISOU 2101  N   ARG A 289     2689   2408   1942    225   -235    105  A    N
ATOM   2102  CA  ARG A 289       8.924  15.913   0.138  1.00 19.72      A    C
ANISOU 2102  CA  ARG A 289     2615   2670   2206    176   -335     20  A    C
ATOM   2103  C   ARG A 289       9.450  17.101  -0.698  1.00 19.78      A    C
ANISOU 2103  C   ARG A 289     2784   2651   2081    -38   -651    -34  A    C
ATOM   2104  CB  ARG A 289       8.025  16.376   1.287  1.00 20.60      A    C
ANISOU 2104  CB  ARG A 289     2575   2886   2367    205     69    409  A    C
ATOM   2105  CG  ARG A 289       7.400  15.221   2.116  1.00 20.12      A    C
ANISOU 2105  CG  ARG A 289     2437   2904   2302    149      1    422  A    C
ATOM   2106  CD  ARG A 289       6.260  15.682   3.002  1.00 19.65      A    C
ANISOU 2106  CD  ARG A 289     2489   2511   2467    287   -107    250  A    C
ATOM   2107  NE  ARG A 289       6.692  16.745   3.914  1.00 22.51      A    N
ANISOU 2107  NE  ARG A 289     2831   2599   3121    282     46     16  A    N
ATOM   2108  CZ  ARG A 289       7.373  16.541   5.049  1.00 22.25      A    C
ANISOU 2108  CZ  ARG A 289     2964   2368   3124   -100    149   -498  A    C
ATOM   2109  NH1 ARG A 289       7.723  15.308   5.453  1.00 21.49      A    N
ANISOU 2109  NH1 ARG A 289     2679   2357   3130   -111    564    -65  A    N
ATOM   2110  NH2 ARG A 289       7.687  17.578   5.818  1.00 24.81      A    N
ANISOU 2110  NH2 ARG A 289     3394   2561   3470   -409    422   -697  A    N
ATOM   2111  O   ASN A 290      12.648  19.161  -3.119  1.00 25.99      A    O
ANISOU 2111  O   ASN A 290     3801   3337   2737    347   -632    505  A    O
ATOM   2112  N   ASN A 290      10.675  17.570  -0.437  1.00 18.88      A    N
ANISOU 2112  N   ASN A 290     3084   1990   2102   -132   -502    -85  A    N
ATOM   2113  CA  ASN A 290      11.309  18.680  -1.143  1.00 22.58      A    C
ANISOU 2113  CA  ASN A 290     3490   2516   2572    103   -107    412  A    C
ATOM   2114  C   ASN A 290      12.094  18.307  -2.416  1.00 22.20      A    C
ANISOU 2114  C   ASN A 290     3277   2919   2237    440   -585    371  A    C
ATOM   2115  CB  ASN A 290      12.260  19.368  -0.185  1.00 26.51      A    C
ANISOU 2115  CB  ASN A 290     3733   3407   2932   -238   -309    693  A    C
ATOM   2116  CG  ASN A 290      13.723  19.084  -0.493  1.00 32.13      A    C
ANISOU 2116  CG  ASN A 290     4259   4339   3610   -447     91    280  A    C
ATOM   2117  OD1 ASN A 290      14.479  20.004  -0.833  1.00 36.24      A    O
ANISOU 2117  OD1 ASN A 290     4428   5082   4258  -1099    181     43  A    O
ATOM   2118  ND2 ASN A 290      14.137  17.812  -0.373  1.00 30.35      A    N
ANISOU 2118  ND2 ASN A 290     4206   4307   3020   -613    327    132  A    N
ATOM   2119  N   GLY A 291      12.177  17.036  -2.694  1.00 16.96      A    N
ANISOU 2119  N   GLY A 291     2445   2059   1939    510   -825   -132  A    N
ATOM   2120  CA  GLY A 291      12.828  16.545  -3.906  1.00 16.09      A    C
ANISOU 2120  CA  GLY A 291     2160   2177   1777    352   -236    354  A    C
ATOM   2121  C   GLY A 291      14.188  15.886  -3.728  1.00 13.97      A    C
ANISOU 2121  C   GLY A 291     1784   1898   1626     24   -222    287  A    C
ATOM   2122  O   GLY A 291      14.741  15.338  -4.682  1.00 16.24      A    O
ANISOU 2122  O   GLY A 291     1753   2801   1619    -85    -82    326  A    O
ATOM   2123  N   GLN A 292      14.713  15.825  -2.513  1.00 12.93      A    N
ANISOU 2123  N   GLN A 292     1840   1463   1608     17   -236     86  A    N
ATOM   2124  CA  GLN A 292      16.027  15.199  -2.314  1.00 12.80      A    C
ANISOU 2124  CA  GLN A 292     1859   1383   1620   -279   -347    249  A    C
ATOM   2125  CB  GLN A 292      16.702  15.798  -1.114  1.00 15.23      A    C
ANISOU 2125  CB  GLN A 292     1928   1749   2112   -112   -659    197  A    C
ATOM   2126  CG  GLN A 292      18.072  15.160  -0.840  1.00 19.23      A    C
ANISOU 2126  CG  GLN A 292     2200   2562   2544   -429   -448    -90  A    C
ATOM   2127  CD  GLN A 292      18.922  15.964   0.126  1.00 23.24      A    C
ANISOU 2127  CD  GLN A 292     2595   3240   2994   -555    -82   -589  A    C
ATOM   2128  OE1 GLN A 292      19.971  16.510  -0.247  1.00 27.97      A    O
ANISOU 2128  OE1 GLN A 292     3016   3812   3800   -721      0   -542  A    O
ATOM   2129  NE2 GLN A 292      18.459  16.067   1.373  1.00 23.57      A    N
ANISOU 2129  NE2 GLN A 292     2734   3776   2444   -398   -452   -225  A    N
ATOM   2130  C   GLN A 292      15.861  13.712  -2.086  1.00 12.39      A    C
ANISOU 2130  C   GLN A 292     1726   1569   1414   -131   -341    381  A    C
ATOM   2131  O   GLN A 292      15.153  13.319  -1.136  1.00 12.95      A    O
ANISOU 2131  O   GLN A 292     1838   1636   1448   -155   -195    351  A    O
ATOM   2132  N   ALA A 293      16.498  12.888  -2.922  1.00 12.21      A    N
ANISOU 2132  N   ALA A 293     1563   1420   1658      1   -309    341  A    N
ATOM   2133  CA  ALA A 293      16.510  11.442  -2.757  1.00 12.49      A    C
ANISOU 2133  CA  ALA A 293     1503   1547   1696     71   -265    277  A    C
ATOM   2134  CB  ALA A 293      16.058  10.745  -4.065  1.00 13.36      A    C
ANISOU 2134  CB  ALA A 293     1537   1717   1823   -256   -229    181  A    C
ATOM   2135  C   ALA A 293      17.898  10.973  -2.385  1.00 12.76      A    C
ANISOU 2135  C   ALA A 293     1367   1632   1849    -89    -77    492  A    C
ATOM   2136  O   ALA A 293      18.889  11.369  -3.017  1.00 14.99      A    O
ANISOU 2136  O   ALA A 293     1405   2106   2186    -54    -87    869  A    O
ATOM   2137  N   PHE A 294      17.976  10.073  -1.397  1.00 12.37      A    N
ANISOU 2137  N   PHE A 294     1492   1567   1641    -18   -406    444  A    N
ATOM   2138  CA  PHE A 294      19.271   9.490  -1.029  1.00 13.37      A    C
ANISOU 2138  CA  PHE A 294     1371   1909   1800   -100   -265    607  A    C
ATOM   2139  CB  PHE A 294      19.275   9.123   0.478  1.00 15.26      A    C
ANISOU 2139  CB  PHE A 294     1473   2292   2034   -262    -51    976  A    C
ATOM   2140  CG  PHE A 294      19.180  10.345   1.339  1.00 15.93      A    C
ANISOU 2140  CG  PHE A 294     1744   2487   1820   -141   -118    803  A    C
ATOM   2141  CD1 PHE A 294      20.315  11.059   1.635  1.00 17.42      A    C
ANISOU 2141  CD1 PHE A 294     1910   2955   1752   -174   -302    798  A    C
ATOM   2142  CD2 PHE A 294      17.938  10.837   1.783  1.00 18.51      A    C
ANISOU 2142  CD2 PHE A 294     2154   2770   2109   -184   -443    307  A    C
ATOM   2143  CE1 PHE A 294      20.240  12.266   2.355  1.00 20.25      A    C
ANISOU 2143  CE1 PHE A 294     2189   3455   2052   -319   -408    278  A    C
ATOM   2144  CE2 PHE A 294      17.859  12.054   2.507  1.00 19.57      A    C
ANISOU 2144  CE2 PHE A 294     2315   2895   2226   -601   -457    176  A    C
ATOM   2145  CZ  PHE A 294      19.018  12.748   2.816  1.00 21.73      A    C
ANISOU 2145  CZ  PHE A 294     2415   3470   2371   -321   -672    293  A    C
ATOM   2146  C   PHE A 294      19.620   8.321  -1.944  1.00 15.65      A    C
ANISOU 2146  C   PHE A 294     1367   1720   2857   -133    -30    492  A    C
ATOM   2147  O   PHE A 294      18.759   7.515  -2.306  1.00 17.84      A    O
ANISOU 2147  O   PHE A 294     1225   1695   3858    -81   -376    123  A    O
ATOM   2148  N   THR A 295      20.878   8.253  -2.341  1.00 14.49      A    N
ANISOU 2148  N   THR A 295     1293   1837   2377     75   -197    165  A    N
ATOM   2149  CA  THR A 295      21.352   7.131  -3.148  1.00 16.16      A    C
ANISOU 2149  CA  THR A 295     1593   2137   2410     73   -337     79  A    C
ATOM   2150  CB  THR A 295      21.486   7.452  -4.697  1.00 16.19      A    C
ANISOU 2150  CB  THR A 295     1715   2070   2365    -58   -529    187  A    C
ATOM   2151  OG1 THR A 295      22.761   8.028  -5.006  1.00 16.48      A    O
ANISOU 2151  OG1 THR A 295     1734   2164   2365     -0   -481    233  A    O
ATOM   2152  CG2 THR A 295      20.351   8.333  -5.205  1.00 18.43      A    C
ANISOU 2152  CG2 THR A 295     1966   2250   2786    104   -875    131  A    C
ATOM   2153  C   THR A 295      22.729   6.736  -2.617  1.00 13.97      A    C
ANISOU 2153  C   THR A 295     1292   2016   2000     66   -353     27  A    C
ATOM   2154  O   THR A 295      23.379   7.504  -1.911  1.00 14.06      A    O
ANISOU 2154  O   THR A 295     1271   2150   1921   -106   -175    130  A    O
ATOM   2155  N   TRP A 296      23.204   5.552  -2.993  1.00 15.14      A    N
ANISOU 2155  N   TRP A 296     1533   2075   2145    148    -91     68  A    N
ATOM   2156  CA  TRP A 296      24.525   5.135  -2.554  1.00 14.37      A    C
ANISOU 2156  CA  TRP A 296     1416   2124   1922    185    -70    195  A    C
ATOM   2157  CB  TRP A 296      24.774   3.640  -2.880  1.00 14.41      A    C
ANISOU 2157  CB  TRP A 296     1722   2108   1645    109    308    168  A    C
ATOM   2158  CG  TRP A 296      23.816   2.798  -2.104  1.00 14.78      A    C
ANISOU 2158  CG  TRP A 296     1632   2224   1757    382    123      2  A    C
ATOM   2159  CD2 TRP A 296      23.816   2.629  -0.688  1.00 15.28      A    C
ANISOU 2159  CD2 TRP A 296     1846   2298   1663    374    247    -82  A    C
ATOM   2160  CE2 TRP A 296      22.722   1.822  -0.359  1.00 18.58      A    C
ANISOU 2160  CE2 TRP A 296     2277   2574   2211    177    513    200  A    C
ATOM   2161  CE3 TRP A 296      24.650   3.100   0.337  1.00 17.13      A    C
ANISOU 2161  CE3 TRP A 296     2372   2728   1409    149    300     32  A    C
ATOM   2162  CD1 TRP A 296      22.748   2.098  -2.581  1.00 16.68      A    C
ANISOU 2162  CD1 TRP A 296     1978   1935   2425    503    234    214  A    C
ATOM   2163  NE1 TRP A 296      22.090   1.493  -1.526  1.00 19.17      A    N
ANISOU 2163  NE1 TRP A 296     2168   2588   2530    143    415    179  A    N
ATOM   2164  CZ2 TRP A 296      22.421   1.476   0.957  1.00 20.39      A    C
ANISOU 2164  CZ2 TRP A 296     2463   3003   2283   -284    398    286  A    C
ATOM   2165  CZ3 TRP A 296      24.354   2.769   1.632  1.00 19.63      A    C
ANISOU 2165  CZ3 TRP A 296     2644   2988   1826     62    499    192  A    C
ATOM   2166  CH2 TRP A 296      23.262   1.934   1.935  1.00 21.27      A    C
ANISOU 2166  CH2 TRP A 296     2772   3391   1920   -256    374    283  A    C
ATOM   2167  C   TRP A 296      25.633   5.988  -3.155  1.00 15.01      A    C
ANISOU 2167  C   TRP A 296     1489   2353   1862    239    -26    191  A    C
ATOM   2168  O   TRP A 296      26.761   5.958  -2.667  1.00 15.76      A    O
ANISOU 2168  O   TRP A 296     1480   2488   2019    124   -111    462  A    O
ATOM   2169  N   ASP A 297      25.316   6.695  -4.238  1.00 16.00      A    N
ANISOU 2169  N   ASP A 297     1705   2718   1657    222     -0    409  A    N
ATOM   2170  CA  ASP A 297      26.259   7.608  -4.867  1.00 18.26      A    C
ANISOU 2170  CA  ASP A 297     2199   2963   1777     94     -6    576  A    C
ATOM   2171  CB  ASP A 297      26.171   7.479  -6.393  1.00 20.88      A    C
ANISOU 2171  CB  ASP A 297     2467   3555   1912    141    134    312  A    C
ATOM   2172  CG  ASP A 297      26.456   6.058  -6.851  1.00 21.57      A    C
ANISOU 2172  CG  ASP A 297     2722   3819   1654    361     37   -125  A    C
ATOM   2173  OD1 ASP A 297      27.625   5.647  -6.735  1.00 24.07      A    O
ANISOU 2173  OD1 ASP A 297     2905   3942   2300    753    172    136  A    O
ATOM   2174  OD2 ASP A 297      25.509   5.350  -7.272  1.00 25.86      A    O
ANISOU 2174  OD2 ASP A 297     3097   4454   2276    366    -86   -387  A    O
ATOM   2175  C   ASP A 297      26.041   9.040  -4.405  1.00 18.61      A    C
ANISOU 2175  C   ASP A 297     2268   2701   2101    -27     42    561  A    C
ATOM   2176  O   ASP A 297      26.496   9.958  -5.093  1.00 22.58      A    O
ANISOU 2176  O   ASP A 297     3053   3026   2500   -211    333    959  A    O
ATOM   2177  N   GLY A 298      25.368   9.232  -3.259  1.00 16.07      A    N
ANISOU 2177  N   GLY A 298     1631   2323   2152    173   -259    405  A    N
ATOM   2178  CA  GLY A 298      25.115  10.572  -2.732  1.00 15.68      A    C
ANISOU 2178  CA  GLY A 298     1464   2118   2377   -261   -374    823  A    C
ATOM   2179  C   GLY A 298      23.689  11.024  -3.009  1.00 14.83      A    C
ANISOU 2179  C   GLY A 298     1649   1815   2169   -499   -521    561  A    C
ATOM   2180  O   GLY A 298      22.973  10.407  -3.782  1.00 18.61      A    O
ANISOU 2180  O   GLY A 298     1958   1983   3129   -235   -759    432  A    O
ATOM   2181  N   PRO A 299      23.283  12.139  -2.400  1.00 14.73      A    N
ANISOU 2181  N   PRO A 299     1611   2159   1827   -317   -460    808  A    N
ATOM   2182  CD  PRO A 299      24.069  12.996  -1.500  1.00 16.77      A    C
ANISOU 2182  CD  PRO A 299     1686   2412   2276   -147   -565    341  A    C
ATOM   2183  CA  PRO A 299      21.923  12.638  -2.608  1.00 15.40      A    C
ANISOU 2183  CA  PRO A 299     1628   2243   1980    -63   -363    969  A    C
ATOM   2184  CB  PRO A 299      21.793  13.726  -1.545  1.00 18.39      A    C
ANISOU 2184  CB  PRO A 299     1954   2715   2317    108   -164    651  A    C
ATOM   2185  CG  PRO A 299      23.185  14.157  -1.287  1.00 19.73      A    C
ANISOU 2185  CG  PRO A 299     2012   2831   2653    126   -317    -35  A    C
ATOM   2186  C   PRO A 299      21.782  13.233  -4.009  1.00 15.01      A    C
ANISOU 2186  C   PRO A 299     1445   2100   2159   -197   -228    671  A    C
ATOM   2187  O   PRO A 299      22.745  13.744  -4.574  1.00 16.30      A    O
ANISOU 2187  O   PRO A 299     1514   2423   2257   -232   -159    871  A    O
ATOM   2188  N   ILE A 300      20.580  13.155  -4.565  1.00 14.13      A    N
ANISOU 2188  N   ILE A 300     1466   1937   1966   -202   -234    645  A    N
ATOM   2189  CA  ILE A 300      20.228  13.832  -5.812  1.00 14.09      A    C
ANISOU 2189  CA  ILE A 300     1595   2110   1650     77    -73    478  A    C
ATOM   2190  CB  ILE A 300      19.972  12.834  -6.980  1.00 15.85      A    C
ANISOU 2190  CB  ILE A 300     1834   2149   2040     88     41    366  A    C
ATOM   2191  CG2 ILE A 300      21.257  12.103  -7.339  1.00 18.57      A    C
ANISOU 2191  CG2 ILE A 300     2027   2443   2584    369    213    383  A    C
ATOM   2192  CG1 ILE A 300      18.780  11.906  -6.678  1.00 16.09      A    C
ANISOU 2192  CG1 ILE A 300     2086   2000   2027   -187    -16    306  A    C
ATOM   2193  CD1 ILE A 300      18.363  11.002  -7.857  1.00 19.57      A    C
ANISOU 2193  CD1 ILE A 300     2141   2516   2777   -176    260     35  A    C
ATOM   2194  C   ILE A 300      18.973  14.678  -5.554  1.00 13.19      A    C
ANISOU 2194  C   ILE A 300     1505   1926   1580   -111    -21    588  A    C
ATOM   2195  O   ILE A 300      18.153  14.366  -4.682  1.00 14.85      A    O
ANISOU 2195  O   ILE A 300     1785   2082   1775     41    109    828  A    O
ATOM   2196  N   ASN A 301      18.800  15.745  -6.323  1.00 12.75      A    N
ANISOU 2196  N   ASN A 301     1543   1772   1528   -288   -202    605  A    N
ATOM   2197  CA  ASN A 301      17.545  16.487  -6.272  1.00 13.00      A    C
ANISOU 2197  CA  ASN A 301     1823   1491   1627   -208   -453    233  A    C
ATOM   2198  CB  ASN A 301      17.591  18.011  -6.093  1.00 16.96      A    C
ANISOU 2198  CB  ASN A 301     2548   1678   2217   -418   -753    -19  A    C
ATOM   2199  CG  ASN A 301      16.177  18.540  -5.683  1.00 18.13      A    C
ANISOU 2199  CG  ASN A 301     2525   1970   2393     -8   -675   -106  A    C
ATOM   2200  OD1 ASN A 301      15.161  18.334  -6.374  1.00 14.77      A    O
ANISOU 2200  OD1 ASN A 301     2133   1721   1757   -123   -507    -13  A    O
ATOM   2201  ND2 ASN A 301      16.102  19.105  -4.497  1.00 23.34      A    N
ANISOU 2201  ND2 ASN A 301     2913   3117   2839    243   -740   -634  A    N
ATOM   2202  C   ASN A 301      16.751  16.165  -7.521  1.00 11.96      A    C
ANISOU 2202  C   ASN A 301     1832   1385   1326   -115   -489    267  A    C
ATOM   2203  O   ASN A 301      17.101  16.576  -8.660  1.00 11.76      A    O
ANISOU 2203  O   ASN A 301     1566   1463   1440   -228   -265    297  A    O
ATOM   2204  N   ILE A 302      15.696  15.383  -7.337  1.00 11.96      A    N
ANISOU 2204  N   ILE A 302     1685   1294   1566   -199   -290    375  A    N
ATOM   2205  CA  ILE A 302      14.959  14.816  -8.443  1.00 11.22      A    C
ANISOU 2205  CA  ILE A 302     1621   1280   1362   -301   -292    456  A    C
ATOM   2206  CB  ILE A 302      13.911  13.810  -7.912  1.00 12.00      A    C
ANISOU 2206  CB  ILE A 302     1607   1544   1410   -297    -83    328  A    C
ATOM   2207  CG2 ILE A 302      12.685  14.528  -7.280  1.00 12.84      A    C
ANISOU 2207  CG2 ILE A 302     1765   1607   1506    125    171    230  A    C
ATOM   2208  CG1 ILE A 302      13.470  12.809  -8.972  1.00 12.24      A    C
ANISOU 2208  CG1 ILE A 302     1805   1380   1467   -262    155    174  A    C
ATOM   2209  CD1 ILE A 302      14.575  11.976  -9.591  1.00 13.81      A    C
ANISOU 2209  CD1 ILE A 302     1869   1602   1777   -316    236    -13  A    C
ATOM   2210  C   ILE A 302      14.265  15.894  -9.284  1.00 11.01      A    C
ANISOU 2210  C   ILE A 302     1641   1403   1140   -510   -193    341  A    C
ATOM   2211  O   ILE A 302      13.891  15.628 -10.427  1.00 12.00      A    O
ANISOU 2211  O   ILE A 302     2038   1344   1178   -442   -335    241  A    O
ATOM   2212  N   ARG A 303      14.108  17.116  -8.748  1.00 10.92      A    N
ANISOU 2212  N   ARG A 303     1754   1092   1301   -250   -272    332  A    N
ATOM   2213  CA  ARG A 303      13.555  18.191  -9.553  1.00 10.67      A    C
ANISOU 2213  CA  ARG A 303     1701   1016   1335   -230   -116    263  A    C
ATOM   2214  CB  ARG A 303      13.296  19.422  -8.689  1.00 11.09      A    C
ANISOU 2214  CB  ARG A 303     1429   1425   1359   -239     71    145  A    C
ATOM   2215  CG  ARG A 303      12.202  19.187  -7.627  1.00 12.48      A    C
ANISOU 2215  CG  ARG A 303     1424   1687   1630   -222     80    211  A    C
ATOM   2216  CD  ARG A 303      12.025  20.414  -6.830  1.00 13.61      A    C
ANISOU 2216  CD  ARG A 303     1665   1695   1812    -50    225     15  A    C
ATOM   2217  NE  ARG A 303      11.412  21.388  -7.705  0.67 12.80      A    N
ANISOU 2217  NE  ARG A 303     1402   1542   1920    -40    328     -4  A    N
ATOM   2218  CZ  ARG A 303      10.166  21.821  -7.670  0.79 14.22      A    C
ANISOU 2218  CZ  ARG A 303     1581   1590   2232   -421    511      6  A    C
ATOM   2219  NH1 ARG A 303       9.772  22.638  -8.668  1.00 16.34      A    N
ANISOU 2219  NH1 ARG A 303     1801   1985   2421   -416     87    173  A    N
ATOM   2220  NH2 ARG A 303       9.341  21.421  -6.700  1.00 19.38      A    N
ANISOU 2220  NH2 ARG A 303     1959   2228   3178    -79    886     66  A    N
ATOM   2221  C   ARG A 303      14.491  18.631 -10.685  1.00 11.16      A    C
ANISOU 2221  C   ARG A 303     1754   1067   1421   -496   -335    139  A    C
ATOM   2222  O   ARG A 303      14.060  19.333 -11.608  1.00 11.56      A    O
ANISOU 2222  O   ARG A 303     1773   1055   1563   -336   -389    333  A    O
ATOM   2223  N   ASN A 304      15.785  18.331 -10.580  1.00 11.35      A    N
ANISOU 2223  N   ASN A 304     1788   1386   1137   -330    -32    246  A    N
ATOM   2224  CA  ASN A 304      16.712  18.812 -11.598  1.00 11.42      A    C
ANISOU 2224  CA  ASN A 304     1834   1346   1159   -169    -92    213  A    C
ATOM   2225  CB  ASN A 304      18.132  18.360 -11.218  1.00 12.54      A    C
ANISOU 2225  CB  ASN A 304     1715   1604   1445   -103    -23    382  A    C
ATOM   2226  CG  ASN A 304      19.198  19.041 -12.074  1.00 13.73      A    C
ANISOU 2226  CG  ASN A 304     1991   1607   1620   -162    -53    196  A    C
ATOM   2227  OD1 ASN A 304      19.299  18.772 -13.259  1.00 15.73      A    O
ANISOU 2227  OD1 ASN A 304     2567   1727   1681   -638    284    122  A    O
ATOM   2228  ND2 ASN A 304      19.993  19.925 -11.484  1.00 14.65      A    N
ANISOU 2228  ND2 ASN A 304     1774   2002   1791     95   -148     26  A    N
ATOM   2229  C   ASN A 304      16.305  18.306 -12.975  1.00 12.28      A    C
ANISOU 2229  C   ASN A 304     2121   1221   1326   -188    165    152  A    C
ATOM   2230  O   ASN A 304      15.942  17.138 -13.159  1.00 11.86      A    O
ANISOU 2230  O   ASN A 304     2072   1208   1226   -150   -110     91  A    O
ATOM   2231  N   ALA A 305      16.373  19.195 -13.961  1.00 13.36      A    N
ANISOU 2231  N   ALA A 305     2547   1339   1189   -183     72    258  A    N
ATOM   2232  CA  ALA A 305      16.036  18.882 -15.356  1.00 14.58      A    C
ANISOU 2232  CA  ALA A 305     2924   1349   1265   -126     83    163  A    C
ATOM   2233  CB  ALA A 305      16.304  20.152 -16.226  1.00 17.03      A    C
ANISOU 2233  CB  ALA A 305     3573   1598   1300   -301     32    452  A    C
ATOM   2234  C   ALA A 305      16.782  17.690 -15.907  1.00 14.41      A    C
ANISOU 2234  C   ALA A 305     2723   1503   1249   -354    -23     38  A    C
ATOM   2235  O   ALA A 305      16.254  17.031 -16.804  1.00 15.69      A    O
ANISOU 2235  O   ALA A 305     2935   1692   1334   -460    194    115  A    O
ATOM   2236  N   ARG A 306      17.955  17.367 -15.375  1.00 14.72      A    N
ANISOU 2236  N   ARG A 306     2615   1566   1413   -301    425    137  A    N
ATOM   2237  CA  ARG A 306      18.676  16.203 -15.905  1.00 15.95      A    C
ANISOU 2237  CA  ARG A 306     2598   1616   1849   -352    387     44  A    C
ATOM   2238  CB  ARG A 306      20.081  16.078 -15.328  1.00 17.35      A    C
ANISOU 2238  CB  ARG A 306     2547   2158   1886   -481    482     19  A    C
ATOM   2239  CG  ARG A 306      20.141  15.615 -13.883  1.00 20.36      A    C
ANISOU 2239  CG  ARG A 306     2561   2737   2437   -691     79     79  A    C
ATOM   2240  CD  ARG A 306      21.592  15.378 -13.357  1.00 29.08      A    C
ANISOU 2240  CD  ARG A 306     3418   3728   3902   -633    -29   -108  A    C
ATOM   2241  NE  ARG A 306      22.330  16.618 -13.157  1.00 36.23      A    N
ANISOU 2241  NE  ARG A 306     4301   4726   4738   -260    188     38  A    N
ATOM   2242  CZ  ARG A 306      22.360  17.307 -12.012  1.00 40.43      A    C
ANISOU 2242  CZ  ARG A 306     4825   5226   5310    -67     85    -84  A    C
ATOM   2243  NH1 ARG A 306      23.066  18.426 -11.940  1.00 42.32      A    N
ANISOU 2243  NH1 ARG A 306     5015   5359   5704     48    -10   -340  A    N
ATOM   2244  NH2 ARG A 306      21.685  16.887 -10.943  1.00 41.46      A    N
ANISOU 2244  NH2 ARG A 306     4937   5464   5354     53     19    144  A    N
ATOM   2245  C   ARG A 306      17.914  14.900 -15.712  1.00 14.70      A    C
ANISOU 2245  C   ARG A 306     2309   1509   1765   -283    450   -117  A    C
ATOM   2246  O   ARG A 306      18.253  13.905 -16.334  1.00 16.20      A    O
ANISOU 2246  O   ARG A 306     2443   1728   1983   -365    724   -170  A    O
ATOM   2247  N   PHE A 307      16.918  14.872 -14.821  1.00 12.75      A    N
ANISOU 2247  N   PHE A 307     1973   1416   1456   -256    164     69  A    N
ATOM   2248  CA  PHE A 307      16.153  13.643 -14.564  1.00 12.48      A    C
ANISOU 2248  CA  PHE A 307     2087   1273   1381   -201     -3    147  A    C
ATOM   2249  CB  PHE A 307      15.869  13.541 -13.057  1.00 12.83      A    C
ANISOU 2249  CB  PHE A 307     1966   1547   1362   -187     -5     75  A    C
ATOM   2250  CG  PHE A 307      17.121  13.466 -12.239  1.00 13.04      A    C
ANISOU 2250  CG  PHE A 307     2189   1423   1341   -264    -29    242  A    C
ATOM   2251  CD1 PHE A 307      18.024  12.407 -12.428  1.00 14.14      A    C
ANISOU 2251  CD1 PHE A 307     2000   1407   1965    -91    -87    233  A    C
ATOM   2252  CD2 PHE A 307      17.455  14.472 -11.327  1.00 13.02      A    C
ANISOU 2252  CD2 PHE A 307     2169   1484   1296   -500   -110    251  A    C
ATOM   2253  CE1 PHE A 307      19.186  12.333 -11.707  1.00 15.24      A    C
ANISOU 2253  CE1 PHE A 307     2145   1617   2028    -37    -96    152  A    C
ATOM   2254  CE2 PHE A 307      18.624  14.365 -10.590  1.00 14.22      A    C
ANISOU 2254  CE2 PHE A 307     2231   1739   1432   -371     55    226  A    C
ATOM   2255  CZ  PHE A 307      19.501  13.308 -10.802  1.00 15.48      A    C
ANISOU 2255  CZ  PHE A 307     2199   1815   1869    -60     66    286  A    C
ATOM   2256  C   PHE A 307      14.870  13.534 -15.360  1.00 12.28      A    C
ANISOU 2256  C   PHE A 307     2000   1304   1363    -28    161     91  A    C
ATOM   2257  O   PHE A 307      14.171  12.539 -15.241  1.00 12.51      A    O
ANISOU 2257  O   PHE A 307     1817   1403   1534   -187     72     91  A    O
ATOM   2258  N   SER A 308      14.584  14.527 -16.210  1.00 12.53      A    N
ANISOU 2258  N   SER A 308     2017   1403   1341     -5    103    135  A    N
ATOM   2259  CA  SER A 308      13.246  14.601 -16.805  1.00 14.21      A    C
ANISOU 2259  CA  SER A 308     2493   1665   1240    157    -18    150  A    C
ATOM   2260  CB  SER A 308      13.066  15.919 -17.566  1.00 17.43      A    C
ANISOU 2260  CB  SER A 308     3207   1788   1628    263     45    364  A    C
ATOM   2261  OG  SER A 308      13.893  15.917 -18.708  1.00 20.19      A    O
ANISOU 2261  OG  SER A 308     3786   2071   1816    214    244    410  A    O
ATOM   2262  C   SER A 308      12.948  13.416 -17.754  1.00 13.91      A    C
ANISOU 2262  C   SER A 308     2203   1881   1200      5    -45     65  A    C
ATOM   2263  O   SER A 308      11.780  13.110 -17.990  1.00 13.77      A    O
ANISOU 2263  O   SER A 308     1976   1909   1349    252    -37    155  A    O
ATOM   2264  N   GLU A 309      13.994  12.802 -18.318  1.00 12.51      A    N
ANISOU 2264  N   GLU A 309     2064   1533   1157     73    117    -42  A    N
ATOM   2265  CA  GLU A 309      13.794  11.649 -19.199  1.00 13.06      A    C
ANISOU 2265  CA  GLU A 309     2022   1636   1302    -32    186      4  A    C
ATOM   2266  CB  GLU A 309      14.106  12.040 -20.645  1.00 15.58      A    C
ANISOU 2266  CB  GLU A 309     2569   2025   1327     57    -31    310  A    C
ATOM   2267  CG  GLU A 309      13.075  13.089 -21.125  1.00 18.43      A    C
ANISOU 2267  CG  GLU A 309     2957   2537   1509    -40    -13    500  A    C
ATOM   2268  CD  GLU A 309      13.174  13.507 -22.581  1.00 21.07      A    C
ANISOU 2268  CD  GLU A 309     3297   2908   1801    115    -34    628  A    C
ATOM   2269  OE1 GLU A 309      14.120  13.095 -23.277  1.00 23.94      A    O
ANISOU 2269  OE1 GLU A 309     3608   3705   1783    -34    344    267  A    O
ATOM   2270  OE2 GLU A 309      12.292  14.300 -22.990  1.00 22.16      A    O
ANISOU 2270  OE2 GLU A 309     3463   3114   1842    187   -212    645  A    O
ATOM   2271  C   GLU A 309      14.618  10.456 -18.754  1.00 12.87      A    C
ANISOU 2271  C   GLU A 309     1670   1621   1600    -98    274    -79  A    C
ATOM   2272  O   GLU A 309      14.901   9.554 -19.543  1.00 14.49      A    O
ANISOU 2272  O   GLU A 309     1876   1999   1632    110    128    -83  A    O
ATOM   2273  N   ASP A 310      14.959  10.406 -17.467  1.00 12.42      A    N
ANISOU 2273  N   ASP A 310     1575   1721   1422   -133    123    223  A    N
ATOM   2274  CA  ASP A 310      15.809   9.339 -16.926  1.00 12.37      A    C
ANISOU 2274  CA  ASP A 310     1576   1510   1613    -54    170    150  A    C
ATOM   2275  CB  ASP A 310      16.623   9.934 -15.793  1.00 12.63      A    C
ANISOU 2275  CB  ASP A 310     1440   1811   1548      1   -110     29  A    C
ATOM   2276  CG  ASP A 310      17.696   8.994 -15.237  1.00 13.21      A    C
ANISOU 2276  CG  ASP A 310     1380   2013   1626   -145    177    -22  A    C
ATOM   2277  OD1 ASP A 310      17.637   7.761 -15.499  1.00 14.13      A    O
ANISOU 2277  OD1 ASP A 310     1505   1779   2084     -2    173     82  A    O
ATOM   2278  OD2 ASP A 310      18.594   9.493 -14.534  1.00 14.41      A    O
ANISOU 2278  OD2 ASP A 310     1492   2065   1918    -37     13    223  A    O
ATOM   2279  C   ASP A 310      14.929   8.179 -16.465  1.00 12.24      A    C
ANISOU 2279  C   ASP A 310     1688   1570   1391     55    195    -13  A    C
ATOM   2280  O   ASP A 310      14.153   8.303 -15.527  1.00 11.98      A    O
ANISOU 2280  O   ASP A 310     1454   1556   1541    140    225    -20  A    O
ATOM   2281  N   LEU A 311      15.032   7.065 -17.185  1.00 11.62      A    N
ANISOU 2281  N   LEU A 311     1569   1445   1402     57    143      7  A    N
ATOM   2282  CA  LEU A 311      14.178   5.913 -16.887  1.00 12.47      A    C
ANISOU 2282  CA  LEU A 311     1852   1466   1419    -87    100    -88  A    C
ATOM   2283  CB  LEU A 311      13.905   5.113 -18.175  1.00 15.25      A    C
ANISOU 2283  CB  LEU A 311     2140   1807   1847   -191   -151   -150  A    C
ATOM   2284  CG  LEU A 311      12.969   5.806 -19.154  1.00 17.37      A    C
ANISOU 2284  CG  LEU A 311     2294   2588   1716   -227   -212    221  A    C
ATOM   2285  CD1 LEU A 311      12.901   5.003 -20.441  1.00 22.26      A    C
ANISOU 2285  CD1 LEU A 311     2832   3473   2153   -303   -408    -94  A    C
ATOM   2286  CD2 LEU A 311      11.561   5.924 -18.556  1.00 19.95      A    C
ANISOU 2286  CD2 LEU A 311     2055   3151   2374   -326   -216    440  A    C
ATOM   2287  C   LEU A 311      14.682   5.047 -15.751  1.00 12.87      A    C
ANISOU 2287  C   LEU A 311     1774   1435   1680     15    -32     54  A    C
ATOM   2288  O   LEU A 311      14.004   4.102 -15.360  1.00 13.60      A    O
ANISOU 2288  O   LEU A 311     1894   1653   1622    -95    -67     62  A    O
ATOM   2289  N   LYS A 312      15.884   5.317 -15.249  1.00 12.13      A    N
ANISOU 2289  N   LYS A 312     1689   1614   1305    201     42     82  A    N
ATOM   2290  CA  LYS A 312      16.405   4.503 -14.134  1.00 12.54      A    C
ANISOU 2290  CA  LYS A 312     1404   1764   1597    118    174    218  A    C
ATOM   2291  CB  LYS A 312      17.875   4.847 -13.898  1.00 14.10      A    C
ANISOU 2291  CB  LYS A 312     1402   2299   1656    289    237    126  A    C
ATOM   2292  CG  LYS A 312      18.771   4.550 -15.059  1.00 17.06      A    C
ANISOU 2292  CG  LYS A 312     1577   2734   2169    323    254   -148  A    C
ATOM   2293  CD  LYS A 312      20.250   4.657 -14.712  1.00 19.17      A    C
ANISOU 2293  CD  LYS A 312     1797   2569   2916    337    379    -26  A    C
ATOM   2294  CE  LYS A 312      20.640   6.091 -14.379  1.00 21.65      A    C
ANISOU 2294  CE  LYS A 312     1913   3053   3260    173    334    234  A    C
ATOM   2295  NZ  LYS A 312      20.358   7.029 -15.486  1.00 23.13      A    N
ANISOU 2295  NZ  LYS A 312     1892   3357   3540    370    592    463  A    N
ATOM   2296  C   LYS A 312      15.590   4.770 -12.869  1.00 11.33      A    C
ANISOU 2296  C   LYS A 312     1401   1446   1460    103     79     40  A    C
ATOM   2297  O   LYS A 312      15.039   5.831 -12.706  1.00 11.58      A    O
ANISOU 2297  O   LYS A 312     1327   1549   1524     45     19   -155  A    O
ATOM   2298  N   PRO A 313      15.579   3.828 -11.920  1.00 13.13      A    N
ANISOU 2298  N   PRO A 313     1859   1501   1630     17    104   -127  A    N
ATOM   2299  CD  PRO A 313      16.254   2.505 -11.980  1.00 15.22      A    C
ANISOU 2299  CD  PRO A 313     2187   1583   2015     83      4    114  A    C
ATOM   2300  CA  PRO A 313      14.995   4.110 -10.593  1.00 13.19      A    C
ANISOU 2300  CA  PRO A 313     1837   1638   1534    -28    156    -65  A    C
ATOM   2301  CB  PRO A 313      15.059   2.728  -9.917  1.00 16.23      A    C
ANISOU 2301  CB  PRO A 313     2210   1871   2083   -192    283     72  A    C
ATOM   2302  CG  PRO A 313      16.278   2.068 -10.519  1.00 17.41      A    C
ANISOU 2302  CG  PRO A 313     2416   2006   2194    -30    208    400  A    C
ATOM   2303  C   PRO A 313      15.832   5.115  -9.808  1.00 11.76      A    C
ANISOU 2303  C   PRO A 313     1511   1639   1317    -54     34    142  A    C
ATOM   2304  O   PRO A 313      16.964   5.424 -10.198  1.00 12.42      A    O
ANISOU 2304  O   PRO A 313     1559   1671   1489    -26     86    146  A    O
ATOM   2305  N   LEU A 314      15.275   5.632  -8.717  1.00 12.30      A    N
ANISOU 2305  N   LEU A 314     1636   1592   1445   -130    -14     24  A    N
ATOM   2306  CA  LEU A 314      16.010   6.583  -7.880  1.00 13.03      A    C
ANISOU 2306  CA  LEU A 314     1637   1830   1482    -53   -145    -67  A    C
ATOM   2307  CB  LEU A 314      15.233   6.889  -6.594  1.00 12.25      A    C
ANISOU 2307  CB  LEU A 314     1723   1532   1399     45    116     45  A    C
ATOM   2308  CG  LEU A 314      13.948   7.672  -6.803  1.00 12.31      A    C
ANISOU 2308  CG  LEU A 314     1835   1432   1412     89    -41    155  A    C
ATOM   2309  CD1 LEU A 314      14.235   9.103  -7.322  1.00 13.95      A    C
ANISOU 2309  CD1 LEU A 314     2081   1554   1664    -45    100    165  A    C
ATOM   2310  CD2 LEU A 314      13.133   7.773  -5.488  1.00 12.64      A    C
ANISOU 2310  CD2 LEU A 314     1565   1841   1397    116    -63     30  A    C
ATOM   2311  C   LEU A 314      17.418   6.096  -7.528  1.00 13.24      A    C
ANISOU 2311  C   LEU A 314     1719   1666   1644    -74    -80     49  A    C
ATOM   2312  O   LEU A 314      18.395   6.857  -7.664  1.00 14.74      A    O
ANISOU 2312  O   LEU A 314     1669   2067   1866    -81    -37    134  A    O
ATOM   2313  N   ASP A 315      17.522   4.844  -7.100  1.00 13.94      A    N
ANISOU 2313  N   ASP A 315     1787   1913   1596    241    -17    169  A    N
ATOM   2314  CA  ASP A 315      18.823   4.247  -6.814  1.00 16.01      A    C
ANISOU 2314  CA  ASP A 315     1959   2148   1977    576    -17    424  A    C
ATOM   2315  CB  ASP A 315      19.091   4.170  -5.302  1.00 17.35      A    C
ANISOU 2315  CB  ASP A 315     2106   2310   2177    500   -481    225  A    C
ATOM   2316  CG  ASP A 315      20.420   3.502  -4.995  1.00 17.91      A    C
ANISOU 2316  CG  ASP A 315     2143   2057   2607    531   -718   -152  A    C
ATOM   2317  OD1 ASP A 315      20.470   2.255  -4.910  1.00 19.93      A    O
ANISOU 2317  OD1 ASP A 315     2404   2213   2954    580   -635   -428  A    O
ATOM   2318  OD2 ASP A 315      21.429   4.204  -4.819  1.00 19.73      A    O
ANISOU 2318  OD2 ASP A 315     2252   2313   2933    206   -718    152  A    O
ATOM   2319  C   ASP A 315      18.882   2.874  -7.439  1.00 17.93      A    C
ANISOU 2319  C   ASP A 315     2313   2523   1977    727    304    301  A    C
ATOM   2320  O   ASP A 315      17.931   2.100  -7.368  1.00 18.43      A    O
ANISOU 2320  O   ASP A 315     2469   2424   2109    696   -223   -364  A    O
ATOM   2321  N   SER A 316      20.032   2.583  -8.047  1.00 21.71      A    N
ANISOU 2321  N   SER A 316     2810   2931   2507    893    932    212  A    N
ATOM   2322  CA  SER A 316      20.270   1.385  -8.838  1.00 22.71      A    C
ANISOU 2322  CA  SER A 316     3197   2986   2444    859    956    160  A    C
ATOM   2323  CB  SER A 316      21.638   1.526  -9.576  1.00 26.36      A    C
ANISOU 2323  CB  SER A 316     3229   3661   3124    723    809    109  A    C
ATOM   2324  OG  SER A 316      22.768   1.590  -8.662  1.00 28.68      A    O
ANISOU 2324  OG  SER A 316     3158   4186   3553    614    823     45  A    O
ATOM   2325  C   SER A 316      20.241   0.063  -8.043  1.00 20.87      A    C
ANISOU 2325  C   SER A 316     2872   2636   2423    989    465     22  A    C
ATOM   2326  O   SER A 316      20.083  -1.021  -8.620  1.00 22.91      A    O
ANISOU 2326  O   SER A 316     3027   2987   2692   1188    225   -185  A    O
ATOM   2327  N   GLU A 317      20.465   0.153  -6.741  1.00 19.01      A    N
ANISOU 2327  N   GLU A 317     2325   2475   2423    845    385    162  A    N
ATOM   2328  CA  GLU A 317      20.582  -1.032  -5.928  1.00 19.41      A    C
ANISOU 2328  CA  GLU A 317     2386   2399   2589    865    166    -91  A    C
ATOM   2329  CB  GLU A 317      21.909  -1.030  -5.188  1.00 23.72      A    C
ANISOU 2329  CB  GLU A 317     2657   3017   3340    950    -79    -27  A    C
ATOM   2330  CG  GLU A 317      23.099  -1.091  -6.098  1.00 29.08      A    C
ANISOU 2330  CG  GLU A 317     3277   3738   4033    512   -190     43  A    C
ATOM   2331  CD  GLU A 317      24.382  -1.007  -5.306  1.00 33.53      A    C
ANISOU 2331  CD  GLU A 317     3878   4358   4504    295   -154      5  A    C
ATOM   2332  OE1 GLU A 317      24.341  -1.231  -4.075  1.00 35.19      A    O
ANISOU 2332  OE1 GLU A 317     4074   4442   4853    341   -346    -54  A    O
ATOM   2333  OE2 GLU A 317      25.414  -0.721  -5.908  1.00 36.94      A    O
ANISOU 2333  OE2 GLU A 317     4215   4880   4941     -9     16    -19  A    O
ATOM   2334  C   GLU A 317      19.455  -1.160  -4.932  1.00 18.35      A    C
ANISOU 2334  C   GLU A 317     2359   2386   2228    831    193     38  A    C
ATOM   2335  O   GLU A 317      19.209  -2.251  -4.431  1.00 21.48      A    O
ANISOU 2335  O   GLU A 317     2695   2528   2940    606    396    192  A    O
ATOM   2336  N   CYS A 318      18.749  -0.071  -4.670  1.00 16.57      A    N
ANISOU 2336  N   CYS A 318     1924   2273   2100    746    139   -197  A    N
ATOM   2337  CA  CYS A 318      17.743  -0.038  -3.654  1.00 16.36      A    C
ANISOU 2337  CA  CYS A 318     1985   1992   2238    427    108     48  A    C
ATOM   2338  CB  CYS A 318      17.131   1.346  -3.654  1.00 16.07      A    C
ANISOU 2338  CB  CYS A 318     2017   1806   2281    691    280    -55  A    C
ATOM   2339  SG  CYS A 318      15.811   1.563  -2.409  1.00 14.51      A    S
ANISOU 2339  SG  CYS A 318     1858   1841   1813    263      7     83  A    S
ATOM   2340  C   CYS A 318      16.658  -1.077  -3.877  1.00 15.46      A    C
ANISOU 2340  C   CYS A 318     1949   1971   1956    338   -188     45  A    C
ATOM   2341  O   CYS A 318      16.152  -1.198  -4.995  1.00 17.13      A    O
ANISOU 2341  O   CYS A 318     2208   2161   2138    200     44      1  A    O
ATOM   2342  N   HIS A 319      16.283  -1.801  -2.827  1.00 16.35      A    N
ANISOU 2342  N   HIS A 319     2206   1907   2099    353    128    229  A    N
ATOM   2343  CA  HIS A 319      15.275  -2.851  -2.950  1.00 17.11      A    C
ANISOU 2343  CA  HIS A 319     2340   1905   2255    254    400    274  A    C
ATOM   2344  CB  HIS A 319      15.592  -4.039  -2.028  1.00 21.73      A    C
ANISOU 2344  CB  HIS A 319     2543   2200   3515    337    246    343  A    C
ATOM   2345  C   HIS A 319      13.850  -2.368  -2.675  1.00 16.61      A    C
ANISOU 2345  C   HIS A 319     2409   1790   2112     41    361    231  A    C
ATOM   2346  O   HIS A 319      12.933  -3.195  -2.665  1.00 18.92      A    O
ANISOU 2346  O   HIS A 319     2823   1716   2648   -113    274    273  A    O
ATOM   2347  N   CYS A 320      13.626  -1.056  -2.532  1.00 14.47      A    N
ANISOU 2347  N   CYS A 320     2232   1460   1806    182    124    144  A    N
ATOM   2348  CA  CYS A 320      12.297  -0.585  -2.137  1.00 14.84      A    C
ANISOU 2348  CA  CYS A 320     2021   1791   1827    130     46    107  A    C
ATOM   2349  CB  CYS A 320      12.363   0.843  -1.573  1.00 12.24      A    C
ANISOU 2349  CB  CYS A 320     1756   1487   1408    109     27     74  A    C
ATOM   2350  SG  CYS A 320      12.167   2.200  -2.769  1.00 12.59      A    S
ANISOU 2350  SG  CYS A 320     1819   1473   1492     78   -164    -41  A    S
ATOM   2351  C   CYS A 320      11.279  -0.699  -3.279  1.00 13.07      A    C
ANISOU 2351  C   CYS A 320     2000   1452   1515   -107     82    -10  A    C
ATOM   2352  O   CYS A 320      11.645  -0.837  -4.465  1.00 13.86      A    O
ANISOU 2352  O   CYS A 320     2039   1506   1722    224     35    -53  A    O
ATOM   2353  N   ALA A 321       9.991  -0.658  -2.924  1.00 13.27      A    N
ANISOU 2353  N   ALA A 321     1842   1333   1868   -149    140     31  A    N
ATOM   2354  CA  ALA A 321       8.931  -0.806  -3.880  1.00 12.85      A    C
ANISOU 2354  CA  ALA A 321     1628   1461   1793   -207   -103    -56  A    C
ATOM   2355  CB  ALA A 321       7.608  -0.843  -3.177  1.00 15.96      A    C
ANISOU 2355  CB  ALA A 321     1855   2165   2043   -335    -36     -0  A    C
ATOM   2356  C   ALA A 321       8.942   0.343  -4.915  1.00 13.55      A    C
ANISOU 2356  C   ALA A 321     2090   1520   1540    -57   -171   -173  A    C
ATOM   2357  O   ALA A 321       8.579   0.147  -6.088  1.00 15.57      A    O
ANISOU 2357  O   ALA A 321     2372   1718   1826   -173   -235   -160  A    O
ATOM   2358  N   VAL A 322       9.422   1.519  -4.515  1.00 12.36      A    N
ANISOU 2358  N   VAL A 322     1765   1294   1636     -2    -42     41  A    N
ATOM   2359  CA  VAL A 322       9.426   2.666  -5.436  1.00 12.16      A    C
ANISOU 2359  CA  VAL A 322     1865   1470   1285     21     80   -105  A    C
ATOM   2360  CB  VAL A 322       9.751   3.985  -4.673  1.00 12.44      A    C
ANISOU 2360  CB  VAL A 322     1999   1368   1358     49    177     82  A    C
ATOM   2361  CG1 VAL A 322       9.758   5.144  -5.632  1.00 13.52      A    C
ANISOU 2361  CG1 VAL A 322     2003   1587   1546    187      9    137  A    C
ATOM   2362  CG2 VAL A 322       8.742   4.179  -3.575  1.00 14.25      A    C
ANISOU 2362  CG2 VAL A 322     2261   1634   1520    419    198   -284  A    C
ATOM   2363  C   VAL A 322      10.454   2.403  -6.543  1.00 12.59      A    C
ANISOU 2363  C   VAL A 322     1802   1708   1273    241   -268    -31  A    C
ATOM   2364  O   VAL A 322      10.185   2.625  -7.714  1.00 14.63      A    O
ANISOU 2364  O   VAL A 322     1944   2365   1250    187   -134    -36  A    O
ATOM   2365  N   CYS A 323      11.630   1.928  -6.147  1.00 12.74      A    N
ANISOU 2365  N   CYS A 323     1642   1504   1693    299     86      3  A    N
ATOM   2366  CA  CYS A 323      12.672   1.636  -7.131  1.00 13.07      A    C
ANISOU 2366  CA  CYS A 323     1702   1678   1587    236    147   -196  A    C
ATOM   2367  CB  CYS A 323      14.027   1.549  -6.428  1.00 14.21      A    C
ANISOU 2367  CB  CYS A 323     1765   1844   1792     92     -8     -3  A    C
ATOM   2368  SG  CYS A 323      14.550   3.150  -5.746  1.00 12.99      A    S
ANISOU 2368  SG  CYS A 323     1815   1537   1582    -16    101    -48  A    S
ATOM   2369  C   CYS A 323      12.350   0.412  -7.987  1.00 13.15      A    C
ANISOU 2369  C   CYS A 323     1840   1633   1523    -18     87   -155  A    C
ATOM   2370  O   CYS A 323      12.893   0.282  -9.073  1.00 15.78      A    O
ANISOU 2370  O   CYS A 323     2471   1875   1651   -104    382   -405  A    O
ATOM   2371  N   GLN A 324      11.435  -0.455  -7.548  1.00 13.73      A    N
ANISOU 2371  N   GLN A 324     2038   1329   1848     47   -112   -139  A    N
ATOM   2372  CA  GLN A 324      11.023  -1.582  -8.350  1.00 16.11      A    C
ANISOU 2372  CA  GLN A 324     2339   1563   2220   -239   -235   -144  A    C
ATOM   2373  CB  GLN A 324      10.302  -2.572  -7.437  1.00 17.53      A    C
ANISOU 2373  CB  GLN A 324     2690   1684   2289   -341   -265   -191  A    C
ATOM   2374  C   GLN A 324      10.055  -1.134  -9.449  1.00 16.46      A    C
ANISOU 2374  C   GLN A 324     2591   1672   1990   -189   -188   -256  A    C
ATOM   2375  O   GLN A 324       9.974  -1.770 -10.489  1.00 19.76      A    O
ANISOU 2375  O   GLN A 324     3177   2371   1959    -43   -282   -584  A    O
ATOM   2376  N   LYS A 325       9.336  -0.034  -9.237  1.00 14.68      A    N
ANISOU 2376  N   LYS A 325     2283   1428   1868   -142    -94     43  A    N
ATOM   2377  C   LYS A 325       8.154   1.561 -10.825  1.00 15.95      A    C
ANISOU 2377  C   LYS A 325     2776   1511   1775   -223   -651    -29  A    C
ATOM   2378  O   LYS A 325       7.460   1.640 -11.834  1.00 20.51      A    O
ANISOU 2378  O   LYS A 325     3593   1856   2343   -350  -1157    154  A    O
ATOM   2379  CA  LYS A 325       8.132   0.245 -10.031  1.00 16.18      A    C
ANISOU 2379  CA  LYS A 325     2604   1555   1987   -240   -457     38  A    C
ATOM   2380  CB  LYS A 325       6.873   0.240  -9.122  1.00 18.73      A    C
ANISOU 2380  CB  LYS A 325     2608   1800   2711   -452   -608    621  A    C
ATOM   2381  CG  LYS A 325       6.524  -1.113  -8.478  1.00 23.16      A    C
ANISOU 2381  CG  LYS A 325     3299   2316   3186   -493     49    210  A    C
ATOM   2382  CD  LYS A 325       5.285  -1.012  -7.544  1.00 26.65      A    C
ANISOU 2382  CD  LYS A 325     3761   2887   3477   -452    457    350  A    C
ATOM   2383  CE  LYS A 325       5.016  -2.289  -6.786  1.00 32.32      A    C
ANISOU 2383  CE  LYS A 325     4236   3936   4106   -438    210     29  A    C
ATOM   2384  NZ  LYS A 325       3.924  -3.020  -7.450  1.00 36.08      A    N
ANISOU 2384  NZ  LYS A 325     4553   4611   4544   -562     45   -108  A    N
ATOM   2385  N   TRP A 326       8.875   2.602 -10.392  1.00 12.59      A    N
ANISOU 2385  N   TRP A 326     2016   1173   1595   -291     87    -60  A    N
ATOM   2386  CA  TRP A 326       8.778   3.930 -11.025  1.00 12.72      A    C
ANISOU 2386  CA  TRP A 326     1880   1249   1704    -86    146     72  A    C
ATOM   2387  CB  TRP A 326       7.931   4.941 -10.168  1.00 13.61      A    C
ANISOU 2387  CB  TRP A 326     1772   1460   1941   -176    280    -48  A    C
ATOM   2388  CG  TRP A 326       6.483   4.527 -10.016  1.00 12.37      A    C
ANISOU 2388  CG  TRP A 326     1607   1436   1658    -42   -161    -93  A    C
ATOM   2389  CD2 TRP A 326       5.919   3.863  -8.883  1.00 11.98      A    C
ANISOU 2389  CD2 TRP A 326     1569   1475   1508    119    -95   -163  A    C
ATOM   2390  CE2 TRP A 326       4.560   3.634  -9.177  1.00 14.02      A    C
ANISOU 2390  CE2 TRP A 326     1659   1897   1770    -61    -38    -78  A    C
ATOM   2391  CE3 TRP A 326       6.442   3.398  -7.655  1.00 13.27      A    C
ANISOU 2391  CE3 TRP A 326     2002   1516   1524     54    -77    -17  A    C
ATOM   2392  CD1 TRP A 326       5.489   4.681 -10.921  1.00 12.89      A    C
ANISOU 2392  CD1 TRP A 326     1593   1491   1814   -240    -51    -14  A    C
ATOM   2393  NE1 TRP A 326       4.327   4.150 -10.436  1.00 13.73      A    N
ANISOU 2393  NE1 TRP A 326     1620   1919   1678   -159   -282     15  A    N
ATOM   2394  CZ2 TRP A 326       3.709   3.017  -8.297  1.00 13.98      A    C
ANISOU 2394  CZ2 TRP A 326     1700   2080   1531     81      3    -79  A    C
ATOM   2395  CZ3 TRP A 326       5.610   2.785  -6.791  1.00 14.10      A    C
ANISOU 2395  CZ3 TRP A 326     1909   1822   1626    135   -179     73  A    C
ATOM   2396  CH2 TRP A 326       4.242   2.558  -7.115  1.00 15.30      A    C
ANISOU 2396  CH2 TRP A 326     1743   2251   1820    -25     36     -1  A    C
ATOM   2397  C   TRP A 326      10.152   4.516 -11.350  1.00 12.11      A    C
ANISOU 2397  C   TRP A 326     1697   1349   1555    -39    -26     65  A    C
ATOM   2398  O   TRP A 326      11.147   4.265 -10.661  1.00 13.67      A    O
ANISOU 2398  O   TRP A 326     1676   1814   1703    -74    -75    265  A    O
ATOM   2399  N   SER A 327      10.182   5.279 -12.423  1.00 10.59      A    N
ANISOU 2399  N   SER A 327     1370   1242   1412    -59     58     99  A    N
ATOM   2400  CA  SER A 327      11.411   5.930 -12.859  1.00 10.48      A    C
ANISOU 2400  CA  SER A 327     1235   1251   1497   -191    252   -181  A    C
ATOM   2401  CB  SER A 327      11.321   6.164 -14.372  1.00 11.69      A    C
ANISOU 2401  CB  SER A 327     1447   1555   1440     89     95   -237  A    C
ATOM   2402  OG  SER A 327      10.270   7.094 -14.671  1.00 12.46      A    O
ANISOU 2402  OG  SER A 327     1642   1680   1413     -5    169   -164  A    O
ATOM   2403  C   SER A 327      11.670   7.288 -12.198  1.00 10.28      A    C
ANISOU 2403  C   SER A 327     1306   1234   1365     57     93     65  A    C
ATOM   2404  O   SER A 327      10.747   7.967 -11.715  1.00 10.43      A    O
ANISOU 2404  O   SER A 327     1372   1235   1356     98     88     75  A    O
ATOM   2405  N   ARG A 328      12.940   7.694 -12.250  1.00 10.47      A    N
ANISOU 2405  N   ARG A 328     1288   1321   1369    -98     83     20  A    N
ATOM   2406  CA  ARG A 328      13.299   9.066 -11.933  1.00 10.37      A    C
ANISOU 2406  CA  ARG A 328     1327   1117   1497    -85    100     55  A    C
ATOM   2407  CB  ARG A 328      14.762   9.283 -12.237  1.00 10.95      A    C
ANISOU 2407  CB  ARG A 328     1360   1532   1269   -132     -9    263  A    C
[truncated: 107,133 more chars]
